# Supplementary material for: Synthesis, crystal structure, DFT calculations and Hirshfeld surface analysis of 3-butyl-2,6-bis­(4-fluoro­phen­yl)piperidin-4-one
Source: Acta Crystallogr E Crystallogr Commun. 2020 Apr 9;76(Pt 5):651–5. doi: 10.1107/S2056989020004636 (PMC7199252; doi:10.1107/S2056989020004636)
Supplement: Supplementary file 1 [file e-76-00651-sup1.cif]

##############################################################################
#                                                                            #
# This CIF contains the data in a paper accepted for publication in          #
# Acta Crystallographica Section E. It conforms to the requirements of       #
# Notes for Authors for Acta Crystallographica Section E, and has been       #
# peer reviewed under the auspices of the IUCr Commission on Journals.       #
#                                                                            #
# Full details of the Crystallographic Information File format               #
# are given in the paper "The Crystallographic Information File (CIF):       #
# a New Standard Archive File for Crystallography" by S. R. Hall, F. H.      #
# Allen and I. D. Brown [Acta Cryst. (1991), A47, 655-685].                  #
#                                                                            #
# The current version of the core CIF dictionary is obtainable from          #
# ftp://ftp.iucr.org/pub/cif_core.dic.                                       #
#                                                                            #
# Software is freely available for graphical display of the structure(s)     #
# in this CIF. For information consult the CIF software page                 #
# http://www.iucr.org/resources/cif/software.                                #
#                                                                            #
# This file may be used for bona fide research purposes within the           #
# scientific community so long as proper attribution is given to the journal # 
# article from which it was obtained.                                        #
#                                                                            #
##############################################################################
data_global
_audit_creation_method
;
Olex2 1.2
(compiled 2018.05.29 svn.r3508 for OlexSys, GUI svn.r5506)
;
_journal_date_recd_electronic     2019-12-31
_journal_date_accepted     2020-04-02
_journal_name_full     'Acta Crystallographica, Section E'
_journal_year     2020
_journal_volume     76
_journal_issue      5
_journal_page_first     651
_journal_page_last     655
_journal_paper_category     GO
_journal_paper_doi     10.1107/S2056989020004636
_journal_coeditor_code     HB7882
_publ_contact_author_name     'Jerry Jasinski'
_publ_contact_author_address
;
Research and Development Centre, Bharathiar University, Coimbatore, Tamilnadu,
641 046, India.
Department of Chemistry, Keene State College, 229 Main Street, Keene, NH
03435-2001, USA.
;
_publ_contact_author_email
                              'sivakumar.phd2016@gmail.com; jjasinski@keene.edu'
_publ_contact_author_fax     ?
_publ_contact_author_phone     ?
_publ_section_title
;
Synthesis, crystal structure, DFT calculations and Hirshfeld surface analysis of
3-butyl-2,6-bis(4-fluorophenyl)piperidin-4-one
;
_publ_section_title_footnote     .
loop_
    _publ_author_name
    _publ_author_footnote
    _publ_author_address
    'Anitha, K.' .
;
Research and Development Centre, Bharathiar University, Coimbatore,
Tamilnadu 641 046, India
;
    'Sivakumar, S.' .
;
Research and Development Centre, Bharathiar University, Coimbatore,
Tamilnadu 641 046, India
Department of Chemistry, Thiruvalluvar Arts and Science College, Kurinjipadi,
Tamilnadu 607 302, India
;
    'Arulraj, R.' .
;
Department of Electrical and Computer Engineering,
National University of  Singapore,  117 583 Singapore
;
    'Rajkumar, K.' .
;
Research and Development Centre, Bharathiar University, Coimbatore,
Tamilnadu 641 046, India
;
    'Kaur, Manpreet' .
;
Department of Chemistry, Keene State College, 229 Main Street, Keene,
NH 03435-2001, USA
;
    'Jasinski, Jerry P.' .
;
Department of Chemistry, Keene State College, 229 Main Street, Keene,
NH 03435-2001, USA
;
_publ_section_synopsis
;
The title compound consists of two fluorophenyl groups and one butyl group
equatorially oriented on a piperidine ring, which adopts a chair conformation.
The dihedral angle between the mean planes of the phenyl rings is 72.1(1)\%.
In the crystal, weak N---H...O and C---H...F interactions, which form
<i>R</i>^2^~2~[14] motifs, link the molecules into infinite <i>C</i>(6)
chains propgagating along [001].
;
data_I
_database_code_depnum_ccdc_archive 'CCDC 1994539'
_chemical_name_systematic
;
3-Butyl-2,6-bis(4-fluorophenyl)piperidin-4-one
;
_chemical_name_common     ?
_chemical_formula_moiety     'C21 H23 F2 N O'
_chemical_formula_sum     'C21 H23 F2 N O'
_chemical_formula_iupac     'C21 H23 F2 N O'
_chemical_formula_weight     343.40
_chemical_melting_point     ?
_space_group_crystal_system     monoclinic
_space_group_name_H-M_alt     'P 1 21/c 1'
_space_group_name_Hall     '-P 2ybc'
loop_
    _space_group_symop_operation_xyz
    'x, y, z'
    '-x, y+1/2, -z+1/2'
    '-x, -y, -z'
    'x, -y-1/2, z-1/2'
_cell_length_a     5.4945(3)
_cell_length_b     25.0707(13)
_cell_length_c     12.9811(9)
_cell_angle_alpha     90
_cell_angle_beta     93.497(6)
_cell_angle_gamma     90
_cell_volume     1784.83(18)
_cell_formula_units_Z     4
_cell_measurement_reflns_used     3131
_cell_measurement_theta_min     0.80301
_cell_measurement_theta_max     1.00000
_cell_measurement_temperature     173(2)
_exptl_crystal_description     prism
_exptl_crystal_colour     colourless
_exptl_crystal_size_max     0.42
_exptl_crystal_size_mid     0.36
_exptl_crystal_size_min     0.35
_exptl_crystal_density_diffrn     1.278
_exptl_crystal_density_meas     ?
_exptl_crystal_density_method     ?
_exptl_crystal_F_000     728
_exptl_absorpt_coefficient_mu     0.757
_exptl_absorpt_correction_type     multi-scan
_exptl_absorpt_process_details
;
(CrysAlisPro; Rigaku OD, 2019)
;
_exptl_absorpt_correction_T_min     0.80301
_exptl_absorpt_correction_T_max     1.00000
_diffrn_ambient_temperature     173(2)
_diffrn_source     'fine-focus sealed X-ray tube'
_diffrn_radiation_type     CuK\a
_diffrn_radiation_wavelength     1.54184
_diffrn_measurement_device_type     'Rigaku Oxford Diffraction Gemini Eos'
_diffrn_measurement_method     '\w scans'
_diffrn_detector_area_resol_mean     16.0416
_diffrn_reflns_number     6900
_diffrn_reflns_av_R_equivalents     0.0269
_diffrn_reflns_av_unetI/netI     0.0348
_diffrn_reflns_theta_min     3.526
_diffrn_reflns_theta_max     71.331
_diffrn_reflns_theta_full     67.684
_diffrn_measured_fraction_theta_max     0.981
_diffrn_measured_fraction_theta_full     0.997
_diffrn_reflns_limit_h_min     -6
_diffrn_reflns_limit_h_max     6
_diffrn_reflns_limit_k_min     -30
_diffrn_reflns_limit_k_max     26
_diffrn_reflns_limit_l_min     -9
_diffrn_reflns_limit_l_max     15
_refine_special_details     ?
_reflns_number_total     3404
_reflns_number_gt     3045
_reflns_threshold_expression     'I > 2\s(I)'
_refine_ls_structure_factor_coef     Fsqd
_refine_ls_matrix_type     full
_refine_ls_R_factor_all     0.0494
_refine_ls_R_factor_gt     0.0448
_refine_ls_wR_factor_gt     0.1207
_refine_ls_wR_factor_ref     0.1264
_refine_ls_goodness_of_fit_ref     1.043
_refine_ls_restrained_S_all     1.043
_refine_ls_number_reflns     3404
_refine_ls_number_parameters     228
_refine_ls_number_restraints     0
_refine_ls_hydrogen_treatment     constr
_refine_ls_weighting_scheme     calc
_refine_ls_weighting_details
              'w=1/[\s^2^(Fo^2^)+(0.0664P)^2^+0.4364P] where P=(Fo^2^+2Fc^2^)/3'
_atom_sites_solution_hydrogens     mixed
_atom_sites_solution_primary     dual
_atom_sites_solution_secondary     ?
_refine_ls_shift/su_max     0.000
_refine_ls_shift/su_mean     0.000
_refine_diff_density_max     0.260
_refine_diff_density_min     -0.237
_refine_ls_extinction_method
;
SHELXL (Sheldrick 2015b)
;
_refine_ls_extinction_coef     0.0035(5)
_refine_ls_extinction_expression
                                  'Fc^*^=kFc[1+0.001xFc^2^\l^3^/sin(2\q)]^-1/4^'
loop_
    _atom_type_symbol
    _atom_type_description
    _atom_type_scat_dispersion_real
    _atom_type_scat_dispersion_imag
    _atom_type_scat_source
    'C' 'C' 0.0181 0.0091
                         'International Tables Vol C Tables 4.2.6.8 and 6.1.1.4'
    'H' 'H' 0.0000 0.0000
                         'International Tables Vol C Tables 4.2.6.8 and 6.1.1.4'
    'F' 'F' 0.0727 0.0534
                         'International Tables Vol C Tables 4.2.6.8 and 6.1.1.4'
    'N' 'N' 0.0311 0.0180
                         'International Tables Vol C Tables 4.2.6.8 and 6.1.1.4'
    'O' 'O' 0.0492 0.0322
                         'International Tables Vol C Tables 4.2.6.8 and 6.1.1.4'
_computing_data_collection
;
CrysAlisPro (Rigaku OD, 2019)
;
_computing_cell_refinement
;
CrysAlisPro (Rigaku OD, 2019)
;
_computing_data_reduction
;
CrysAlisPro (Rigaku OD, 2019)
;
_computing_structure_solution
;
ShelXT (Sheldrick, 2015a)
;
_computing_structure_refinement
;
ShelXL (Sheldrick, 2015b)
;
_computing_molecular_graphics
;
<i>OLEX2</i> (Dolomanov <i>et al.</i>,  2009)
;
_computing_publication_material
;
<i>OLEX2</i> (Dolomanov <i>et al.</i>,  2009)
;
loop_
    _atom_site_type_symbol
    _atom_site_label
    _atom_site_fract_x
    _atom_site_fract_y
    _atom_site_fract_z
    _atom_site_U_iso_or_equiv
    _atom_site_adp_type
    _atom_site_calc_flag
    _atom_site_occupancy
    _atom_site_disorder_assembly
    _atom_site_disorder_group
    F F1 1.1088(2) 0.45264(4) 0.91794(7) 0.0458(3) Uani d 1 . .
    F F2 0.2626(2) 0.04577(4) 0.65950(9) 0.0493(3) Uani d 1 . .
    O O1 0.9789(3) 0.28871(5) 0.32525(9) 0.0439(3) Uani d 1 . .
    N N1 0.8301(2) 0.26447(5) 0.61588(9) 0.0265(3) Uani d 1 . .
    H H1 0.859899 0.250816 0.692480 0.032 Uiso d 1 . .
    C C1 1.0000(3) 0.30675(6) 0.58925(11) 0.0267(3) Uani d 1 . .
    H H1A 1.163280 0.290264 0.580635 0.032 Uiso calc 1 . .
    C C2 0.9099(3) 0.33248(6) 0.48525(11) 0.0278(3) Uani d 1 . .
    H H2 0.745757 0.348399 0.494336 0.033 Uiso calc 1 . .
    C C3 0.8784(3) 0.28808(6) 0.40558(11) 0.0312(3) Uani d 1 . .
    C C4 0.7247(3) 0.24148(6) 0.43663(12) 0.0341(4) Uani d 1 . .
    H H4A 0.729221 0.212850 0.384262 0.041 Uiso calc 1 . .
    H H4B 0.553231 0.252968 0.440962 0.041 Uiso calc 1 . .
    C C5 0.8253(3) 0.22036(6) 0.54247(11) 0.0282(3) Uani d 1 . .
    H H5 0.996468 0.207883 0.535604 0.034 Uiso calc 1 . .
    C C6 0.6767(3) 0.17398(6) 0.57869(11) 0.0261(3) Uani d 1 . .
    C C7 0.7422(3) 0.12243(6) 0.55255(12) 0.0303(3) Uani d 1 . .
    H H7 0.883737 0.116949 0.515379 0.036 Uiso calc 1 . .
    C C8 0.6046(3) 0.07877(6) 0.57975(13) 0.0344(4) Uani d 1 . .
    H H8 0.649053 0.043603 0.561167 0.041 Uiso calc 1 . .
    C C9 0.4023(3) 0.08793(6) 0.63432(12) 0.0340(4) Uani d 1 . .
    C C10 0.3355(3) 0.13790(7) 0.66510(13) 0.0351(4) Uani d 1 . .
    H H10 0.198118 0.142774 0.705110 0.042 Uiso calc 1 . .
    C C11 0.4740(3) 0.18125(6) 0.63626(12) 0.0314(3) Uani d 1 . .
    H H11 0.429534 0.216223 0.656111 0.038 Uiso calc 1 . .
    C C12 1.0247(3) 0.34625(6) 0.67737(11) 0.0265(3) Uani d 1 . .
    C C13 1.2301(3) 0.34492(6) 0.74451(13) 0.0350(4) Uani d 1 . .
    H H13 1.353733 0.319324 0.734112 0.042 Uiso calc 1 . .
    C C14 1.2594(3) 0.38022(7) 0.82671(13) 0.0389(4) Uani d 1 . .
    H H14 1.400409 0.378901 0.872784 0.047 Uiso calc 1 . .
    C C15 1.0794(3) 0.41700(6) 0.83961(12) 0.0327(4) Uani d 1 . .
    C C16 0.8701(3) 0.41935(6) 0.77634(12) 0.0347(4) Uani d 1 . .
    H H16 0.747117 0.444956 0.787708 0.042 Uiso calc 1 . .
    C C17 0.8432(3) 0.38332(6) 0.69539(12) 0.0312(3) Uani d 1 . .
    H H17 0.698502 0.383920 0.651444 0.037 Uiso calc 1 . .
    C C18 1.0774(3) 0.37699(6) 0.45103(12) 0.0300(3) Uani d 1 . .
    H H18A 1.214626 0.360763 0.416194 0.036 Uiso calc 1 . .
    H H18B 1.146589 0.395904 0.513051 0.036 Uiso calc 1 . .
    C C19 0.9510(3) 0.41772(6) 0.37807(12) 0.0347(4) Uani d 1 . .
    H H19A 1.075666 0.442006 0.352266 0.042 Uiso calc 1 . .
    H H19B 0.873544 0.398610 0.317901 0.042 Uiso calc 1 . .
    C C20 0.7587(3) 0.45074(7) 0.42774(14) 0.0409(4) Uani d 1 . .
    H H20A 0.828276 0.464904 0.494378 0.049 Uiso calc 1 . .
    H H20B 0.619586 0.427418 0.442398 0.049 Uiso calc 1 . .
    C C21 0.6662(4) 0.49699(7) 0.36054(15) 0.0453(4) Uani d 1 . .
    H H21A 0.800002 0.522000 0.351000 0.068 Uiso calc 1 . .
    H H21B 0.534931 0.515376 0.394092 0.068 Uiso calc 1 . .
    H H21C 0.603886 0.483414 0.293211 0.068 Uiso calc 1 . .
loop_
    _atom_site_aniso_label
    _atom_site_aniso_U_11
    _atom_site_aniso_U_22
    _atom_site_aniso_U_33
    _atom_site_aniso_U_12
    _atom_site_aniso_U_13
    _atom_site_aniso_U_23
    F1 0.0703(7) 0.0351(5) 0.0321(5) -0.0142(5) 0.0041(5) -0.0113(4)
    F2 0.0580(6) 0.0342(5) 0.0559(7) -0.0176(5) 0.0041(5) 0.0125(5)
    O1 0.0700(8) 0.0380(6) 0.0248(6) -0.0140(6) 0.0122(5) -0.0041(5)
    N1 0.0356(6) 0.0226(6) 0.0212(6) -0.0038(5) 0.0004(5) 0.0010(4)
    C1 0.0301(7) 0.0244(7) 0.0255(7) -0.0014(5) 0.0015(5) 0.0005(6)
    C2 0.0342(7) 0.0259(7) 0.0233(7) -0.0032(6) 0.0018(6) 0.0009(6)
    C3 0.0411(8) 0.0301(7) 0.0219(7) -0.0048(6) -0.0009(6) 0.0028(6)
    C4 0.0449(9) 0.0313(8) 0.0258(8) -0.0093(6) -0.0010(6) -0.0008(6)
    C5 0.0340(7) 0.0244(7) 0.0262(7) -0.0035(6) 0.0026(6) 0.0002(6)
    C6 0.0309(7) 0.0227(7) 0.0244(7) -0.0013(5) -0.0010(5) 0.0010(5)
    C7 0.0353(7) 0.0276(7) 0.0281(7) 0.0002(6) 0.0027(6) -0.0029(6)
    C8 0.0467(9) 0.0216(7) 0.0344(8) 0.0011(6) -0.0031(7) -0.0008(6)
    C9 0.0391(8) 0.0284(8) 0.0338(8) -0.0087(6) -0.0040(6) 0.0093(6)
    C10 0.0335(7) 0.0358(8) 0.0365(9) -0.0006(6) 0.0063(6) 0.0047(6)
    C11 0.0343(7) 0.0243(7) 0.0356(8) 0.0029(6) 0.0033(6) 0.0009(6)
    C12 0.0335(7) 0.0229(7) 0.0231(7) -0.0047(5) 0.0029(5) 0.0025(5)
    C13 0.0371(8) 0.0334(8) 0.0338(8) 0.0041(6) -0.0029(6) -0.0032(6)
    C14 0.0398(8) 0.0430(9) 0.0327(9) -0.0049(7) -0.0075(7) -0.0048(7)
    C15 0.0496(9) 0.0256(7) 0.0235(7) -0.0119(6) 0.0064(6) -0.0038(6)
    C16 0.0430(8) 0.0301(8) 0.0316(8) 0.0033(6) 0.0074(6) -0.0015(6)
    C17 0.0321(7) 0.0344(8) 0.0270(7) 0.0004(6) 0.0006(6) -0.0012(6)
    C18 0.0348(7) 0.0290(7) 0.0266(7) -0.0063(6) 0.0045(6) 0.0004(6)
    C19 0.0460(9) 0.0294(8) 0.0293(8) -0.0052(6) 0.0073(6) 0.0038(6)
    C20 0.0513(10) 0.0329(8) 0.0396(9) -0.0004(7) 0.0114(8) 0.0073(7)
    C21 0.0581(11) 0.0334(9) 0.0442(10) 0.0035(8) 0.0022(8) 0.0044(7)
_geom_special_details
;
 All esds (except the esd in the dihedral angle between two l.s. planes)
 are estimated using the full covariance matrix.  The cell esds are taken
 into account individually in the estimation of esds in distances, angles
 and torsion angles; correlations between esds in cell parameters are only
 used when they are defined by crystal symmetry.  An approximate (isotropic)
 treatment of cell esds is used for estimating esds involving l.s. planes.
;
loop_
    _geom_bond_atom_site_label_1
    _geom_bond_atom_site_label_2
    _geom_bond_site_symmetry_2
    _geom_bond_distance
    _geom_bond_publ_flag
    F1 C15 . 1.3559(17) ?
    F2 C9 . 1.3581(17) ?
    O1 C3 . 1.2096(19) ?
    N1 H1 . 1.0549 ?
    N1 C1 . 1.4678(17) ?
    N1 C5 . 1.4590(18) ?
    C1 H1A . 1.0000 ?
    C1 C2 . 1.5498(19) ?
    C1 C12 . 1.5128(19) ?
    C2 H2 . 1.0000 ?
    C2 C3 . 1.522(2) ?
    C2 C18 . 1.5296(19) ?
    C3 C4 . 1.511(2) ?
    C4 H4A . 0.9900 ?
    C4 H4B . 0.9900 ?
    C4 C5 . 1.543(2) ?
    C5 H5 . 1.0000 ?
    C5 C6 . 1.5121(19) ?
    C6 C7 . 1.389(2) ?
    C6 C11 . 1.391(2) ?
    C7 H7 . 0.9500 ?
    C7 C8 . 1.388(2) ?
    C8 H8 . 0.9500 ?
    C8 C9 . 1.373(2) ?
    C9 C10 . 1.372(2) ?
    C10 H10 . 0.9500 ?
    C10 C11 . 1.391(2) ?
    C11 H11 . 0.9500 ?
    C12 C13 . 1.384(2) ?
    C12 C17 . 1.393(2) ?
    C13 H13 . 0.9500 ?
    C13 C14 . 1.388(2) ?
    C14 H14 . 0.9500 ?
    C14 C15 . 1.370(2) ?
    C15 C16 . 1.373(2) ?
    C16 H16 . 0.9500 ?
    C16 C17 . 1.387(2) ?
    C17 H17 . 0.9500 ?
    C18 H18A . 0.9900 ?
    C18 H18B . 0.9900 ?
    C18 C19 . 1.530(2) ?
    C19 H19A . 0.9900 ?
    C19 H19B . 0.9900 ?
    C19 C20 . 1.517(2) ?
    C20 H20A . 0.9900 ?
    C20 H20B . 0.9900 ?
    C20 C21 . 1.520(2) ?
    C21 H21A . 0.9800 ?
    C21 H21B . 0.9800 ?
    C21 H21C . 0.9800 ?
loop_
    _geom_angle_atom_site_label_1
    _geom_angle_atom_site_label_2
    _geom_angle_atom_site_label_3
    _geom_angle_site_symmetry_1
    _geom_angle_site_symmetry_3
    _geom_angle
    _geom_angle_publ_flag
    C1 N1 H1 . . 113.1 ?
    C5 N1 H1 . . 111.4 ?
    C5 N1 C1 . . 112.32(11) ?
    N1 C1 H1A . . 108.4 ?
    N1 C1 C2 . . 109.37(11) ?
    N1 C1 C12 . . 108.87(11) ?
    C2 C1 H1A . . 108.4 ?
    C12 C1 H1A . . 108.4 ?
    C12 C1 C2 . . 113.29(11) ?
    C1 C2 H2 . . 107.8 ?
    C3 C2 C1 . . 107.73(11) ?
    C3 C2 H2 . . 107.8 ?
    C3 C2 C18 . . 112.44(12) ?
    C18 C2 C1 . . 113.01(12) ?
    C18 C2 H2 . . 107.8 ?
    O1 C3 C2 . . 122.51(14) ?
    O1 C3 C4 . . 122.15(14) ?
    C4 C3 C2 . . 115.25(12) ?
    C3 C4 H4A . . 109.9 ?
    C3 C4 H4B . . 109.9 ?
    C3 C4 C5 . . 109.09(12) ?
    H4A C4 H4B . . 108.3 ?
    C5 C4 H4A . . 109.9 ?
    C5 C4 H4B . . 109.9 ?
    N1 C5 C4 . . 108.21(12) ?
    N1 C5 H5 . . 108.4 ?
    N1 C5 C6 . . 111.60(12) ?
    C4 C5 H5 . . 108.4 ?
    C6 C5 C4 . . 111.70(12) ?
    C6 C5 H5 . . 108.4 ?
    C7 C6 C5 . . 119.12(13) ?
    C7 C6 C11 . . 118.74(14) ?
    C11 C6 C5 . . 122.13(13) ?
    C6 C7 H7 . . 119.4 ?
    C8 C7 C6 . . 121.23(14) ?
    C8 C7 H7 . . 119.4 ?
    C7 C8 H8 . . 121.0 ?
    C9 C8 C7 . . 118.03(14) ?
    C9 C8 H8 . . 121.0 ?
    F2 C9 C8 . . 118.78(14) ?
    F2 C9 C10 . . 118.38(15) ?
    C10 C9 C8 . . 122.84(14) ?
    C9 C10 H10 . . 120.8 ?
    C9 C10 C11 . . 118.34(15) ?
    C11 C10 H10 . . 120.8 ?
    C6 C11 C10 . . 120.76(14) ?
    C6 C11 H11 . . 119.6 ?
    C10 C11 H11 . . 119.6 ?
    C13 C12 C1 . . 119.50(13) ?
    C13 C12 C17 . . 118.36(14) ?
    C17 C12 C1 . . 122.12(13) ?
    C12 C13 H13 . . 119.3 ?
    C12 C13 C14 . . 121.38(15) ?
    C14 C13 H13 . . 119.3 ?
    C13 C14 H14 . . 120.9 ?
    C15 C14 C13 . . 118.19(15) ?
    C15 C14 H14 . . 120.9 ?
    F1 C15 C14 . . 118.78(15) ?
    F1 C15 C16 . . 118.50(15) ?
    C14 C15 C16 . . 122.72(14) ?
    C15 C16 H16 . . 120.9 ?
    C15 C16 C17 . . 118.15(15) ?
    C17 C16 H16 . . 120.9 ?
    C12 C17 H17 . . 119.4 ?
    C16 C17 C12 . . 121.17(14) ?
    C16 C17 H17 . . 119.4 ?
    C2 C18 H18A . . 108.7 ?
    C2 C18 H18B . . 108.7 ?
    C2 C18 C19 . . 114.09(12) ?
    H18A C18 H18B . . 107.6 ?
    C19 C18 H18A . . 108.7 ?
    C19 C18 H18B . . 108.7 ?
    C18 C19 H19A . . 108.8 ?
    C18 C19 H19B . . 108.8 ?
    H19A C19 H19B . . 107.7 ?
    C20 C19 C18 . . 113.74(13) ?
    C20 C19 H19A . . 108.8 ?
    C20 C19 H19B . . 108.8 ?
    C19 C20 H20A . . 109.0 ?
    C19 C20 H20B . . 109.0 ?
    C19 C20 C21 . . 112.94(14) ?
    H20A C20 H20B . . 107.8 ?
    C21 C20 H20A . . 109.0 ?
    C21 C20 H20B . . 109.0 ?
    C20 C21 H21A . . 109.5 ?
    C20 C21 H21B . . 109.5 ?
    C20 C21 H21C . . 109.5 ?
    H21A C21 H21B . . 109.5 ?
    H21A C21 H21C . . 109.5 ?
    H21B C21 H21C . . 109.5 ?
loop_
    _geom_torsion_atom_site_label_1
    _geom_torsion_atom_site_label_2
    _geom_torsion_atom_site_label_3
    _geom_torsion_atom_site_label_4
    _geom_torsion_site_symmetry_1
    _geom_torsion_site_symmetry_2
    _geom_torsion_site_symmetry_3
    _geom_torsion_site_symmetry_4
    _geom_torsion
    _geom_torsion_publ_flag
    F1 C15 C16 C17 . . . . 178.97(13) ?
    F2 C9 C10 C11 . . . . -177.84(14) ?
    O1 C3 C4 C5 . . . . 123.39(17) ?
    N1 C1 C2 C3 . . . . -54.89(15) ?
    N1 C1 C2 C18 . . . . -179.73(12) ?
    N1 C1 C12 C13 . . . . 102.72(15) ?
    N1 C1 C12 C17 . . . . -75.42(16) ?
    N1 C5 C6 C7 . . . . -148.28(13) ?
    N1 C5 C6 C11 . . . . 32.63(19) ?
    C1 N1 C5 C4 . . . . -64.54(15) ?
    C1 N1 C5 C6 . . . . 172.17(11) ?
    C1 C2 C3 O1 . . . . -124.44(16) ?
    C1 C2 C3 C4 . . . . 52.03(17) ?
    C1 C2 C18 C19 . . . . -155.74(13) ?
    C1 C12 C13 C14 . . . . -179.62(14) ?
    C1 C12 C17 C16 . . . . -179.67(14) ?
    C2 C1 C12 C13 . . . . -135.36(14) ?
    C2 C1 C12 C17 . . . . 46.50(18) ?
    C2 C3 C4 C5 . . . . -53.09(18) ?
    C2 C18 C19 C20 . . . . 66.24(18) ?
    C3 C2 C18 C19 . . . . 82.03(16) ?
    C3 C4 C5 N1 . . . . 55.98(16) ?
    C3 C4 C5 C6 . . . . 179.22(13) ?
    C4 C5 C6 C7 . . . . 90.43(16) ?
    C4 C5 C6 C11 . . . . -88.66(17) ?
    C5 N1 C1 C2 . . . . 64.80(15) ?
    C5 N1 C1 C12 . . . . -170.93(11) ?
    C5 C6 C7 C8 . . . . -176.87(13) ?
    C5 C6 C11 C10 . . . . 177.54(14) ?
    C6 C7 C8 C9 . . . . -0.6(2) ?
    C7 C6 C11 C10 . . . . -1.5(2) ?
    C7 C8 C9 F2 . . . . 178.51(13) ?
    C7 C8 C9 C10 . . . . -1.8(2) ?
    C8 C9 C10 C11 . . . . 2.5(2) ?
    C9 C10 C11 C6 . . . . -0.7(2) ?
    C11 C6 C7 C8 . . . . 2.2(2) ?
    C12 C1 C2 C3 . . . . -176.53(12) ?
    C12 C1 C2 C18 . . . . 58.63(16) ?
    C12 C13 C14 C15 . . . . -0.5(3) ?
    C13 C12 C17 C16 . . . . 2.2(2) ?
    C13 C14 C15 F1 . . . . -178.24(14) ?
    C13 C14 C15 C16 . . . . 1.7(2) ?
    C14 C15 C16 C17 . . . . -1.0(2) ?
    C15 C16 C17 C12 . . . . -1.0(2) ?
    C17 C12 C13 C14 . . . . -1.4(2) ?
    C18 C2 C3 O1 . . . . 0.7(2) ?
    C18 C2 C3 C4 . . . . 177.20(13) ?
    C18 C19 C20 C21 . . . . 170.21(14) ?
loop_
    _geom_hbond_atom_site_label_D
    _geom_hbond_atom_site_label_H
    _geom_hbond_atom_site_label_A
    _geom_hbond_site_symmetry_A
    _geom_hbond_distance_DH
    _geom_hbond_distance_HA
    _geom_hbond_distance_DA
    _geom_hbond_angle_DHA
    _geom_hbond_publ_flag
    N1 H1 O1 4_566 1.05 2.06 3.0921(16) 165 yes
    C7 H7 F1 4_565 0.95 2.52 3.3291(18) 143 yes
    C10 H10 O1 4_466 0.95 2.66 3.470(2) 144 yes
    C16 H16 F2 2_656 0.95 2.62 3.3680(18) 136 yes
    C21 H21C F2 4_565 0.98 2.58 3.489(2) 154 yes
    C21 H21A Cg3 3_766 0.98 2.95 3.793(2) 145 yes
_shelx_space_group_comment
;
The symmetry employed for this shelxl refinement is uniquely defined
by the following loop, which should always be used as a source of
symmetry information in preference to the above space-group names.
They are only intended as comments.
;
_shelx_estimated_absorpt_T_min     0.742
_shelx_estimated_absorpt_T_max     0.778
_shelx_hkl_file
;
   1   0   0    1.20    0.31
   1   0   0    6.79    0.64
   2   0   0  577.64    8.89
   2   0   0  585.07    5.27
   2   0   0  592.44    8.63
   3   0   0    1.22    0.26
   3   0   0    0.80    0.26
   4   0   0 8739.18   49.53
   4   0   0 8972.97   47.80
   5   0   0    0.26    0.41
   5   0   0    4.17    0.99
   6   0   0   -0.18    0.83
   6   0   0    1.41    1.00
   7   0   0   -0.02    1.01
   8   0   0 1096.03   25.96
  10   0   0  215.31   11.90
  11   0   0    1.64    1.74
  12   0   0  473.28   17.93
  13   0   0    1.09    1.02
  14   0   0    2.56    1.37
  15   0   0    0.30    0.30
   1   1   0  467.92    6.24
   1  -1   0  443.83    5.20
   2   1   0 1583.55   15.44
   2  -1   0 1491.22   14.43
   2  -1   0 1537.89   13.88
   2   1   0 1553.36   13.97
   2  -1   0 1511.00   11.59
   3  -1   0 1279.42   12.01
   3   1   0 1258.77   15.56
   3   1   0 1277.19   16.73
   3  -1   0 1294.60   15.90
   3  -1   0 1257.06   15.75
   4   1   0    2.79    0.50
   4   1   0    4.13    0.88
   4  -1   0    3.96    0.94
   4  -1   0    3.07    0.93
   5   1   0  107.68    6.05
   5   1   0  126.59    6.81
   5  -1   0  110.44    6.09
   5  -1   0  120.99    6.44
   5  -1   0  112.64    3.72
   6  -1   0  276.12   10.95
   6   1   0  265.86   10.67
   6  -1   0  262.44   10.63
   7   1   0   36.88    4.33
   7  -1   0   45.38    4.77
   8  -1   0    0.84    0.46
   9  -1   0  356.82   16.15
  10  -1   0   70.88    6.65
  10  -1   0   68.24    6.71
  10   1   0   64.66    6.43
  11  -1   0    2.95    1.46
  11   1   0    2.38    1.37
  11  -1   0    3.28    1.82
  12  -1   0    5.69    2.00
  12   1   0    2.97    1.24
  12  -1   0    3.81    1.54
  13  -1   0  326.83   14.44
  13   1   0  339.53   14.41
  14   1   0   49.70    4.93
  14  -1   0   49.08    5.12
  15   1   0   30.14    3.19
  15  -1   0   30.91    3.35
   0  -2   0  619.69    6.80
   0   2   0  609.09    4.54
   1  -2   0    4.74    0.63
   2  -2   0 1051.60   11.18
   2   2   0 1051.64   12.97
   3   2   0 9630.01   42.97
   3  -2   0 9332.04   40.25
   3   2   0 9386.85   46.76
   3  -2   0 9625.75   44.74
   3  -2   0 9346.56   42.90
   4  -2   0  301.93    7.35
   4   2   0  308.03    9.64
   4  -2   0  305.82    9.17
   4  -2   0  307.63    8.97
   4   2   0  292.78    8.77
   5   2   0   22.76    2.74
   5  -2   0   29.64    3.21
   5  -2   0   24.54    2.89
   5  -2   0   23.17    2.18
   6  -2   0   61.59    5.11
   6  -2   0   58.47    4.96
   7  -2   0  278.18   11.95
   7  -2   0  251.36   11.56
   8  -2   0   23.11    3.81
   9  -2   0  324.86   15.65
  10  -2   0   63.65    6.37
  10   2   0   66.40    6.41
  10  -2   0   62.52    6.45
  11  -2   0    2.89    1.75
  11  -2   0    3.68    2.00
  11   2   0    4.81    1.54
  12  -2   0    2.46    1.27
  12  -2   0    1.59    0.17
  13   2   0  157.78    9.61
  13  -2   0  154.84   10.04
  14   2   0  247.48   10.79
  14  -2   0  238.69   11.26
  15  -2   0    0.82    0.61
   0  -3   0    3.52    0.63
  -1  -3   0  192.69    4.07
   1   3   0  184.31    4.35
  -2  -3   0  300.36    4.14
   2  -3   0  306.97    5.83
   3  -3   0    1.35    0.50
   3  -3   0   11.62    1.49
   4  -3   0  896.84   16.55
   4  -3   0  863.97   15.01
   5  -3   0  368.78   11.14
   5  -3   0  377.24   11.83
   6  -3   0   55.80    4.95
   6  -3   0   59.18    4.94
   7  -3   0  241.08   11.02
   7  -3   0  213.21   10.68
   8  -3   0  273.56   13.31
   9  -3   0   77.89    7.76
  10  -3   0  295.00   13.85
  10   3   0  288.76   13.28
  10  -3   0  280.66   13.80
  11  -3   0  577.63   20.10
  11   3   0  605.24   19.85
  11  -3   0  583.68   20.31
  12  -3   0    1.39    1.21
  12  -3   0   -0.11    1.14
  12   3   0    0.77    0.58
  13  -3   0    4.02    1.54
  13   3   0    1.66    1.04
  14  -3   0   -0.06    1.38
  14  -3   0    4.61    1.80
  15  -3   0   84.05    5.73
   0  -4   0 2114.84   17.25
  -1  -4   0    6.41    0.87
   1   4   0    6.48    0.88
   2  -4   0 1359.46   16.80
  -2  -4   0 1318.55   10.95
   3  -4   0  115.44    4.50
  -3  -4   0  107.26    2.55
   4  -4   0 1677.34   20.66
   5  -4   0  158.92    7.92
   5  -4   0  153.50    7.06
   5  -4   0  161.20    6.88
   6  -4   0  754.40   18.98
   6  -4   0  821.82   18.45
   7  -4   0  489.82   16.41
   7  -4   0  561.18   16.64
   8  -4   0   99.83    8.06
   9  -4   0   56.85    6.59
  10  -4   0   51.70    5.91
  10  -4   0   53.80    6.10
  11  -4   0    4.21    1.75
  11  -4   0    6.17    2.44
  12  -4   0    6.25    2.04
  12  -4   0    5.70    1.85
  13  -4   0   40.71    5.01
  13  -4   0   40.21    5.06
  14  -4   0    2.43    2.07
  14  -4   0   10.21    2.35
  15  -4   0   12.12    4.89
  15  -4   0   98.09    6.18
   0  -5   0    1.22    0.48
   1   5   0 1769.50   17.58
  -1  -5   0 1954.86   17.15
  -2  -5   0 3008.74   19.73
   2  -5   0 3235.99   18.53
  -3  -5   0 3267.80   18.48
   3  -5   0 3366.59   24.10
   4  -5   0   80.89    4.43
   4  -5   0   89.37    5.49
   5  -5   0    4.41    1.14
   5  -5   0    3.05    1.15
   5  -5   0    3.57    1.23
   6  -5   0  589.37   14.93
   6  -5   0  571.03   15.21
   7  -5   0   42.10    4.96
   7  -5   0   47.61    4.82
   8  -5   0  675.82   21.40
   9  -5   0    1.32    0.19
  10  -5   0  657.47   21.29
  10  -5   0  662.18   21.49
  11  -5   0  205.87   12.25
  11  -5   0  198.79   12.00
  12  -5   0   99.28    8.27
  12  -5   0   97.37    8.18
  13  -5   0  182.16   10.63
  13  -5   0  184.67   10.96
  14  -5   0   10.25    5.51
  14  -5   0   25.48    3.73
  15  -5   0   15.24    5.40
  15  -5   0  121.63    6.83
   0  -6   0 1665.54   18.28
  -1  -6   0 2534.61   21.17
   1   6   0 1620.78   18.84
   2  -6   0   90.20    5.10
   2   6   0  100.04    5.06
  -2  -6   0   84.41    3.80
   3  -6   0 1219.88   20.02
   3  -6   0 1255.03   14.64
   4  -6   0 1004.44   15.63
   4  -6   0 1057.92   19.99
   5  -6   0 2324.42   30.31
   5  -6   0 2248.29   26.71
   6  -6   0  263.72   10.49
   6  -6   0  242.70    9.76
   6  -6   0  239.11   11.19
   7  -6   0 1007.09   25.00
   8  -6   0  116.63    8.99
   9  -6   0    5.40    2.17
  10  -6   0    5.05    1.98
  10  -6   0    5.60    1.96
  11  -6   0   16.75    3.57
  11  -6   0   16.62    3.60
  12  -6   0  158.60   10.51
  12  -6   0  150.02   10.24
  13  -6   0  122.64    8.68
  13  -6   0  118.80    8.74
  14  -6   0    1.05    2.38
  14  -6   0    5.70    1.91
  15  -6   0    0.77    2.29
  15  -6   0    9.05    1.87
   0  -7   0    3.44    0.93
   1   7   0  648.72   12.86
  -1  -7   0  655.69   12.49
   2   7   0  511.87   11.97
   2  -7   0  513.86   13.30
  -2  -7   0  516.22   10.54
   3  -7   0   60.34    4.69
   3  -7   0   60.82    3.32
  -3  -7   0   57.25    3.30
   4  -7   0  688.97   17.11
   4  -7   0  654.60   12.52
   5  -7   0  640.09   14.12
   5  -7   0  702.21   17.91
   6  -7   0   37.54    4.26
   6  -7   0   35.46    4.44
   7  -7   0   21.29    3.60
   8  -7   0  177.73   11.48
   9  -7   0   29.97    4.95
  10  -7   0   84.22    7.76
  10  -7   0   92.06    8.04
  11  -7   0  318.27   15.14
  11  -7   0  329.16   15.35
  12  -7   0  158.36   10.49
  12  -7   0  155.46   10.30
  13  -7   0   66.92    6.33
  13  -7   0   58.83    6.17
  14  -7   0   12.92    6.03
  14  -7   0   25.00    3.67
  15  -7   0    1.75    2.80
  15  -7   0   22.56    2.82
   0  -8   0  558.00   13.10
  -1   8   0   81.31    3.28
   1   8   0   73.18    4.60
  -1  -8   0   66.11    4.36
   1  -8   0   69.39    4.84
   2   8   0  106.24    5.69
  -2  -8   0   94.06    5.01
   2  -8   0   96.57    6.13
   3  -8   0   95.89    6.38
  -3  -8   0  109.65    5.00
   3  -8   0  109.71    4.56
   4  -8   0  501.41   15.54
   4  -8   0  509.96   11.12
   5  -8   0  235.38   10.94
   6  -8   0  840.43   21.27
   6  -8   0  758.98   20.90
   7  -8   0   80.13    7.26
   8  -8   0   70.66    7.33
   9  -8   0   33.79    4.68
   9  -8   0   33.00    4.62
  10  -8   0  145.12   10.21
  10  -8   0  152.52   10.35
  11  -8   0    3.29    1.73
  11  -8   0    1.31    1.70
  12  -8   0  415.33   16.97
  12  -8   0  425.04   17.05
  13  -8   0   42.30    5.03
  13  -8   0   38.45    4.80
  14  -8   0   67.21   12.58
  14  -8   0  122.53    7.61
  15  -8   0   18.54    5.46
  15  -8   0  128.88    6.54
   0  -9   0   -0.04    0.62
   1   9   0  821.96   16.72
  -1   9   0  804.12   10.17
   1  -9   0  725.41   17.12
  -1  -9   0  714.60   15.63
  -2  -9   0  159.74    7.13
   2  -9   0  158.29    8.33
   2   9   0  156.80    7.36
  -3  -9   0 3926.52   32.73
   3  -9   0 3779.70   41.89
   4  -9   0 5940.21   56.94
   5  -9   0 1011.99   23.82
   6  -9   0    2.47    1.19
   7  -9   0   41.39    5.35
   8  -9   0  267.35   14.66
   9  -9   0   17.64    3.38
   9  -9   0   16.67    3.32
   9  -9   0   17.37    3.32
  10  -9   0   44.66    5.74
  10  -9   0   55.59    6.17
  10  -9   0   46.79    5.70
  11  -9   0  100.94    8.46
  11  -9   0   90.25    7.97
  12  -9   0   71.63    7.03
  12  -9   0   76.88    7.10
  13  -9   0   12.83    2.72
  13  -9   0   16.38    3.07
  14  -9   0    5.15    4.07
  14  -9   0    6.40    1.78
  15  -9   0    0.15    1.97
  15  -9   0    2.28    0.70
   0 -10   0  329.00   11.75
   0  10   0  283.51   10.24
  -1 -10   0    3.41    1.11
   1 -10   0    2.94    0.94
   1  10   0    3.57    1.16
  -2 -10   0   86.06    5.58
  -2  10   0   94.22    4.69
   2 -10   0   85.22    6.41
   2  10   0   75.66    5.28
   3 -10   0  905.47   21.57
  -3 -10   0  981.52   17.95
   4 -10   0  245.21   12.22
   5 -10   0  541.52   18.22
   6 -10   0  195.07   11.25
   7 -10   0  860.14   25.57
   8 -10   0  107.84    9.52
   9 -10   0   48.56    5.86
   9 -10   0   50.19    6.05
   9 -10   0   52.46    5.87
  10 -10   0   17.70    3.50
  10 -10   0   18.16    3.56
  10 -10   0   19.46    3.66
  11 -10   0  202.58   12.08
  11 -10   0  217.28   11.89
  11 -10   0  219.85   12.24
  12 -10   0  169.74   10.69
  12 -10   0  181.17   10.77
  13 -10   0    9.07    2.05
  13 -10   0    6.58    1.89
  14 -10   0    1.82    1.84
  14 -10   0    0.85    0.73
  15 -10   0   15.29    2.03
   0  11   0    0.80    0.54
   0 -11   0    0.87    0.74
  -1 -11   0  200.64    9.26
   1 -11   0  195.54    9.87
  -2 -11   0  195.80    8.87
   2 -11   0  204.55   10.32
   3 -11   0  108.42    7.90
  -3 -11   0  119.04    6.87
   4 -11   0  833.06   23.86
   5 -11   0   79.02    7.20
   6 -11   0  267.14   13.78
   7 -11   0   31.39    4.99
   8 -11   0    0.15    0.84
   8 -11   0    1.44    1.34
   9 -11   0  116.69    9.27
   9 -11   0  118.02    9.34
   9 -11   0  112.77    8.69
  10 -11   0  190.09   11.68
  10 -11   0  192.94   11.93
  10 -11   0  195.78   11.55
  11 -11   0    2.49    1.41
  11 -11   0    2.85    1.02
  11 -11   0    3.46    1.43
  12 -11   0   68.05    6.62
  12 -11   0   73.34    6.72
  13 -11   0   16.17    2.82
  14 -11   0    3.98    2.70
  14 -11   0   19.70    2.78
   0  12   0  393.07   13.04
   0 -12   0  330.34   13.00
  -1 -12   0   33.78    3.96
   1  12   0   35.21    4.00
   1 -12   0   32.95    4.27
   2 -12   0  176.95   10.08
   2  12   0  184.56    9.30
  -2 -12   0  177.32    8.98
   3 -12   0    1.79    0.95
  -3 -12   0    1.39    0.95
   4 -12   0   13.15    3.07
   5 -12   0    9.34    2.54
   6 -12   0   35.62    5.17
   7 -12   0  234.61   13.71
   8 -12   0 1679.41   33.70
   8 -12   0 1670.46   35.16
   8 -12   0 1665.00   31.99
   9 -12   0   89.73    8.01
   9 -12   0   87.51    8.11
   9 -12   0   88.37    7.65
  10 -12   0    0.87    0.93
  10 -12   0    2.97    1.12
  10 -12   0    0.90    0.88
  11 -12   0   -0.61    0.85
  11 -12   0   -0.21    0.60
  12 -12   0   52.73    5.69
  12 -12   0   50.83    5.25
  12 -12   0   53.16    5.55
  13 -12   0   66.87    5.57
  14 -12   0   27.05    7.51
  14 -12   0  142.19    7.00
   0  13   0    5.74    1.69
   0 -13   0    0.27    1.17
  -1 -13   0  137.26    8.57
   1  13   0  138.50    8.39
   1 -13   0  131.97    8.86
   2 -13   0  771.19   22.59
  -2 -13   0  771.98   20.23
   2  13   0  756.05   19.73
   3 -13   0  705.24   22.93
  -3 -13   0  682.15   18.48
   4 -13   0  257.08   13.99
   5 -13   0   69.63    7.37
   6 -13   0  286.49   15.45
   7 -13   0  834.82   26.79
   7 -13   0  888.02   25.53
   8 -13   0  471.27   18.10
   8 -13   0  471.94   18.96
   8 -13   0  470.28   16.89
   9 -13   0   23.04    4.01
   9 -13   0   28.49    4.67
   9 -13   0   25.36    4.12
  10 -13   0  108.34    8.79
  10 -13   0  113.07    9.08
  10 -13   0  112.54    8.45
  11 -13   0    2.36    1.17
  11 -13   0    0.77    0.62
  11 -13   0    2.09    1.14
  12 -13   0    0.73    0.41
  12 -13   0    3.23    1.56
  13 -13   0   18.20    2.79
  14 -13   0    0.57    2.31
  14 -13   0    1.69    0.56
   0 -14   0   39.05    5.02
   0  14   0   42.39    4.87
   1 -14   0  330.02   15.17
  -1 -14   0  324.08   14.19
  -1  14   0  323.10   13.77
   1  14   0  362.73   13.85
  -2 -14   0  567.30   18.80
   2  14   0  573.50   17.97
   2 -14   0  547.53   20.35
   3 -14   0  191.62   12.55
   4 -14   0    7.52    2.43
   5 -14   0    3.00    1.26
   6 -14   0   77.55    8.30
   7 -14   0  201.02   11.30
   7 -14   0  163.79   11.20
   8 -14   0    3.67    1.45
   8 -14   0    5.84    2.11
   9 -14   0  119.64    9.18
   9 -14   0  114.35    9.41
   9 -14   0  123.56    8.72
  10 -14   0   14.24    3.14
  10 -14   0   11.26    2.48
  10 -14   0    8.77    2.40
  11 -14   0  153.69   10.05
  11 -14   0  154.63    9.92
  11 -14   0  155.60    9.46
  12 -14   0    2.82    1.20
  12 -14   0    1.16    0.69
  12 -14   0    3.08    1.44
  13 -14   0    4.72    2.87
  13 -14   0   10.45    1.98
  14 -14   0   13.99    4.76
   0  15   0    1.09    0.38
   0 -15   0    9.65    2.48
   1  15   0  123.10    8.33
  -1 -15   0  146.58   10.29
   1 -15   0  142.67   10.54
  -1  15   0  135.15    9.06
  -2 -15   0  181.53   10.96
   2 -15   0  196.09   12.71
   3 -15   0   52.33    6.50
   4 -15   0 1248.85   32.91
   5 -15   0  376.11   18.52
   6 -15   0  279.20   16.26
   6 -15   0  308.31   15.40
   7 -15   0   80.56    7.13
   7 -15   0   87.01    8.09
   7 -15   0   73.38    6.86
   8 -15   0    2.87    1.27
   8 -15   0    5.46    2.07
   9 -15   0   74.67    7.24
   9 -15   0   73.95    7.44
  10 -15   0   83.98    7.47
  10 -15   0   77.89    7.50
  10 -15   0   80.42    6.76
  11 -15   0    0.75    0.20
  11 -15   0    0.44    0.63
  11 -15   0    0.95    0.59
  12 -15   0   15.04    2.70
  12 -15   0   16.80    2.66
  13 -15   0    3.77    2.77
  13 -15   0   17.56    2.29
   0 -16   0    1.72    1.49
   0  16   0    0.92    0.52
   1  16   0  136.12    9.11
  -1 -16   0  107.90    9.09
   1 -16   0  115.31    9.87
  -1  16   0  104.71    8.38
   2 -16   0  226.44   13.98
  -2 -16   0  217.58   12.14
   3 -16   0  275.40   15.60
   4 -16   0   37.67    5.86
   5 -16   0   57.57    7.36
   6 -16   0  113.44    9.41
   6 -16   0  102.04    8.26
   7 -16   0  126.68    9.03
   7 -16   0  142.89   10.42
   7 -16   0  121.93    8.99
   8 -16   0  202.38   11.69
   8 -16   0  178.95   11.86
   9 -16   0  120.31    9.11
   9 -16   0  114.17    9.25
  10 -16   0   15.24    3.12
  10 -16   0   12.93    2.97
  11 -16   0   42.83    4.88
  11 -16   0   47.41    5.26
  12 -16   0   36.26    4.07
  13 -16   0   -0.69    1.39
   0  17   0    1.69    1.10
   0 -17   0    1.47    1.61
  -1 -17   0   24.74    4.37
   1  17   0   27.48    4.33
  -1  17   0   22.80    4.10
   1 -17   0   22.71    4.38
  -2  17   0   46.73    5.97
  -2 -17   0   39.52    5.43
   2 -17   0   37.71    5.85
   3 -17   0    1.92    0.95
   4 -17   0  474.66   21.57
   5 -17   0   26.94    4.45
   5 -17   0   28.63    4.50
   6 -17   0   56.73    6.58
   6 -17   0   51.23    5.99
   7 -17   0  167.58   11.39
   7 -17   0  162.15   10.47
   8 -17   0  321.66   14.47
   8 -17   0  295.30   15.39
   9 -17   0  141.62    9.61
   9 -17   0  134.26   10.02
  10 -17   0  109.39    8.05
  10 -17   0  106.76    8.44
  11 -17   0  133.96    8.34
  11 -17   0  138.42    8.78
  12 -17   0   65.10    5.22
  12 -17   0   33.92    8.67
  13 -17   0    1.17    2.26
   0 -18   0  123.36   10.43
  -1 -18   0   96.24    8.97
   1 -18   0   83.52    8.73
  -2  18   0  188.01   12.33
   2 -18   0  156.16   12.17
  -3  18   0   19.82    4.12
   3 -18   0   23.76    4.03
   4  18   0  141.01    9.31
   4 -18   0  163.36   10.98
   4 -18   0  156.59   10.55
   5 -18   0  523.62   20.42
   5 -18   0  481.46   18.73
   6 -18   0   25.69    4.41
   6 -18   0   28.97    4.53
   7 -18   0   33.22    5.05
   7 -18   0   28.26    4.44
   8 -18   0   91.17    7.50
   8 -18   0   77.00    7.69
   9 -18   0    7.11    2.01
   9 -18   0    5.84    2.15
  10 -18   0    0.36    0.40
  10 -18   0    0.87    0.97
  11 -18   0   29.23    3.81
  12 -18   0    1.76    1.64
  12 -18   0    1.98    0.93
   0 -19   0   -1.56    1.18
   0  19   0   -0.32    0.69
  -1 -19   0  223.57   14.06
  -1  19   0  249.24   12.64
   1  19   0  260.11   12.82
   1 -19   0  215.07   12.71
   2  19   0    6.55    2.19
   2 -19   0    4.27    1.84
   3  19   0  307.26   13.88
   3 -19   0  286.39   14.51
   4  19   0  387.50   15.69
   4 -19   0  363.58   16.47
   5 -19   0  145.29   10.65
   5 -19   0  126.05    9.62
   6 -19   0   78.43    7.69
   6 -19   0   73.40    7.25
   7 -19   0    6.06    2.09
   7 -19   0    3.67    1.66
   7 -19   0    2.70    1.44
   8 -19   0  138.80   10.12
   8 -19   0  145.82    9.42
   9 -19   0   89.48    6.94
   9 -19   0   85.69    7.71
  10 -19   0    1.35    0.68
  11 -19   0   14.67    2.63
  11 -19   0    5.77    3.62
  12 -19   0   18.17    2.44
  12 -19   0    2.56    2.34
   0  20   0   24.29    4.09
   1  20   0   -0.16    0.88
   1 -20   0    2.55    1.39
   2  20   0  133.25    9.29
   2 -20   0  126.86    9.78
   3  20   0  215.39   11.93
   3 -20   0  234.90   13.23
   4  20   0   47.89    5.48
   4 -20   0   50.94    6.22
   4 -20   0   45.48    5.83
   5 -20   0  288.13   14.84
   5 -20   0  260.50   14.00
   6 -20   0    0.20    0.85
   6 -20   0    0.26    0.72
   7 -20   0    0.92    1.09
   7 -20   0    1.28    0.18
   8 -20   0    6.20    2.07
   8 -20   0    6.21    1.90
   9 -20   0   50.86    5.64
  10 -20   0    6.69    1.79
  11 -20   0    0.56    1.56
  11 -20   0    7.87    1.87
   0  21   0    0.15    0.66
   0 -21   0    1.03    0.84
   1  21   0   29.01    4.51
   1 -21   0   29.70    4.77
   2  21   0  120.83    9.05
   2 -21   0  124.70    9.80
   3  21   0   76.05    7.18
   3 -21   0   77.46    7.75
   4  21   0  241.16   12.55
   4 -21   0  224.80   13.11
   5 -21   0  143.96   10.25
   5 -21   0  130.25    9.83
   6 -21   0   34.64    4.96
   6 -21   0   25.49    4.37
   6 -21   0   30.59    4.59
   7 -21   0   32.41    4.84
   7 -21   0   35.61    4.78
   8 -21   0    5.54    1.55
   8 -21   0    6.02    1.76
   9 -21   0   22.30    3.62
  10 -21   0    4.27    1.41
  11 -21   0   43.32    3.96
   0 -22   0  343.91   16.42
   1  22   0  217.20   12.52
  -1 -22   0  238.19   13.76
   1 -22   0  252.05   14.01
   2  22   0   31.38    4.71
   2 -22   0   36.14    5.32
   3  22   0 1323.36   29.94
   3 -22   0 1290.78   31.62
   4  22   0  614.54   19.99
   4 -22   0  590.10   20.74
   4 -22   0  569.70   20.89
   5 -22   0  310.80   15.07
   5 -22   0  305.61   14.96
   5 -22   0  290.44   14.50
   6 -22   0   -0.90    0.90
   6 -22   0    1.20    0.44
   7 -22   0   14.25    2.92
   7 -22   0   13.06    3.10
   8 -22   0   64.27    6.24
   8 -22   0   68.58    5.84
   9 -22   0    8.03    1.95
  10 -22   0   76.15    5.68
  11 -22   0    1.36    0.67
   0 -23   0    1.66    0.88
  -1 -23   0  347.35   16.38
   1 -23   0  319.05   15.71
   2 -23   0  182.86   11.80
  -2 -23   0  192.72   12.20
   3  23   0  317.11   14.60
  -3 -23   0  326.39   15.74
   3 -23   0  300.28   15.25
   4  23   0  142.30    9.41
   4 -23   0  138.24    9.50
   4 -23   0  136.73   10.12
  -4 -23   0  137.46    9.80
   5 -23   0   13.58    3.06
   5 -23   0   12.54    2.83
   6 -23   0   18.05    3.48
   6 -23   0   24.39    3.84
   7 -23   0    4.41    1.60
   7 -23   0    2.22    1.04
   8 -23   0   98.79    7.19
   8 -23   0  108.71    7.01
   9 -23   0    7.53    1.87
  10 -23   0   42.43    3.85
   0 -24   0 1655.76   35.34
   1 -24   0  972.54   27.19
  -1 -24   0 1004.85   27.35
  -2 -24   0   34.81    5.09
   2 -24   0   31.99    4.92
   3 -24   0   43.41    5.69
  -3 -24   0   45.34    5.61
   4 -24   0   61.94    6.24
   4 -24   0   65.63    6.79
  -4 -24   0   69.52    6.64
   5 -24   0   67.51    6.45
   5 -24   0   68.85    6.60
   6 -24   0    1.64    1.11
   6 -24   0    2.27    1.13
   7 -24   0   29.68    3.93
   7 -24   0   29.56    3.82
   8 -24   0   32.98    3.86
   8 -24   0   34.16    3.61
   9 -24   0    0.08    0.17
   0 -25   0    0.96    1.42
  -1 -25   0   26.45    4.30
   1 -25   0   23.79    4.07
   2 -25   0  332.26   15.50
  -2 -25   0  323.57   14.97
   3 -25   0    1.41    0.16
  -3 -25   0    2.33    1.03
   4 -25   0   34.45    4.75
  -4 -25   0   30.22    4.18
   5 -25   0    0.98    0.93
   5 -25   0   -0.23    0.59
   6 -25   0   10.61    2.19
   6 -25   0    8.87    2.13
   7 -25   0   58.11    5.10
   7 -25   0   52.30    4.74
   8 -25   0   33.12    3.58
   9 -25   0   21.07    2.52
   0 -26   0  268.52   13.40
   1 -26   0   19.61    3.66
  -1 -26   0   22.57    3.80
  -2 -26   0   68.06    6.53
   2 -26   0   65.03    6.64
   3 -26   0   -0.28    1.05
  -3 -26   0    0.86    0.41
   4 -26   0    8.40    2.14
  -4 -26   0   11.04    2.37
   5 -26   0    0.11    0.23
   5 -26   0   -0.49    0.74
   6 -26   0    8.61    1.89
   6 -26   0    8.08    1.87
   7 -26   0   10.95    1.96
   7 -26   0   12.72    2.13
   8 -26   0    3.90    1.16
   0 -27   0    1.17    0.91
   1 -27   0   25.89    4.01
  -1 -27   0   25.68    3.98
  -2 -27   0    4.84    1.76
   2 -27   0    1.24    0.45
  -3 -27   0   27.63    3.81
   3 -27   0   30.53    4.09
   4 -27   0    8.07    2.08
  -4 -27   0    9.33    2.06
   5 -27   0    0.17    0.26
   6 -27   0    2.49    0.80
   6 -27   0    3.06    0.97
   0 -28   0   60.88    5.74
  -1 -28   0   50.11    5.16
   1 -28   0   49.72    5.20
  -2 -28   0   11.18    2.33
   2 -28   0   10.78    2.33
  -3 -28   0  168.76    8.56
   3 -28   0  184.38    9.45
   4 -28   0    4.69    1.50
   5 -28   0    1.63    0.84
   6 -28   0    8.91    1.61
   0 -29   0    1.17    0.82
  -1 -29   0   11.48    2.14
   1 -29   0   10.59    2.15
   2 -29   0   18.11    2.82
  -2 -29   0   15.40    2.49
  -3 -29   0    3.61    1.10
   3 -29   0    6.38    1.59
   4 -29   0    1.15    0.63
   5 -29   0    5.51    1.22
   0 -30   0  518.61   13.53
  -1 -30   0   71.70    4.86
   1 -30   0   79.03    5.33
   2 -30   0   20.19    2.62
   3 -30   0    1.29    0.84
  15   0  -1   -0.93    0.72
  14   0  -1    0.93    0.95
  13   0  -1    0.19    0.73
  12   0  -1    0.16    1.04
  11   0  -1    0.14    0.24
  11   0  -1   -0.26    0.87
   8   0  -1   -0.05    0.18
   8   0  -1   -0.18    1.39
   7   0  -1    1.91    1.49
   7   0  -1   -0.43    0.83
   6   0  -1    0.24    0.73
   6   0  -1   -0.61    0.58
   5   0  -1    0.24    0.66
   5   0  -1   -0.49    0.25
   5   0  -1    0.19    0.07
   4   0  -1   -0.74    0.50
   4   0  -1   -0.01    0.55
   4   0  -1    0.25    0.20
   3   0  -1   -0.19    0.34
   3   0  -1    0.06    0.14
   3   0  -1   -0.03    0.14
   2   0  -1   -0.07    0.08
   2   0  -1    0.10    0.11
   1   0  -1   -0.07    0.11
   1   0  -1   -0.21    0.19
   0   0   1   -0.08    0.05
  -1   0  -1   -0.12    0.17
   1   0   1    0.04    0.09
   2   0   1   -0.11    0.27
   3   0   1    1.12    0.64
   3   0   1    0.01    0.11
   4   0   1   -0.25    0.10
   4   0   1    0.18    0.44
   5   0   1   -0.53    0.32
   6   0   1    0.02    0.37
   7   0   1    0.98    0.96
   8   0   1    0.01    0.64
  -9   0  -1   -0.97    1.28
  10   0   1    0.01    0.30
  11   0   1    0.69    0.83
  12   0   1    0.63    0.60
  13   0   1   -0.25    0.66
  14   0   1   -0.40    0.24
  15   0   1    1.75    0.76
  16  -1  -1    0.52    0.61
  15  -1  -1    0.55    0.51
  15   1  -1    1.43    0.89
  14  -1  -1    0.17    0.64
  14   1  -1   -0.15    0.26
  13  -1  -1   -0.55    2.30
  13  -1  -1   -0.47    0.82
  13   1  -1   -0.73    0.75
  12   1  -1    0.17    0.34
  12  -1  -1   -0.25    0.72
  11  -1  -1   -0.98    1.06
  11  -1  -1   -1.02    1.12
  11   1  -1   -1.58    1.53
   9  -1  -1    0.38    0.49
   8  -1  -1    0.07    0.37
   8   1  -1   -0.76    1.69
   8  -1  -1   -0.44    1.42
   7  -1  -1   -0.48    0.97
   7  -1  -1    0.31    0.53
   7   1  -1    0.20    0.70
   7   1  -1   -0.25    0.72
   6   1  -1    0.17    0.79
   6  -1  -1    0.11    0.32
   6   1  -1   -0.11    0.47
   6  -1  -1   -0.32    0.37
   5  -1  -1    0.30    0.87
   5   1  -1   -0.67    0.51
   5  -1  -1    0.26    0.40
   5   1  -1    0.21    0.48
   5  -1  -1    0.01    0.26
   4  -1  -1    0.90    0.17
   4   1  -1    0.92    0.61
   4  -1  -1    1.40    0.67
   4  -1  -1    0.94    0.51
   4   1  -1    1.47    0.73
   3   1  -1    0.82    0.09
   3   1  -1    1.15    0.44
   3  -1  -1    0.86    0.35
   3  -1  -1    0.97    0.34
   3  -1  -1    1.05    0.41
   2  -1  -1    6.26    0.91
   2   1  -1    7.01    0.98
   2  -1  -1    5.02    0.81
   1  -1  -1    1.53    0.37
   1   1  -1    1.29    0.29
   1   1  -1    1.24    0.32
   0   1   1    6.15    0.74
   0  -1  -1    5.90    0.67
  -1   1  -1    5.39    0.90
   1  -1   1    4.25    0.75
  -1  -1  -1    4.97    0.78
   1   1   1    4.22    0.74
   2   1   1    0.00    0.27
   2  -1   1    0.12    0.14
   3   1   1    0.54    0.73
   3  -1   1    0.95    0.47
   3   1   1    0.52    0.12
   3  -1   1    0.56    0.39
   4  -1   1    0.38    0.49
   4   1   1    0.11    0.20
   4  -1   1    0.31    0.19
   5  -1   1   -0.32    0.54
   5   1   1   -0.15    0.66
   6  -1   1   -0.42    0.52
   6   1   1    0.70    0.87
   7  -1   1    0.28    0.28
   7   1   1    0.36    0.85
   8  -1   1    1.48    1.49
   9  -1   1   -1.92    1.21
  -9  -1  -1   -1.26    1.63
  -9   1  -1   -0.22    1.64
  10   1   1   -0.40    0.14
  10  -1   1   -0.92    0.68
  11  -1   1    0.38    1.11
  11  -1   1   -0.38    0.62
  11   1   1    2.23    1.50
  12   1   1   -1.30    1.30
  12  -1   1    3.37    1.87
  13  -1   1   -0.58    0.84
  13   1   1   -0.55    0.90
  14  -1   1    0.36    0.54
  14   1   1   -0.36    0.40
  15  -1   1    0.12    0.29
  16  -2  -1    0.18    0.41
  15   2  -1    1.56    0.97
  15  -2  -1   -0.29    0.48
  14  -2  -1    0.59    3.24
  14  -2  -1   -0.01    0.59
  14   2  -1   -0.32    0.54
  13  -2  -1   -0.18    1.83
  13  -2  -1    0.50    0.72
  13   2  -1    1.20    1.24
  12  -2  -1   -0.65    0.47
  12  -2  -1   -1.27    1.25
  12   2  -1    0.18    0.68
  11  -2  -1    0.61    0.82
  11   2  -1   -0.23    0.93
  11  -2  -1   -1.03    1.62
   9  -2  -1    0.41    0.52
   9  -2  -1   -0.81    1.22
   8  -2  -1   -2.74    1.22
   8  -2  -1   -0.64    1.23
   7  -2  -1    1.00    0.98
   7  -2  -1    0.07    0.21
   6   2  -1   -0.98    1.27
   6  -2  -1    0.35    0.49
   6  -2  -1    0.40    0.76
   5  -2  -1   -1.30    0.85
   5   2  -1   -0.61    0.63
   5  -2  -1    0.14    0.24
   4   2  -1    0.28    0.25
   4  -2  -1    0.24    0.35
   4  -2  -1    0.21    0.31
   4  -2  -1    0.09    0.18
   3   2  -1    1.38    0.71
   3  -2  -1    0.47    0.11
   3  -2  -1    1.49    0.67
   2  -2  -1    0.22    0.10
   2   2  -1    0.29    0.36
   1   2  -1    0.69    0.24
   1   2  -1    0.85    0.26
   0  -2  -1    4.52    0.55
   0   2   1    3.81    0.67
   0  -2  -1    4.53    0.63
  -1  -2  -1    0.30    0.18
  -1   2  -1    0.82    0.40
  -1  -2  -1    0.58    0.28
   2  -2   1   -0.18    0.16
   3  -2   1    1.19    0.51
   3   2   1    0.40    0.14
   3  -2   1    0.72    0.48
   4  -2   1    1.29    0.84
   4  -2   1    0.45    0.16
   4   2   1    0.30    0.46
   5   2   1    1.21    1.06
   5  -2   1    1.16    0.86
   6  -2   1    0.56    0.91
   7  -2   1    1.16    1.47
   8  -2   1   -2.06    1.19
  -9  -2  -1   -0.55    0.69
   9  -2   1   -2.10    1.28
  -9   2  -1   -3.21    1.70
  10  -2   1   -0.98    0.92
  10  -2   1   -0.74    0.99
  10   2   1    0.80    0.78
  11  -2   1    0.06    0.38
  11   2   1    2.29    1.76
  11  -2   1    1.19    1.31
  12  -2   1   -0.66    0.51
  12   2   1   -0.75    1.07
  13   2   1   -0.06    0.41
  13  -2   1   -0.92    0.98
  14  -2   1    0.32    0.70
  14   2   1    1.33    0.96
  15  -2   1    0.03    0.12
  16  -3  -1    0.85    0.56
  15  -3  -1    0.97    2.40
  15  -3  -1   -1.01    0.62
  14  -3  -1   -0.23    0.87
  14   3  -1   -0.73    0.84
  14  -3  -1    2.05    1.41
  13   3  -1    0.99    1.17
  13  -3  -1    0.11    0.17
  12  -3  -1    0.55    0.25
  12  -3  -1    0.19    0.83
  12   3  -1   -0.76    0.69
  11  -3  -1    0.37    0.33
  11   3  -1   -1.26    1.17
  11  -3  -1   -0.33    1.16
  10  -3  -1    1.14    1.14
   9  -3  -1    0.54    0.61
   9  -3  -1    0.61    0.63
   8  -3  -1   -0.39    0.45
   8  -3  -1    0.67    0.82
   7  -3  -1   -0.06    0.62
   7   3  -1   -1.10    1.30
   7  -3  -1    0.17    0.67
   6  -3  -1    0.02    0.27
   6  -3  -1    0.02    0.38
   6   3  -1   -0.77    1.03
   6  -3  -1    0.14    0.10
   5  -3  -1    0.32    0.50
   5   3  -1   -0.93    1.19
   5  -3  -1    0.21    0.42
   4   3  -1    0.16    0.39
   4  -3  -1    0.71    0.52
   3  -3  -1    2.02    0.64
   3  -3  -1    2.08    0.65
   3   3  -1    3.26    0.83
   2   3  -1    0.83    0.43
   2  -3  -1    1.07    0.46
   1   3  -1    1.66    0.40
   1   3  -1    2.34    0.33
   1   3  -1    2.14    0.49
   0  -3  -1    0.32    0.18
   0  -3  -1    0.89    0.26
   0   3   1    0.96    0.33
  -1   3  -1    3.08    0.71
  -1  -3  -1    3.14    0.61
   1   3   1    1.90    0.59
   1   3   1    2.45    0.61
  -1  -3  -1    2.97    0.49
  -2  -3  -1   -0.07    0.10
   2  -3   1    0.04    0.10
   3  -3   1    1.07    0.51
   3  -3   1    1.24    0.86
   3   3   1    0.27    0.27
   4  -3   1    1.72    1.02
   5  -3   1    0.17    0.16
   6  -3   1   -0.34    0.70
   7  -3   1    0.40    0.59
   8  -3   1   -0.52    0.77
  -8  -3  -1   -0.44    1.57
  -9   3  -1   -4.13    1.94
   9  -3   1    0.39    0.56
  -9  -3  -1   -2.08    1.33
  10  -3   1   -0.10    0.41
  10  -3   1   -0.70    0.97
  10   3   1    0.92    1.17
  11  -3   1   -0.11    0.77
  11   3   1    1.05    1.30
  11  -3   1   -0.17    0.95
  12  -3   1   -0.05    0.24
  12   3   1   -0.91    1.26
  13  -3   1   -0.36    0.72
  13  -3   1   -1.12    1.15
  14  -3   1    0.47    1.01
  15  -3   1    0.12    0.14
  16  -4  -1    0.97    0.64
  15  -4  -1   -0.67    1.73
  15  -4  -1   -1.06    0.78
  14  -4  -1   -0.03    2.78
  14  -4  -1    1.11    0.86
  13  -4  -1    0.07    1.10
  12  -4  -1    0.21    0.51
  12  -4  -1   -1.00    1.08
  11  -4  -1    0.10    0.70
  11  -4  -1   -1.11    1.25
  10  -4  -1    1.64    1.13
  10  -4  -1   -0.02    0.53
  10  -4  -1    1.37    1.38
   9  -4  -1    1.06    0.40
   9  -4  -1   -0.55    0.90
   8  -4  -1   -0.46    0.52
   8  -4  -1   -0.32    0.20
   7  -4  -1    0.74    0.38
   7  -4  -1    0.00    0.70
   6   4  -1    0.62    0.31
   6  -4  -1    0.20    0.55
   6  -4  -1   -0.05    0.36
   6  -4  -1   -0.16    0.12
   5  -4  -1   -0.55    0.63
   5  -4  -1   -0.70    0.68
   5   4  -1   -1.01    1.11
   5  -4  -1   -0.56    0.56
   4  -4  -1    0.01    0.32
   4  -4  -1    0.40    0.17
   4   4  -1   -0.02    0.50
   3  -4  -1    0.10    0.25
   3   4  -1   -0.33    0.34
   2   4  -1   -0.09    0.12
   1   4  -1    0.20    0.20
   1  -4  -1    0.18    0.08
   1   4  -1    0.09    0.20
   1   4  -1    0.20    0.21
   0  -4  -1    2.76    0.38
   0  -4  -1    2.65    0.70
   0   4   1    3.43    0.86
  -1   4  -1    1.61    0.54
   1   4   1    0.63    0.30
   1   4   1    0.32    0.27
  -1  -4  -1    2.14    0.51
  -2  -4  -1    0.16    0.29
   2  -4   1    0.14    0.21
   2  -4   1   -0.15    0.19
  -2  -4  -1   -0.07    0.13
   3   4   1   -1.05    0.68
   3  -4   1    0.06    0.16
   4  -4   1    0.21    0.39
   4  -4   1    0.70    0.43
   5  -4   1    0.81    0.90
   5  -4   1    0.65    0.73
   6  -4   1   -0.89    1.15
   7  -4   1    0.89    1.06
   8  -4   1   -1.56    1.05
  -8  -4  -1   -0.41    0.54
   9  -4   1   -2.41    1.41
  -9  -4  -1    1.06    0.94
  -9   4  -1   -1.78    1.85
   9  -4   1   -0.66    0.70
  10  -4   1    0.00    0.82
  10  -4   1   -0.77    1.26
  11  -4   1    0.62    0.77
  11  -4   1   -0.15    0.55
  12  -4   1   -0.14    0.48
  12  -4   1    2.78    1.92
  13  -4   1    0.52    0.67
  13  -4   1   -0.93    1.22
  14  -4   1    0.27    1.89
  14  -4   1    1.45    1.01
  15  -4   1   -0.31    0.44
  16  -5  -1    2.26    0.91
  15  -5  -1   -0.10    1.34
  15  -5  -1   -0.11    0.34
  14  -5  -1   -0.01    0.81
  14  -5  -1    0.00    0.50
  13  -5  -1    0.39    0.50
  12  -5  -1   -0.17    0.48
  12  -5  -1   -0.86    1.15
  11  -5  -1   -0.42    0.24
  11  -5  -1   -2.47    1.79
  10  -5  -1   -0.16    0.10
  10  -5  -1    0.52    0.65
   9  -5  -1    0.26    0.89
   8  -5  -1   -0.45    0.71
   8  -5  -1    0.32    0.73
   7  -5  -1    0.27    0.89
   7  -5  -1   -0.30    0.73
   6  -5  -1   -0.44    1.02
   6  -5  -1    0.41    0.66
   6  -5  -1   -0.72    0.77
   5  -5  -1   -0.59    0.77
   5  -5  -1    0.14    0.56
   4  -5  -1   -0.27    0.32
   4   5  -1    0.51    0.68
   4  -5  -1    0.55    0.55
   3   5  -1    0.21    0.48
   3  -5  -1    0.03    0.40
   1   5  -1    1.42    0.38
   1   5  -1    1.02    0.41
   0  -5  -1    1.71    0.39
   0  -5  -1    0.58    0.19
   0   5   1    1.29    0.54
  -1   5  -1    4.48    0.99
  -1  -5  -1    5.41    0.92
   1   5   1    4.05    0.97
   2  -5   1   -0.18    0.17
   2   5   1   -0.45    0.20
  -2  -5  -1   -0.04    0.18
  -3  -5  -1    0.84    0.64
  -3  -5  -1    0.27    0.17
   3   5   1   -0.01    0.38
   3  -5   1    0.20    0.19
   3  -5   1    0.39    0.43
   4  -5   1    0.67    0.50
   4  -5   1    0.15    0.19
   5  -5   1    0.27    0.62
   5  -5   1    0.69    0.51
   6  -5   1   -0.02    0.70
  -7  -5  -1   -0.87    1.32
   7  -5   1   -0.27    0.62
  -8  -5  -1   -1.07    0.87
   8  -5   1    1.01    0.85
   9  -5   1    0.84    0.42
   9  -5   1   -1.12    1.22
  10  -5   1   -1.06    1.48
  10  -5   1    3.02    1.92
  11  -5   1   -0.11    0.46
  11  -5   1    0.52    0.73
  12  -5   1    0.82    0.84
  12  -5   1    1.17    1.78
  13  -5   1    0.19    0.50
  13  -5   1   -0.35    0.70
  14  -5   1    1.18    2.24
  14  -5   1    1.60    0.78
  15  -5   1    0.71    0.53
  15  -6  -1   -0.06    1.86
  15  -6  -1   -0.35    0.43
  14  -6  -1    0.04    1.99
  14  -6  -1   -0.10    0.51
  13  -6  -1    0.49    0.80
  12  -6  -1    0.22    0.90
  12  -6  -1    0.90    0.93
  11  -6  -1   -0.24    0.48
  11  -6  -1   -2.33    1.92
  10  -6  -1   -0.36    0.32
  10  -6  -1    0.82    1.38
   9  -6  -1    0.01    0.08
   8  -6  -1    0.83    0.52
   8  -6  -1   -0.01    0.37
   7  -6  -1    0.90    1.03
   7  -6  -1    0.38    0.50
   6  -6  -1    0.97    0.92
   6  -6  -1   -0.03    0.30
   6  -6  -1   -1.14    0.99
   5  -6  -1    0.48    0.57
   5  -6  -1    0.56    0.15
   4  -6  -1   -0.01    0.11
   4  -6  -1    0.34    0.39
   3  -6  -1    0.36    0.37
   1   6  -1    0.04    0.32
   1   6  -1    0.14    0.03
   1  -6  -1    0.46    0.13
   0   6   1    0.36    0.33
   0   6   1   -0.42    0.24
   0  -6  -1    0.68    0.82
  -1   6  -1    0.25    0.34
   1   6   1    0.39    0.17
  -1  -6  -1   -0.01    0.14
   2  -6   1   -0.09    0.12
   2  -6   1    1.01    0.73
   2   6   1   -0.05    0.34
  -2  -6  -1    0.23    0.19
  -2   6  -1   -0.39    0.55
  -2  -6  -1    0.16    0.35
  -3  -6  -1   -0.13    0.09
  -3  -6  -1   -0.01    0.15
   3   6   1   -0.19    0.72
   3  -6   1    0.04    0.25
   4  -6   1   -0.27    0.36
  -4  -6  -1   -0.20    0.77
   4  -6   1    0.45    0.25
   5  -6   1    0.55    0.32
   5  -6   1    0.11    0.54
  -6  -6  -1   -0.61    0.57
   6  -6   1   -0.30    0.38
   7  -6   1   -0.31    1.10
  -7  -6  -1   -0.49    0.54
  -8   6  -1   -2.86    1.56
   8  -6   1    0.52    0.90
   9  -6   1   -0.47    0.90
   9  -6   1   -0.17    0.78
  10  -6   1   -0.80    0.95
  10  -6   1    0.29    0.44
  11  -6   1   -0.07    0.41
  11  -6   1    0.44    0.91
  12  -6   1   -0.47    0.79
  12  -6   1    2.22    1.91
  13  -6   1    0.99    0.96
  13  -6   1    0.18    0.32
  14  -6   1    0.33    1.83
  14  -6   1    1.27    1.16
  15  -6   1   -0.22    0.09
  15  -7  -1   -0.89    1.71
  15  -7  -1   -0.03    0.56
  14  -7  -1    0.23    2.92
  14  -7  -1   -0.09    0.70
  13  -7  -1    0.39    0.63
  12  -7  -1    0.14    0.50
  12  -7  -1    0.77    0.82
  11  -7  -1    0.00    0.41
  11  -7  -1   -1.34    1.32
  10  -7  -1   -0.02    0.33
  10  -7  -1    0.67    0.80
   9  -7  -1    1.55    1.06
   8  -7  -1    0.17    0.69
   7  -7  -1    0.49    0.67
   7  -7  -1   -0.17    0.59
   6  -7  -1    0.91    0.55
   6  -7  -1   -0.75    0.93
   6  -7  -1    0.96    0.90
   5  -7  -1   -0.02    0.62
   5  -7  -1    0.04    0.28
   4  -7  -1   -0.23    0.28
   4  -7  -1    0.18    0.57
   3  -7  -1    0.55    0.60
   2   7  -1    0.95    0.15
   2  -7  -1    1.25    0.60
   1   7  -1   -0.01    0.23
   1   7  -1    0.15    0.15
   0  -7  -1   -0.04    0.50
   0   7   1   -0.23    0.40
   0   7   1   -0.50    0.11
   1   7   1    0.48    0.63
  -1   7  -1    0.26    0.18
  -1  -7  -1   -0.41    0.50
  -1  -7  -1    0.08    0.07
   2   7   1    0.01    0.24
  -2  -7  -1    0.33    0.33
   2  -7   1    0.69    0.68
  -2   7  -1   -0.14    0.40
   2   7   1    0.84    0.61
   2  -7   1   -0.02    0.10
  -3  -7  -1    1.10    0.42
   3  -7   1    0.26    0.30
   3  -7   1    0.26    0.15
  -3  -7  -1    0.51    0.55
   4  -7   1   -0.04    0.09
  -4  -7  -1    0.30    0.33
  -5  -7  -1   -0.20    0.39
   5  -7   1    0.59    0.47
   5  -7   1   -0.31    0.57
   6  -7   1   -0.70    0.85
  -6  -7  -1    1.68    1.20
   7  -7   1    0.24    1.04
   8  -7   1   -0.98    0.86
  -8   7  -1   -3.56    1.76
   9  -7   1   -0.53    1.03
   9  -7   1   -0.37    0.70
  10  -7   1   -0.06    0.42
  10  -7   1    0.82    0.79
  11  -7   1   -0.70    0.35
  11  -7   1    1.08    1.24
  12  -7   1    0.54    0.86
  12  -7   1    1.99    1.83
  13  -7   1    1.06    1.05
  13  -7   1    0.73    1.00
  14  -7   1    0.65    1.56
  14  -7   1    0.44    0.76
  15  -7   1   -0.21    0.18
  15  -8  -1   -0.30    1.69
  15  -8  -1   -0.56    0.68
  14  -8  -1   -0.13    2.59
  14  -8  -1    0.39    0.75
  13  -8  -1    1.92    1.46
  12  -8  -1   -0.52    1.05
  12  -8  -1    0.87    1.09
  11  -8  -1    0.13    0.38
  11  -8  -1   -0.79    0.76
  10  -8  -1    1.24    0.73
  10  -8  -1    1.35    1.25
  10  -8  -1   -0.88    1.03
   9  -8  -1   -2.22    1.29
   8  -8  -1   -1.19    0.90
   7  -8  -1    0.93    0.52
   7  -8  -1    1.15    0.74
   6  -8  -1   -0.35    0.74
   6  -8  -1   -0.63    1.21
   5  -8  -1    0.21    0.66
   5  -8  -1    2.37    1.40
  -4  -8   1   -0.19    0.39
   4  -8  -1    0.42    0.60
   4  -8  -1   -0.32    0.20
   3  -8  -1   -0.31    0.22
   2   8  -1   -0.11    0.35
   2  -8  -1    0.24    0.34
  -1   8   1   -0.06    0.33
   1   8  -1   -0.32    0.49
   1  -8  -1    0.65    0.80
   0  -8  -1    0.24    0.28
   0   8   1    1.17    0.80
  -1  -8  -1   -0.01    0.39
   1   8   1    0.35    0.77
  -1   8  -1    0.42    0.33
   1   8   1    0.49    0.36
   1  -8   1    0.22    0.50
  -2   8  -1    0.12    0.47
   2   8   1   -0.31    0.76
   2   8   1    0.08    0.25
   2  -8   1    0.99    0.83
  -2  -8  -1    0.39    0.32
  -2  -8  -1   -0.18    0.20
   3  -8   1   -0.13    0.62
  -3  -8  -1    0.54    0.32
  -3  -8  -1   -0.39    0.49
  -3   8  -1   -0.20    0.61
   4  -8   1    3.88    2.02
   5  -8   1   -0.68    1.00
   6  -8   1    0.19    0.48
  -7   8  -1   -3.16    1.56
   7  -8   1   -0.65    0.68
   8  -8   1   -3.11    1.56
  -8   8  -1   -5.03    2.11
   9  -8   1    0.54    0.72
   9  -8   1    0.11    0.65
  10  -8   1   -0.07    0.78
  10  -8   1    0.85    1.08
  11  -8   1    1.44    1.31
  11  -8   1    1.52    1.34
  12  -8   1   -0.67    0.63
  12  -8   1   -0.83    0.79
  13  -8   1    0.55    0.57
  13  -8   1    0.52    0.92
  14  -8   1    0.63    1.24
  14  -8   1    1.18    0.86
  15  -9  -1    1.21    2.03
  15  -9  -1   -0.72    0.39
  14  -9  -1   -0.16    1.36
  14  -9  -1    0.56    0.95
  13  -9  -1    1.38    1.20
  12  -9  -1   -1.00    1.35
  12  -9  -1   -0.68    0.84
  11  -9  -1   -0.63    0.56
  11  -9  -1    0.40    0.62
  11  -9  -1    0.53    0.76
  10  -9  -1    0.32    0.34
  10  -9  -1    0.11    0.35
  10  -9  -1   -0.72    0.10
   9  -9  -1   -1.92    1.22
   9  -9  -1    0.98    1.19
   9  -9  -1    0.81    0.84
   8  -9  -1    0.54    0.61
   7  -9  -1   -2.22    1.13
   7  -9  -1   -0.39    0.50
   6  -9  -1   -0.37    0.46
   5  -9  -1   -0.64    0.62
   5  -9  -1   -0.01    0.67
   4  -9  -1    0.92    0.57
   4  -9  -1    0.20    0.27
  -4  -9   1    0.55    0.27
  -3  -9   1    0.75    0.40
   3  -9  -1   -0.10    0.19
   2  -9  -1   -0.09    0.22
   2   9  -1    0.78    0.47
  -2  -9   1   -0.10    0.48
  -1  -9   1    0.27    0.56
   1  -9  -1    0.86    0.69
   1   9  -1    0.42    0.30
  -1   9   1    0.54    0.26
   0   9   1    0.29    0.40
   0  -9  -1   -0.09    0.53
   0  -9   1    0.50    0.46
   0   9  -1   -0.07    0.30
   1   9   1    0.32    0.76
  -1  -9  -1    0.04    0.19
  -1   9  -1    0.48    0.47
   1  -9   1   -0.12    0.48
   1   9   1    0.49    0.52
  -2  -9  -1    0.16    0.23
   2  -9   1   -0.70    0.95
   2   9   1    1.38    0.94
  -2   9  -1   -0.18    0.61
  -3  -9  -1   -0.39    0.52
  -3   9  -1    1.07    0.73
   3  -9   1   -0.41    0.79
  -4   9  -1   -1.22    1.32
   4  -9   1    0.72    0.52
  -5   9  -1   -1.25    1.72
   5  -9   1   -0.05    0.52
   6  -9   1    0.96    0.79
   6  -9   1    1.36    0.92
   7  -9   1    0.68    0.73
  -7   9  -1   -2.21    1.33
  -8   9  -1   -4.59    2.04
   8  -9   1    2.01    1.71
   9  -9   1    0.30    0.79
   9  -9   1   -0.04    0.82
  10  -9   1    0.81    1.08
  10  -9   1    0.69    1.05
  11  -9   1    0.09    0.62
  11  -9   1    1.66    1.35
  12  -9   1   -1.20    1.09
  12  -9   1   -0.84    1.08
  13  -9   1    0.95    0.30
  13  -9   1   -0.62    0.34
  14  -9   1   -0.25    0.54
  14  -9   1    0.38    0.77
  15 -10  -1    0.47    1.39
  15 -10  -1    2.09    1.09
  14 -10  -1    1.15    2.48
  14 -10  -1   -1.15    0.58
  13 -10  -1    0.92    0.97
  12 -10  -1   -1.19    1.11
  12 -10  -1    0.26    0.27
  11 -10  -1    0.10    0.48
  11 -10  -1    0.13    0.48
  11 -10  -1   -1.13    1.17
  10 -10  -1    0.12    0.40
  10 -10  -1   -0.41    0.78
  10 -10  -1   -1.33    1.38
   9 -10  -1   -0.01    0.32
   9 -10  -1    0.40    0.59
   9 -10  -1    1.39    1.07
   8 -10  -1   -0.68    0.71
   7 -10  -1   -0.42    0.52
   7 -10  -1   -0.23    0.62
   6 -10  -1    0.96    0.74
   5 -10  -1    0.56    0.69
   4 -10  -1   -0.73    0.67
  -4 -10   1    0.84    0.58
   4 -10  -1   -0.35    0.34
   3 -10  -1   -0.56    0.74
  -3 -10   1   -0.08    0.30
   2 -10  -1    0.45    0.74
  -2 -10   1    0.17    0.25
   2  10  -1    0.85    0.55
  -1 -10   1   -0.34    0.59
   1  10  -1    0.05    0.14
   1 -10  -1    0.51    0.20
   0 -10  -1    0.15    0.42
   0 -10   1    0.21    0.18
   0  10   1   -0.02    0.44
   1  10   1    0.06    0.68
  -1 -10  -1    0.11    0.07
   1 -10   1   -0.71    0.58
  -2  10  -1   -0.71    0.67
  -2 -10  -1   -0.36    0.36
   2 -10   1   -0.49    0.76
   2  10   1    0.66    0.74
  -3  10  -1    0.49    0.67
  -3 -10  -1    0.17    0.40
   3 -10   1    1.19    1.06
   4 -10   1    0.61    0.89
  -4  10  -1   -1.29    1.01
  -5  10  -1   -3.93    1.53
   5 -10   1    0.43    0.56
   6 -10   1    0.16    0.95
   6 -10   1    1.17    0.89
   7 -10   1    0.62    0.47
  -7  10  -1   -3.53    1.69
  -8  10  -1   -0.92    0.93
   8 -10   1   -0.68    0.80
   8 -10   1   -0.52    0.70
   9 -10   1    0.24    0.40
   9 -10   1   -0.30    0.79
  10 -10   1   -0.10    1.15
  10 -10   1   -0.18    0.49
  10 -10   1    0.28    1.15
  11 -10   1   -0.49    0.61
  11 -10   1    0.22    1.07
  12 -10   1   -1.03    1.11
  12 -10   1   -0.17    0.67
  13 -10   1   -0.11    0.06
  13 -10   1   -0.44    0.45
  14 -10   1    1.90    2.51
  14 -10   1    1.20    0.88
  15 -11  -1   -0.42    0.83
  15 -11  -1    2.18    1.01
  14 -11  -1    1.32    2.35
  14 -11  -1   -0.76    0.73
  13 -11  -1    0.07    0.84
  12 -11  -1    0.12    0.30
  12 -11  -1    1.37    0.98
  11 -11  -1    0.98    1.02
  11 -11  -1    0.19    0.94
  11 -11  -1   -0.89    0.60
  10 -11  -1    0.22    0.81
  10 -11  -1    0.01    0.09
  10 -11  -1   -0.50    0.62
   9 -11  -1   -0.30    0.72
   9 -11  -1    0.35    0.20
   9 -11  -1   -0.82    0.41
   8 -11  -1   -0.55    0.66
   7 -11  -1    1.36    0.97
   7 -11  -1   -0.25    0.41
   6 -11  -1    0.65    0.89
   5 -11  -1    0.52    0.58
  -4 -11   1    0.45    0.44
   4 -11  -1   -0.36    1.50
   3 -11  -1   -0.94    0.81
  -3 -11   1    1.26    0.61
  -2 -11   1   -0.19    0.23
   2 -11  -1    0.31    0.10
   2  11  -1    0.14    0.45
  -1 -11   1   -0.74    0.60
   1  11  -1    0.29    0.61
   1 -11  -1    0.27    0.30
   0 -11   1   -0.73    0.75
   0 -11  -1   -0.51    0.74
   0  11   1    0.55    0.68
   1  11   1   -0.11    1.09
   1 -11   1    0.00    0.42
  -1 -11  -1    0.96    0.72
   2  11   1    0.92    0.93
  -2 -11  -1   -0.49    0.86
   2 -11   1   -0.19    0.38
  -3  11  -1   -0.04    0.35
   3 -11   1   -0.25    1.06
   4 -11   1    0.12    0.62
  -4  11  -1   -0.69    0.85
   5 -11   1   -0.76    0.73
   6 -11   1    1.88    1.54
   6 -11   1   -0.87    0.79
  -6  11  -1    0.67    0.30
  -7  11  -1   -2.34    1.40
   7 -11   1    0.76    0.16
   8 -11   1   -0.06    0.50
   8 -11   1   -0.51    0.93
   9 -11   1   -0.72    1.14
   9 -11   1    0.56    0.70
  10 -11   1    0.18    0.89
  10 -11   1    0.11    0.70
  10 -11   1   -0.25    0.60
  11 -11   1   -0.25    0.80
  11 -11   1    0.37    0.78
  12 -11   1    0.75    0.70
  12 -11   1   -0.32    0.78
  13 -11   1   -0.24    0.30
  13 -11   1    0.82    0.98
  14 -11   1    0.33    1.30
  14 -11   1    0.33    0.34
  15 -12  -1    0.39    1.25
  14 -12  -1    1.17    1.69
  14 -12  -1   -1.25    0.96
  13 -12  -1    0.65    1.49
  13 -12  -1    0.42    0.91
  12 -12  -1   -0.12    0.67
  12 -12  -1   -0.43    0.66
  12 -12  -1    0.87    0.70
  11 -12  -1   -0.43    0.68
  11 -12  -1   -0.56    0.91
  11 -12  -1    0.83    0.95
  10 -12  -1    0.41    0.80
  10 -12  -1    1.48    1.02
  10 -12  -1   -1.02    0.94
   9 -12  -1   -0.52    1.16
   9 -12  -1    0.52    0.81
   9 -12  -1   -0.66    1.19
   8 -12  -1    0.22    0.69
   8 -12  -1    1.45    1.06
   7 -12  -1   -0.75    0.74
   6 -12  -1    2.11    1.34
   5 -12  -1   -0.65    0.66
   4 -12  -1    1.15    1.16
   3 -12  -1   -0.50    0.80
  -3 -12   1   -0.47    0.10
   2 -12  -1   -0.15    0.24
  -2 -12   1    0.04    0.51
   2  12  -1    0.10    0.60
   1 -12  -1   -0.07    0.53
  -1 -12   1    0.37    0.24
   1  12  -1    0.83    1.00
   0  12   1   -0.41    0.61
   0 -12   1   -1.02    0.79
   0 -12  -1    0.26    0.21
   0  12  -1   -0.22    0.54
   1  12   1   -0.95    0.76
  -1 -12  -1    0.45    0.66
   1 -12   1    0.44    0.73
  -2 -12  -1   -0.72    0.90
   2 -12   1    0.07    0.47
   2  12   1    0.81    0.91
   3 -12   1    0.59    0.25
   4 -12   1    0.06    0.59
   5 -12   1    0.15    0.94
   6 -12   1   -1.06    0.91
   7 -12   1   -0.21    1.42
   8 -12   1   -0.86    0.69
   8 -12   1    0.24    0.93
   8 -12   1    0.26    0.35
   9 -12   1   -0.35    0.68
   9 -12   1    0.03    0.31
  10 -12   1    0.07    0.93
  10 -12   1    0.55    0.59
  10 -12   1   -0.16    0.67
  11 -12   1   -0.72    0.86
  11 -12   1   -1.75    1.46
  11 -12   1    0.64    0.60
  12 -12   1   -0.93    0.96
  12 -12   1    0.52    0.73
  13 -12   1   -0.62    0.59
  13 -12   1    1.46    1.09
  14 -12   1   -0.32    0.78
  14 -12   1    0.62    0.58
  14 -13  -1   -0.01    1.77
  14 -13  -1    1.42    0.71
  13 -13  -1    0.41    1.77
  13 -13  -1    0.35    0.54
  13 -13  -1   -0.39    0.60
  12 -13  -1    0.70    0.58
  12 -13  -1   -1.25    1.05
  12 -13  -1    0.22    0.75
  11 -13  -1   -0.39    0.90
  11 -13  -1    0.70    1.04
  11 -13  -1    0.35    1.15
  10 -13  -1   -0.17    0.43
  10 -13  -1   -0.08    0.31
   9 -13  -1    0.87    0.61
   9 -13  -1    0.12    0.21
   8 -13  -1   -0.97    1.26
   8 -13  -1    0.94    1.19
   8 -13  -1   -0.01    0.61
   7 -13  -1    0.24    0.11
   6 -13  -1   -0.55    0.65
   5 -13  -1   -0.51    0.90
   4 -13  -1    0.44    0.75
   3 -13  -1    0.29    0.90
  -3 -13   1   -0.08    0.52
   2  13  -1    0.26    0.55
  -2 -13   1    0.90    0.67
   2 -13  -1   -0.12    0.80
  -1 -13   1    0.02    0.53
   1 -13  -1   -0.43    0.44
   1  13  -1   -0.24    0.21
  -1  13   1   -0.24    0.64
   0 -13  -1    0.39    0.89
   0  13   1   -0.04    0.50
   0 -13   1   -0.20    0.65
   0  13  -1    0.06    0.14
  -1 -13  -1   -0.12    0.56
   1  13   1    0.09    0.89
   1 -13   1    0.74    1.17
   2 -13   1    0.07    0.65
   2  13   1    0.65    0.88
  -2 -13  -1   -1.07    0.70
   3 -13   1    0.48    1.22
   4 -13   1   -0.66    0.61
   5 -13   1    1.02    1.43
   6 -13   1   -1.33    1.05
   7 -13   1   -0.58    1.06
   8 -13   1    0.41    0.51
   8 -13   1    0.17    0.87
   8 -13   1    0.99    1.07
   9 -13   1   -0.11    0.78
   9 -13   1   -0.83    0.86
  10 -13   1    0.36    0.36
  10 -13   1    0.40    0.73
  10 -13   1    1.17    1.25
  11 -13   1    0.18    0.85
  11 -13   1   -1.24    1.08
  11 -13   1   -1.34    1.16
  12 -13   1   -0.54    0.70
  12 -13   1   -0.22    0.37
  13 -13   1    1.24    0.86
  14 -14  -1    0.23    0.82
  14 -14  -1    0.99    0.76
  13 -14  -1    0.05    0.29
  13 -14  -1   -0.54    2.05
  13 -14  -1   -0.53    0.57
  12 -14  -1   -0.25    0.31
  12 -14  -1    1.07    1.03
  11 -14  -1    0.37    0.78
  11 -14  -1   -0.29    0.28
  11 -14  -1    0.37    0.56
  10 -14  -1    0.23    0.47
  10 -14  -1    0.38    0.52
  10 -14  -1    0.62    0.68
   9 -14  -1    0.45    0.88
   9 -14  -1   -0.37    0.48
   8 -14  -1   -0.28    0.58
   8 -14  -1    0.25    0.60
   8 -14  -1   -0.03    0.67
   7 -14  -1    0.22    0.66
   7 -14  -1   -0.77    0.81
   6 -14  -1   -1.51    1.12
   5 -14  -1    0.87    0.70
   4 -14  -1   -0.47    0.45
   3 -14  -1   -0.16    0.52
  -3 -14   1   -0.08    0.21
  -2 -14   1   -0.43    0.74
   2  14  -1    1.64    1.15
   2 -14  -1   -0.26    0.85
   1  14  -1   -0.52    0.49
   1 -14  -1    0.98    1.02
  -1 -14   1   -0.26    0.70
  -1  14   1   -0.20    0.68
   0  14   1   -0.56    0.36
   0 -14  -1    0.51    0.51
   0 -14   1   -0.61    0.67
   0  14  -1    0.77    0.81
   1  14   1    0.69    0.86
  -1 -14  -1   -0.02    0.87
   1 -14   1   -0.22    0.62
  -2 -14  -1   -0.15    0.28
   2 -14   1    0.71    1.48
   2  14   1    0.49    0.55
   3 -14   1    0.78    0.76
   4 -14   1   -1.08    0.96
   5 -14   1    0.70    1.32
   6 -14   1    0.63    1.07
   6 -14   1    1.48    1.10
   7 -14   1   -1.05    1.27
   8 -14   1    0.25    0.80
   8 -14   1   -0.04    0.62
   9 -14   1    0.36    0.63
   9 -14   1    0.52    1.18
  10 -14   1   -0.51    0.93
  10 -14   1   -0.69    1.19
  10 -14   1   -1.37    1.61
  11 -14   1   -0.64    0.13
  11 -14   1   -0.32    0.75
  11 -14   1   -0.24    0.57
  12 -14   1    0.35    0.19
  12 -14   1    0.63    0.70
  13 -14   1    0.69    0.54
  14 -15  -1    1.38    1.90
  13 -15  -1    0.74    0.53
  13 -15  -1    0.24    1.55
  13 -15  -1    1.04    0.52
  12 -15  -1   -0.30    0.54
  12 -15  -1   -0.23    0.05
  11 -15  -1   -0.32    0.47
  11 -15  -1   -0.36    0.51
  11 -15  -1    0.17    0.74
  10 -15  -1   -0.08    0.30
  10 -15  -1   -0.36    0.59
   9 -15  -1   -0.23    0.94
   9 -15  -1   -0.14    0.20
   8 -15  -1    0.89    1.06
   8 -15  -1    0.25    0.23
   8 -15  -1   -0.34    0.41
   7 -15  -1    0.14    0.81
   7 -15  -1    0.96    1.12
   7 -15  -1    0.12    0.20
   6 -15  -1   -2.45    1.48
   5 -15  -1   -2.74    1.53
   4 -15  -1    1.41    0.89
   3 -15  -1    0.29    0.38
  -3 -15   1   -1.54    0.95
   2 -15  -1   -0.19    0.90
  -2 -15   1   -0.41    0.85
  -1 -15   1   -1.84    1.11
   1 -15  -1    0.06    1.01
  -1  15   1    0.03    0.32
   0  15  -1    0.68    0.73
   0 -15  -1   -1.14    1.38
   0  15   1   -0.52    0.91
   0 -15   1   -0.03    0.38
   1  15   1   -0.40    0.37
  -1 -15  -1   -1.66    1.00
   1 -15   1   -0.13    0.87
  -1  15  -1    0.33    0.43
  -2 -15  -1   -0.71    0.63
   2 -15   1   -0.51    0.65
   2  15   1   -1.97    1.11
   3 -15   1   -0.91    0.26
   4 -15   1    1.84    1.79
   5 -15   1   -0.66    0.78
   6 -15   1   -0.14    0.84
   7 -15   1    0.20    0.43
   7 -15   1   -0.65    1.26
   8 -15   1   -0.25    0.89
   8 -15   1    0.63    0.99
   9 -15   1   -0.57    0.44
   9 -15   1    0.27    1.00
  10 -15   1    0.01    0.95
  10 -15   1   -1.40    1.19
  10 -15   1    0.64    0.42
  11 -15   1   -0.48    0.37
  11 -15   1   -0.71    0.73
  12 -15   1   -0.16    0.44
  12 -15   1    1.01    0.81
  13 -15   1   -0.73    2.32
  13 -16  -1    0.13    0.23
  13 -16  -1    0.33    0.49
  12 -16  -1   -1.18    1.82
  12 -16  -1   -0.97    0.82
  11 -16  -1    0.37    0.43
  10 -16  -1   -0.24    0.28
  10 -16  -1    0.21    0.23
   9 -16  -1    0.72    0.91
   9 -16  -1   -0.09    0.47
   9 -16  -1   -0.08    0.64
   8 -16  -1   -0.62    0.99
   8 -16  -1   -0.41    0.36
   8 -16  -1    0.33    0.43
   7 -16  -1   -0.86    0.63
   7 -16  -1   -0.04    0.20
   7 -16  -1   -0.24    0.40
   6 -16  -1   -0.67    0.57
   6 -16  -1   -0.15    0.24
   5 -16  -1   -2.29    1.44
   4 -16  -1   -1.08    0.43
   3 -16  -1   -0.29    1.65
  -2  16   1   -0.75    0.90
   2 -16  -1   -1.11    0.93
  -2 -16   1    0.33    0.10
  -1 -16   1    0.66    0.83
   1 -16  -1   -0.26    0.70
   0 -16   1   -0.29    0.80
   0  16   1   -0.33    1.02
   0 -16  -1   -0.11    0.54
   1 -16   1   -0.30    0.94
   1  16   1    0.26    0.54
  -1 -16  -1   -2.03    1.15
   2 -16   1   -4.66    1.97
   2  16   1   -3.15    1.55
   3 -16   1    0.05    1.28
   4 -16   1   -2.98    1.72
   5 -16   1    0.75    0.65
   6 -16   1   -0.04    1.06
   6 -16   1   -0.69    0.58
   7 -16   1    0.11    0.42
   7 -16   1   -0.31    0.61
   8 -16   1    0.18    0.61
   8 -16   1    0.05    0.16
   9 -16   1   -0.18    0.23
   9 -16   1   -0.28    0.72
  10 -16   1   -0.34    0.69
  10 -16   1    0.20    0.62
  11 -16   1   -0.10    0.70
  11 -16   1   -0.30    0.55
  12 -16   1   -0.76    0.60
  13 -16   1    0.37    0.90
  13 -17  -1   -0.39    1.15
  13 -17  -1   -0.14    0.08
  12 -17  -1    0.90    0.79
  12 -17  -1   -0.21    0.81
  11 -17  -1   -0.97    1.24
  10 -17  -1    0.06    0.30
  10 -17  -1    0.19    0.54
   9 -17  -1    0.44    0.45
   9 -17  -1   -0.07    0.68
   9 -17  -1   -1.06    1.27
   8 -17  -1    1.53    1.25
   8 -17  -1   -0.38    1.02
   8 -17  -1    0.54    0.50
   7 -17  -1   -0.65    0.94
   7 -17  -1   -0.13    0.33
   6 -17  -1   -0.55    1.23
   6 -17  -1    0.05    0.99
   5 -17  -1   -0.71    1.38
   5  17  -1    0.29    0.27
   5 -17  -1    0.34    0.29
   4 -17  -1   -4.05    1.92
   3 -17  -1   -0.56    1.21
   2 -17  -1   -2.61    1.47
  -2  17   1    0.09    0.56
  -1  17   1   -1.20    0.97
  -1 -17   1    0.55    0.43
   1 -17  -1   -2.38    1.37
   0  17   1   -3.07    1.49
   0 -17  -1   -0.33    0.50
   0 -17   1   -0.17    1.42
   1  17   1    0.90    0.87
  -1 -17  -1    1.76    1.12
   1 -17   1    1.16    1.23
   2 -17   1    1.48    1.11
   3 -17   1    1.67    1.31
   4 -17   1    0.75    1.23
   4 -17   1    0.33    0.69
   5 -17   1    0.37    0.61
   5 -17   1   -0.28    0.68
   6 -17   1    0.09    0.88
   7 -17   1    0.36    0.42
   7 -17   1   -0.26    1.03
   8 -17   1   -0.23    0.68
   8 -17   1   -0.17    0.51
   9 -17   1   -0.81    0.76
   9 -17   1   -0.97    1.24
  10 -17   1    1.08    0.94
  10 -17   1   -0.19    0.29
  11 -17   1    0.17    0.53
  11 -17   1   -0.28    0.62
  12 -17   1    0.28    0.46
  13 -18  -1    0.16    0.45
  12 -18  -1    0.05    0.30
  12 -18  -1   -0.07    0.43
  11 -18  -1   -0.15    0.57
  11 -18  -1    1.05    1.77
  10 -18  -1    0.56    0.88
   9 -18  -1    0.11    0.11
   9 -18  -1    0.20    1.09
   9 -18  -1   -0.23    0.41
   8 -18  -1    0.34    0.70
   8 -18  -1    0.36    0.51
   7 -18  -1   -0.68    0.72
   7 -18  -1    0.39    0.76
   6 -18  -1   -0.11    0.43
   6 -18  -1    0.77    0.62
   6 -18  -1   -0.27    0.21
   5  18  -1    0.60    0.64
   5 -18  -1    0.03    0.75
   5 -18  -1   -0.11    0.70
   4  18  -1   -1.03    0.85
   4  18  -1   -0.49    0.99
   4 -18  -1   -0.26    0.54
  -3  18   1   -0.55    0.68
   3 -18  -1   -0.30    0.91
  -2  18   1    1.39    1.09
   2 -18  -1    0.36    0.28
  -2 -18   1    0.86    0.87
  -1  18   1   -0.42    0.31
   1 -18  -1    0.14    0.34
   0  18   1    0.00    0.06
   0 -18  -1    0.03    0.14
  -1 -18  -1   -0.09    0.26
   1 -18   1    0.35    0.81
   2 -18   1    3.14    2.25
   3 -18   1   -0.35    1.06
   3 -18   1   -0.52    0.41
   4 -18   1   -0.90    1.11
   4 -18   1   -0.26    0.75
   5 -18   1   -0.68    0.63
   5 -18   1   -0.86    0.91
   6 -18   1    0.14    0.61
   6 -18   1   -0.79    1.18
   7 -18   1   -1.09    1.32
   8 -18   1   -1.05    1.31
   8 -18   1   -1.02    0.99
   9 -18   1   -0.43    0.22
   9 -18   1   -0.21    0.73
  10 -18   1    0.28    0.65
  10 -18   1    0.91    1.04
  11 -18   1   -0.77    0.69
  11 -18   1    0.06    0.40
  12 -18   1   -0.05    0.32
  12 -18   1    0.39    0.34
  12 -19  -1   -2.03    1.70
  12 -19  -1   -0.01    0.31
  11 -19  -1    0.56    0.83
  11 -19  -1   -0.18    0.49
  10 -19  -1    0.34    0.64
  10 -19  -1    1.09    3.01
   9 -19  -1   -1.42    1.11
   9 -19  -1    0.21    0.81
   8 -19  -1    0.04    0.73
   8 -19  -1    0.57    1.93
   7 -19  -1   -0.06    0.43
   7 -19  -1   -0.97    0.83
   6  19  -1    0.07    0.55
   6 -19  -1    0.29    0.73
   6 -19  -1   -0.37    0.51
   5  19  -1    0.57    0.71
   5 -19  -1   -1.44    1.32
   5 -19  -1   -0.03    0.71
   5 -19  -1   -0.20    0.35
   4  19  -1   -0.28    0.59
   4 -19  -1    0.34    0.22
   3  19  -1    0.49    0.57
   3 -19  -1   -0.66    1.06
   3  19  -1    1.40    0.83
  -2 -19   1    2.31    1.43
   2  19  -1    1.11    1.28
   2 -19  -1    4.18    2.02
   2  19  -1   -0.49    1.06
  -1  19   1   -1.19    1.03
   1  19  -1    0.26    0.70
   1 -19  -1   -0.70    1.20
   0 -19  -1   -1.35    1.08
   0  19   1   -0.36    0.54
   0  19  -1    0.96    0.48
   0  19   1    0.62    0.58
   0 -19  -1   -0.59    0.43
   1  19   1   -0.57    0.72
   1  19   1    0.46    0.60
  -1  19  -1   -0.77    0.33
   2 -19   1   -0.54    0.19
   2 -19   1   -0.86    0.49
   3 -19   1   -0.03    0.22
   3 -19   1    0.78    0.87
   4 -19   1   -0.02    0.37
   4 -19   1    0.50    0.63
   5 -19   1   -1.60    1.68
   5 -19   1   -0.98    1.14
   6 -19   1   -0.11    1.07
   6 -19   1   -0.11    0.20
   7 -19   1   -1.27    1.36
   8 -19   1   -0.19    0.20
   8 -19   1   -0.53    1.16
   9 -19   1   -0.26    0.53
   9 -19   1    0.10    0.25
  10 -19   1   -0.02    0.20
  10 -19   1   -0.74    0.59
  11 -19   1    0.42    0.20
  12 -20  -1   -0.37    0.22
  11 -20  -1    0.57    0.77
  10 -20  -1    0.65    0.62
   9 -20  -1    0.46    0.34
   9 -20  -1   -0.17    0.55
   8 -20  -1    0.41    0.45
   8 -20  -1    0.44    0.86
   7 -20  -1   -0.40    0.62
   7 -20  -1    0.27    0.57
   6  20  -1   -0.47    1.11
   6 -20  -1    0.24    0.67
   6 -20  -1   -0.64    0.98
   5  20  -1   -1.22    1.25
   5 -20  -1   -0.33    0.53
   5 -20  -1   -0.08    0.82
   5 -20  -1   -0.45    1.18
   4  20  -1    0.64    0.20
   4 -20  -1    0.45    0.17
   3  20  -1    0.43    0.77
   3 -20  -1    0.21    0.24
   2  20  -1   -0.01    0.51
   2 -20  -1    0.31    0.40
   1  20  -1   -0.47    1.09
   1 -20  -1    0.08    1.04
   0  20  -1    0.14    0.27
   0 -20  -1   -1.04    1.36
  -1  20  -1    0.66    0.66
   1  20   1   -0.79    1.03
  -1 -20  -1   -0.10    0.94
   2  20   1    0.18    0.46
   2 -20   1   -1.05    1.38
   3 -20   1   -0.73    1.18
   3 -20   1   -0.06    0.57
   4 -20   1   -0.05    0.12
   4 -20   1    0.80    1.17
   5 -20   1   -1.41    1.03
   5 -20   1   -0.76    0.89
   6 -20   1   -0.12    1.10
   6 -20   1    0.79    0.98
   7 -20   1    0.44    0.75
   8 -20   1   -0.29    0.86
   9 -20   1    0.19    0.41
  10 -20   1    0.06    0.16
  11 -20   1    0.11    0.31
  11 -21  -1    0.30    0.67
  10 -21  -1   -0.17    0.39
   9 -21  -1   -0.51    0.73
   9 -21  -1    0.31    0.57
   8 -21  -1    0.00    0.56
   8 -21  -1    0.24    0.20
   7 -21  -1   -1.01    1.16
   7 -21  -1   -0.30    0.58
   6  21  -1    0.78    0.37
   6 -21  -1    0.37    0.39
   5  21  -1    0.04    0.67
   5 -21  -1   -0.32    0.74
   5 -21  -1   -1.28    1.45
   4  21  -1    0.19    0.64
   4 -21  -1   -0.54    1.18
   4 -21  -1    0.03    0.68
   3  21  -1   -0.79    0.56
   3 -21  -1    0.05    0.65
   2  21  -1   -0.19    0.87
   2 -21  -1   -0.09    0.55
   1  21  -1    0.27    0.72
   1 -21  -1   -0.32    0.97
   0  21  -1    0.22    0.64
   0 -21  -1   -0.35    0.86
  -1  21  -1   -0.45    0.91
   1 -21   1    0.70    0.61
  -1 -21  -1   -1.67    1.01
  -2 -21  -1    0.89    1.08
   2 -21   1    0.30    0.72
   3  21   1    0.27    0.49
   3 -21   1   -0.94    1.26
  -3 -21  -1    0.80    0.70
   3 -21   1    0.15    0.92
   4 -21   1   -0.52    0.17
   4 -21   1    0.21    0.47
   5 -21   1    0.09    0.12
   5 -21   1    0.06    0.63
   6 -21   1   -0.10    0.78
   6 -21   1   -0.58    0.18
   7 -21   1   -1.40    1.30
   8 -21   1    0.19    0.56
   9 -21   1   -0.26    0.16
  10 -21   1   -0.33    0.62
  11 -21   1    0.17    0.33
  11 -22  -1    0.30    0.31
  10 -22  -1   -0.38    0.14
   9 -22  -1    0.11    0.18
   9 -22  -1   -0.80    0.81
   8 -22  -1    0.43    0.90
   8 -22  -1    1.16    1.00
   7 -22  -1    1.23    0.65
   7 -22  -1    0.31    0.46
   6  22  -1    0.86    0.64
   6 -22  -1    0.05    1.05
   6 -22  -1   -1.07    1.11
   5  22  -1   -0.49    0.65
   5 -22  -1   -1.02    1.29
   5 -22  -1   -1.30    0.61
   4  22  -1   -0.13    0.39
   4 -22  -1   -0.26    1.48
   4 -22  -1    1.44    1.16
   3  22  -1    0.99    0.94
   3 -22  -1    0.09    0.24
   2  22  -1    0.33    0.81
   2 -22  -1    0.53    0.09
   1  22  -1   -0.21    0.51
   1 -22  -1   -0.27    0.40
   0  22  -1    0.67    0.78
   0 -22   1   -0.27    1.10
   0 -22  -1    0.19    0.90
   1 -22   1   -1.04    1.34
  -1 -22  -1   -0.19    0.18
   2 -22   1   -1.65    1.40
  -2 -22  -1    0.07    0.36
   3 -22   1   -0.70    0.84
   3 -22   1   -0.43    0.61
  -3 -22  -1   -1.01    0.92
   4 -22   1   -0.46    0.80
   4 -22   1   -0.62    1.14
   5 -22   1   -0.31    0.76
   5 -22   1    1.17    0.99
   6 -22   1    0.11    0.32
   6 -22   1   -0.86    0.83
   6 -22   1   -0.34    0.81
   7 -22   1   -1.09    1.10
   8 -22   1   -0.57    1.14
   9 -22   1   -0.59    0.51
  10 -22   1    0.01    0.39
  10 -23  -1    0.33    0.48
   9 -23  -1    0.01    0.68
   9 -23  -1    0.64    0.58
   8 -23  -1   -0.68    0.60
   8 -23  -1   -0.35    0.52
   7 -23  -1   -0.42    0.36
   7 -23  -1   -0.62    0.52
   6  23  -1    0.63    0.77
   6 -23  -1   -0.66    0.74
   6 -23  -1   -0.91    1.07
   5  23  -1   -1.16    1.12
   5 -23  -1   -1.04    1.15
   5 -23  -1    0.71    0.64
   4  23  -1   -0.42    0.16
   4 -23  -1    0.29    0.34
   3  23  -1   -0.23    0.79
   3 -23  -1    0.28    0.76
   2  23  -1    0.38    0.81
   2 -23  -1   -0.88    0.78
   1  23  -1    0.01    0.14
   1 -23  -1   -0.48    0.98
  -1 -23   1   -0.62    0.82
   0 -23  -1    0.59    1.10
   0 -23   1   -1.00    1.39
  -1 -23  -1    0.27    0.30
   1 -23   1   -0.35    1.03
   2 -23   1   -0.89    0.78
  -2 -23  -1   -0.45    0.39
  -3 -23  -1   -0.90    1.09
   3 -23   1   -0.57    1.32
   4 -23   1   -0.34    0.85
   4 -23   1    0.73    0.36
   5 -23   1    0.21    0.22
   5 -23   1   -0.41    0.78
   5 -23   1   -0.55    1.14
   6 -23   1   -1.00    0.97
   6 -23   1   -0.38    0.67
   7 -23   1   -0.45    0.88
   8 -23   1    0.17    0.58
   9 -23   1    0.65    0.54
  10 -23   1   -0.46    0.32
  10 -24  -1   -0.11    0.28
   9 -24  -1    0.72    0.56
   9 -24  -1    0.70    0.60
   8 -24  -1   -0.11    0.12
   8 -24  -1    0.14    0.26
   7 -24  -1   -0.01    0.54
   7 -24  -1   -0.04    0.37
   6 -24  -1   -0.14    0.51
  -6 -24   1   -0.03    0.51
   6 -24  -1   -0.40    0.26
   5  24  -1   -0.04    0.10
   5 -24  -1   -0.95    1.04
   5 -24  -1   -0.31    0.27
   4  24  -1   -0.25    0.60
   4 -24  -1    1.40    1.13
   3  24  -1    0.89    1.18
   3 -24  -1   -0.79    1.02
   2  24  -1    0.74    1.34
  -2 -24   1   -0.06    0.70
   2 -24  -1   -1.02    1.12
  -1 -24   1   -1.22    1.77
   1 -24  -1   -1.03    1.26
   0 -24   1   -1.01    1.54
   0 -24  -1   -0.48    0.51
   1 -24   1   -0.25    1.15
  -1 -24  -1   -0.09    0.63
   2 -24   1   -0.31    0.50
  -2 -24  -1    0.11    0.68
  -3 -24  -1    0.10    0.15
   3 -24   1   -0.85    0.87
   4 -24   1    0.34    0.28
   4 -24   1    0.27    0.13
   4 -24   1   -0.44    0.82
   5 -24   1   -0.70    0.85
   5 -24   1    0.18    0.39
   6 -24   1    0.23    0.40
   6 -24   1   -0.95    0.98
   7 -24   1   -0.13    0.53
   8 -24   1   -0.44    0.65
   9 -24   1    0.09    0.11
   9 -25  -1   -0.63    0.73
   8 -25  -1    0.07    0.43
   8 -25  -1    0.29    0.22
   7 -25  -1   -0.65    0.71
   7 -25  -1   -0.66    0.50
   6 -25  -1    0.10    0.20
   6 -25  -1   -0.57    0.87
  -5 -25   1   -0.08    0.30
   5 -25  -1   -0.87    1.01
  -4 -25   1   -1.45    1.13
   4 -25  -1   -0.78    0.82
  -3 -25   1   -0.37    0.24
   3 -25  -1   -0.27    0.95
   2 -25  -1    0.06    0.18
  -2 -25   1   -0.33    0.82
   1 -25  -1   -0.91    0.78
  -1 -25   1   -0.11    0.78
   0 -25  -1   -0.50    0.81
   0 -25   1   -1.07    1.24
   1 -25   1   -0.44    0.61
  -1 -25  -1    0.08    0.25
  -2 -25  -1    0.26    0.23
   2 -25   1    0.57    1.01
   3 -25   1   -0.64    0.53
  -3 -25  -1   -0.11    0.48
   4 -25   1   -0.18    0.42
   4 -25   1    0.04    0.54
   5 -25   1    0.67    0.77
   5 -25   1   -0.66    0.84
   6 -25   1   -0.64    0.71
   6 -25   1   -0.80    0.53
   7 -25   1   -0.41    0.11
   8 -25   1   -0.14    0.42
   8 -26  -1   -0.02    0.24
   8 -26  -1    0.07    0.28
   7 -26  -1   -0.62    0.39
   7 -26  -1    0.10    0.36
   6 -26  -1    0.17    0.27
   6 -26  -1    0.58    0.65
  -5 -26   1   -0.13    0.23
   5 -26  -1    0.91    0.87
   4 -26  -1    0.49    0.39
  -4 -26   1   -0.35    1.01
   3 -26  -1   -0.58    1.13
  -3 -26   1   -0.63    1.11
   2 -26  -1    0.06    0.72
  -2 -26   1    0.96    0.78
   1 -26  -1    0.87    0.68
  -1 -26   1    0.24    0.37
   0 -26   1    1.73    1.02
   0 -26  -1    0.18    0.62
  -1 -26  -1    0.04    0.56
   1 -26   1    1.43    1.19
   2 -26   1    0.03    0.83
  -2 -26  -1   -0.38    0.76
  -3 -26  -1   -0.54    0.51
   3 -26   1   -0.20    0.13
   4 -26   1   -0.43    0.92
   5 -26   1   -0.74    0.78
   5 -26   1    0.55    0.51
   6 -26   1    0.26    0.45
   6 -26   1    0.25    0.38
   7 -26   1    0.13    0.12
   7 -27  -1   -0.39    0.42
   6 -27  -1   -0.06    0.45
   5 -27  -1   -0.30    0.45
  -5 -27   1   -0.43    0.29
  -4 -27   1    0.05    0.20
   4 -27  -1    0.19    0.60
   3 -27  -1    0.30    0.42
  -3 -27   1    0.46    0.21
  -2 -27   1   -0.84    0.95
   2 -27  -1    0.24    0.84
   1 -27  -1   -0.47    0.51
  -1 -27   1    0.92    0.97
   0 -27  -1   -0.05    0.54
   0 -27   1    1.05    0.57
   1 -27   1   -0.90    0.66
  -1 -27  -1    0.43    0.70
   2 -27   1    0.19    0.29
  -2 -27  -1   -0.23    0.55
   3 -27   1    0.03    0.54
   4 -27   1    0.38    0.56
   5 -27   1   -0.11    0.23
   5 -27   1    0.40    0.50
   6 -27   1    0.42    0.36
   6 -27   1   -0.29    0.30
   6 -28  -1   -0.88    0.62
   5 -28  -1    1.07    0.70
  -5 -28   1   -0.13    0.27
  -4 -28   1   -0.29    0.49
   4 -28  -1    0.72    0.48
   3 -28  -1    1.16    0.72
  -3 -28   1    0.19    0.59
   2 -28  -1    0.35    0.29
  -2 -28   1   -0.32    0.74
   1 -28  -1    0.31    0.33
  -1 -28   1    0.26    1.08
   0 -28  -1   -0.28    0.37
   0 -28   1   -0.09    0.40
   1 -28   1    0.53    0.47
  -1 -28  -1    3.68    1.89
  -2 -28  -1   -0.41    0.61
   2 -28   1   -0.36    0.57
   3 -28   1    0.16    0.58
   4 -28   1    0.57    0.53
   5 -28   1    0.96    0.44
   5 -29  -1    0.00    0.28
  -4 -29   1    0.64    0.56
   4 -29  -1    0.21    0.41
  -3 -29   1    0.49    0.50
   3 -29  -1    0.68    0.53
   2 -29  -1   -0.07    0.41
  -2 -29   1    0.27    0.10
  -1 -29   1    0.44    0.53
   1 -29  -1    0.06    0.20
   0 -29  -1    0.61    0.62
   0 -29   1   -0.60    0.22
  -1 -29  -1   -0.18    0.21
   1 -29   1   -0.28    0.25
  -2 -29  -1    0.04    0.29
   2 -29   1    0.31    0.54
   3 -29   1   -0.39    0.02
   4 -29   1   -0.07    0.20
   3 -30  -1   -0.67    0.52
   2 -30  -1    0.13    0.09
  -2 -30   1    0.60    0.48
   1 -30  -1   -0.21    0.30
  -1 -30   1   -0.52    0.57
   0 -30   1    0.36    0.62
   0 -30  -1   -0.13    0.22
   1 -30   1   -0.54    0.25
   2 -30   1    0.51    0.56
  16   0  -2    0.12    0.27
  15   0  -2  577.78   16.20
  14   0  -2    0.63    0.47
  13   0  -2  133.66   20.73
  13   0  -2  387.50   15.73
  12   0  -2   -0.13    1.72
  12   0  -2    0.33    0.35
  11   0  -2   34.69    4.69
  10   0  -2    0.66    0.73
   9   0  -2  837.64   25.11
   8   0  -2    2.94    1.25
   7   0  -2  479.61   15.99
   7   0  -2  454.89   13.25
   6   0  -2   -0.40    0.64
   6   0  -2    0.44    0.72
   5   0  -2 3176.71   34.08
   5   0  -2 3216.37   27.22
   4   0  -2   -0.08    0.42
   4   0  -2    1.79    0.36
   3   0  -2   27.28    2.43
   3   0  -2   25.10    1.41
   3   0  -2   21.10    2.10
   2   0  -2    2.38    0.75
   1   0  -2 9999.00   39.22
  -1   0   2 9970.59   28.79
   0   0   2    2.04    0.42
  -1   0  -2  430.23    9.47
   1   0   2  407.49    8.15
  -2   0  -2    3.54    1.13
   3   0   2 1229.46   19.43
  -3   0  -2 1274.87   21.66
   4   0   2    2.23    0.52
   4   0   2    0.43    0.94
  -4   0  -2    0.66    0.74
   5   0   2  200.01    9.72
  -5   0  -2  218.86   10.92
   6   0   2   -1.08    0.78
  -6   0  -2    1.13    0.60
   7   0   2  104.80    8.39
  -7   0  -2  112.55    9.18
  -8   0  -2    2.12    1.81
   9   0   2  780.91   23.58
  10   0   2   -0.18    1.44
  11   0   2   -0.24    0.46
  12   0   2    2.30    1.66
  13   0   2   34.48    4.16
  14   0   2    0.79    0.62
  16   1  -2    4.22    1.10
  16  -1  -2    4.68    1.23
  15   1  -2   86.70    6.20
  15  -1  -2   86.43    6.42
  14   1  -2  169.65    9.89
  14  -1  -2  160.82    9.80
  13  -1  -2  242.10   12.55
  13   1  -2  243.02   12.35
  12  -1  -2  132.90    9.45
  12   1  -2  134.57    9.38
  11  -1  -2  102.29    8.23
  11   1  -2  111.21    8.40
  10  -1  -2   60.61    7.19
   9  -1  -2   -0.17    0.88
   9   1  -2    2.14    1.36
   8  -1  -2  416.86   16.19
   8  -1  -2  429.00   14.49
   8   1  -2  421.73   16.63
   7  -1  -2 1414.08   27.52
   7   1  -2 1359.63   27.23
   7  -1  -2 1326.44   23.11
   6   1  -2 1538.64   26.67
   6  -1  -2 1511.71   25.79
   6  -1  -2 1498.15   21.45
   6  -1  -2 1525.24   19.71
   5  -1  -2  111.94    6.32
   5  -1  -2  123.21    5.33
   5   1  -2  117.46    6.60
   4  -1  -2 4676.28   36.20
   4  -1  -2 4736.17   27.10
   3  -1  -2 9617.10   45.39
   3   1  -2 9849.45   46.08
   2   1  -2 1135.31   13.35
   2  -1  -2 1155.63   14.66
   1   1  -2 3214.19   22.30
   1  -1  -2 3253.40   22.25
  -1  -1   2 3275.04   12.04
   1  -1  -2 3288.11   22.99
   0  -1   2 2839.63   17.69
   0   1   2 2991.61   20.40
   1   1   2  416.07    8.46
  -1   1  -2  497.32   10.31
  -1  -1  -2  501.11   10.15
   1  -1   2  427.35    8.64
  -2   1  -2 1592.95   21.97
   2  -1   2 1532.05   19.42
   2   1   2 1576.02   19.48
  -3  -1  -2   74.23    5.11
   3   1   2   86.49    5.32
   3   1   2   78.21    4.95
   3  -1   2   91.59    5.12
   3  -1   2   79.02    4.92
  -3   1  -2   84.44    5.70
   4  -1   2 1302.75   22.41
   4   1   2 1361.75   23.19
   4  -1   2 1408.48   22.71
  -4   1  -2 1285.84   24.49
  -4  -1  -2 1333.17   24.41
   4   1   2 1377.17   23.46
  -5   1  -2  507.55   16.96
   5   1   2  514.86   15.77
   5  -1   2  552.30   16.33
  -5  -1  -2  513.00   16.63
   6   1   2    0.80    0.39
  -6   1  -2    2.20    1.47
   6  -1   2    0.71    0.92
  -6  -1  -2    3.79    1.87
  -7   1  -2  497.01   19.73
   7  -1   2  544.92   19.32
  -7  -1  -2  489.50   19.35
  -8  -1  -2  166.29   11.94
   8  -1   2  144.60   10.64
   9   1   2  174.38   11.41
   9  -1   2  179.91   11.36
   9   1   2  175.75   11.08
  10  -1   2   60.18    6.22
  10  -1   2   57.63    6.55
  10   1   2   55.09    6.25
  11   1   2   21.71    3.84
  11  -1   2   22.85    4.06
  12  -1   2   22.67    3.84
  12   1   2   22.84    3.80
  13   1   2    6.64    1.63
  13  -1   2    7.30    1.79
  14  -1   2   31.15    3.38
  14   1   2   33.11    3.26
  16  -2  -2   61.32    4.51
  15   2  -2  212.16    9.39
  15  -2  -2  197.71    9.72
  14  -2  -2    3.24    3.44
  14  -2  -2    2.27    1.38
  14   2  -2    2.24    1.19
  13  -2  -2   -0.54    1.18
  13  -2  -2    1.72    1.36
  13   2  -2    1.85    1.32
  12   2  -2  730.08   21.70
  12  -2  -2  719.99   22.11
  11  -2  -2  395.30   16.14
  11  -2  -2  379.49   15.92
  11   2  -2  382.79   15.48
  10  -2  -2   66.91    7.46
   9   2  -2  101.76    8.78
   9  -2  -2   96.90    8.49
   9  -2  -2   95.80    7.58
   8   2  -2 1503.66   31.44
   8  -2  -2 1482.81   30.44
   8  -2  -2 1494.33   27.54
   7   2  -2    9.18    2.29
   7  -2  -2   11.54    2.41
   7  -2  -2    7.78    1.47
   6   2  -2 1051.13   21.98
   6  -2  -2 1072.20   18.35
   6  -2  -2 1054.06   17.49
   5   2  -2  853.59   18.20
   5  -2  -2  817.91   16.78
   5  -2  -2  820.40   14.29
   4  -2  -2 5671.97   40.51
   4   2  -2 5667.58   41.73
   4  -2  -2 5765.54   32.19
   3   2  -2 1490.86   18.29
   2   2  -2 1470.59   15.72
   2   2  -2 1305.51   14.69
   1  -2  -2 1649.75   15.94
   1  -2  -2 1609.14   16.20
   0  -2  -2 5485.59   29.28
   0  -2  -2 5531.40   29.13
   1  -2   2  583.26   10.33
  -1   2  -2  612.65   11.69
  -2   2  -2 3979.76   35.45
  -2  -2  -2 3997.19   32.92
   2   2   2 3769.44   29.62
   2  -2   2 3843.62   31.06
   3   2   2  193.21    8.17
  -3  -2  -2  159.39    7.48
   3  -2   2  197.23    7.29
   3   2   2  176.24    7.43
   3  -2   2  181.08    7.66
  -3   2  -2  168.91    8.18
   4   2   2   11.51    2.22
   4  -2   2   11.47    2.07
  -4   2  -2   18.55    3.05
   4   2   2   12.69    2.11
   4  -2   2    9.44    1.79
  -4  -2  -2   18.56    2.86
  -5   2  -2  687.71   19.99
   5   2   2  672.16   17.69
   5  -2   2  683.01   18.07
  -5  -2  -2  722.85   19.56
   6  -2   2  687.21   19.94
  -6  -2  -2  674.66   20.50
  -6   2  -2  626.46   20.46
  -7  -2  -2  296.75   14.91
   7  -2   2  297.10   14.29
  -7   2  -2  298.13   15.32
  -8   2  -2  325.63   17.17
  -8  -2  -2  327.26   16.61
   8  -2   2  376.57   17.45
   9   2   2   53.44    6.44
   9  -2   2   58.24    6.51
   9   2   2   62.24    6.47
  10  -2   2   12.31    2.70
  10   2   2    7.70    2.27
  10  -2   2   11.79    2.90
  11  -2   2   56.02    5.99
  11   2   2   56.08    6.11
  11  -2   2   50.46    6.03
  12  -2   2    5.06    2.12
  12   2   2    3.09    1.33
  13  -2   2   18.28    3.07
  13   2   2   21.01    3.10
  14  -2   2   66.16    5.04
  16  -3  -2    0.94    0.80
  15  -3  -2    7.30    3.97
  15  -3  -2   47.28    4.62
  14  -3  -2   32.53    4.52
  14   3  -2   33.05    4.12
  13   3  -2  336.52   14.29
  13  -3  -2  301.71   14.14
  12  -3  -2  358.40   15.83
  12   3  -2  358.95   14.91
  11  -3  -2  265.66   13.24
  11   3  -2  256.99   12.49
  11  -3  -2  242.33   12.81
  10  -3  -2  135.53   10.60
   9   3  -2   41.30    5.55
   9  -3  -2   44.85    5.72
   9  -3  -2   43.55    5.18
   8  -3  -2   80.09    7.05
   8  -3  -2   71.39    5.99
   8   3  -2   78.99    7.25
   7  -3  -2  598.20   17.83
   7   3  -2  556.98   17.84
   7  -3  -2  568.94   15.28
   6  -3  -2  715.68   17.76
   6   3  -2  661.84   17.85
   6  -3  -2  685.28   15.28
   6  -3  -2  717.23   15.02
   5  -3  -2 6298.32   47.10
   5   3  -2 6546.14   50.22
   5  -3  -2 6600.84   41.81
   5  -3  -2 6333.01   43.00
   4   3  -2 1032.97   18.13
   4  -3  -2 1012.76   16.31
   3   3  -2 3297.81   27.96
   2   3  -2 5508.43   30.45
   2   3  -2 5510.23   30.75
   1   3  -2 4614.60   22.35
   1   3  -2 4562.35   27.03
   1  -3  -2 4534.68   26.68
   1  -3  -2 4578.63   29.60
   0   3   2 8122.52   40.60
   0  -3  -2 8211.24   34.20
  -1   3  -2 4748.36   33.24
  -1  -3  -2 4638.81   27.52
  -2  -3  -2 3533.70   29.63
   2   3   2 3542.68   31.99
   2  -3   2 3522.33   30.72
  -3  -3  -2   30.23    3.22
   3   3   2   26.09    3.16
   3  -3   2   28.43    2.74
   3  -3   2   27.87    3.03
  -3   3  -2   24.86    3.19
   4  -3   2  240.48    8.40
  -4  -3  -2  264.82   10.54
   4  -3   2  245.06   10.18
   4  -3   2  253.92    8.91
  -4   3  -2  261.83   11.28
   4   3   2  252.57   10.60
  -5  -3  -2   59.65    5.52
   5  -3   2   71.38    5.91
  -5   3  -2   56.54    5.81
  -6  -3  -2   36.54    4.69
  -6   3  -2   37.97    5.06
  -7  -3  -2   43.23    5.68
   7  -3   2   38.24    5.12
  -7   3  -2   50.85    6.41
  -8   3  -2    2.05    1.64
  -8  -3  -2    3.99    1.96
   9   3   2   17.20    3.66
   9  -3   2   15.35    3.26
   9   3   2   11.51    2.87
  10  -3   2   89.34    7.90
  10  -3   2   95.78    8.47
  10   3   2   92.18    7.91
  11  -3   2   17.62    3.38
  11   3   2   18.95    3.49
  11  -3   2   16.60    3.36
  12  -3   2  218.96   11.37
  12  -3   2  202.04   11.60
  12   3   2  205.77   10.81
  13  -3   2   52.43    5.28
  14  -3   2   11.90    2.15
  16  -4  -2   17.58    2.46
  15  -4  -2    3.44    2.65
  15  -4  -2    8.39    1.72
  14  -4  -2    0.02    0.29
  14  -4  -2    0.55    0.30
  13  -4  -2  118.16   19.50
  13  -4  -2  168.50   10.57
  12   4  -2   26.09    4.04
  12  -4  -2   23.57    4.07
  11  -4  -2  545.18   19.34
  11  -4  -2  545.38   19.33
  11   4  -2  559.07   18.14
  10  -4  -2  218.81   13.52
   9  -4  -2   27.36    4.45
   9  -4  -2   23.16    3.77
   8  -4  -2  452.48   16.83
   8  -4  -2  442.87   15.24
   8   4  -2  415.14   16.85
   7  -4  -2 1016.45   23.17
   7   4  -2  901.98   22.97
   7  -4  -2  944.34   20.26
   7  -4  -2  989.35   19.05
   6  -4  -2 1039.24   21.31
   6   4  -2 1007.68   22.37
   6  -4  -2 1025.93   19.15
   6  -4  -2 1035.30   19.25
   5  -4  -2 1180.58   20.38
   5   4  -2 1205.65   22.09
   5  -4  -2 1169.52   18.36
   5  -4  -2 1138.49   18.86
   4  -4  -2  366.65   10.31
   4  -4  -2  351.68    9.90
   3   4  -2 1258.92   17.68
   3  -4  -2 1179.78   17.03
   2   4  -2  491.50    9.38
   2   4  -2  494.61    9.24
   1   4  -2   67.77    2.76
   1   4  -2   70.07    3.40
   1  -4  -2   74.95    3.33
   0  -4  -2 4052.18   24.77
   0  -4  -2 4061.03   27.80
  -1   4  -2 2303.44   23.47
  -1  -4  -2 2444.90   19.44
  -2   4  -2  425.67   11.85
  -2  -4  -2  403.22    9.74
  -3   4  -2  299.68   11.21
   3  -4   2  317.18    8.64
   3   4   2  300.61   10.84
   3  -4   2  286.69   10.18
  -3  -4  -2  322.73   10.24
  -4  -4  -2    1.43    0.73
   4  -4   2    5.85    1.31
   4  -4   2    7.65    1.63
   4   4   2    6.75    1.66
  -4   4  -2    2.50    0.85
  -5  -4  -2   21.97    3.30
  -5   4  -2   20.62    3.45
   5  -4   2   13.17    2.46
  -6  -4  -2  109.55    8.19
   6  -4   2  121.60    8.52
  -6   4  -2  102.77    8.46
  -7  -4  -2  107.29    8.85
  -7   4  -2  105.97    9.25
   7  -4   2   96.41    8.27
  -8   4  -2  556.63   22.76
  -8  -4  -2  542.93   20.98
   9   4   2  246.60   13.70
   9  -4   2  245.57   13.46
  10  -4   2   32.51    4.78
  10  -4   2   31.06    4.72
  11  -4   2    0.10    0.17
  11  -4   2    1.83    0.67
  12  -4   2  171.73   10.20
  12  -4   2  173.36   10.71
  13  -4   2   30.99    3.77
  13  -4   2   32.94    4.10
  14  -4   2  101.98    6.21
  16  -5  -2   18.95    5.07
  16  -5  -2  186.88    7.75
  15  -5  -2    0.47    0.88
  15  -5  -2    0.72    0.78
  14  -5  -2   39.26   10.60
  14  -5  -2  121.85    8.53
  13  -5  -2    1.01    0.76
  13  -5  -2    1.35    1.25
  12  -5  -2  108.78    8.66
  11  -5  -2  404.18   16.76
  11  -5  -2  398.57   16.65
  10  -5  -2   -0.62    0.70
  10  -5  -2    0.88    0.78
   9  -5  -2  145.87   10.26
   9  -5  -2  142.78    9.60
   8  -5  -2   10.04    2.56
   8  -5  -2    8.96    2.12
   7  -5  -2  745.80   20.05
   7  -5  -2  748.72   18.88
   7   5  -2  716.15   20.68
   6  -5  -2   24.88    3.22
   6   5  -2   21.64    3.26
   6  -5  -2   22.68    2.93
   6  -5  -2   23.92    3.00
   5  -5  -2   83.81    5.47
   5   5  -2   77.25    5.71
   5  -5  -2   75.03    5.05
   4  -5  -2  207.10    7.64
   4   5  -2  218.55    8.57
   4  -5  -2  226.94    8.55
   3   5  -2  550.94   12.02
   3  -5  -2  521.41   12.36
   2   5  -2  258.61    7.01
   2   5  -2  259.64    6.69
   1   5  -2 2067.45   15.15
   1  -5  -2 2030.22   18.30
   1   5  -2 2110.26   18.95
   1   5  -2 2075.91   11.46
   1  -5  -2 2030.43   21.96
   0  -5  -2 1150.34   12.75
   0   5   2 1142.17   17.57
   0  -5  -2 1142.99   15.12
  -1   5  -2 1903.90   21.86
  -1  -5  -2 2007.13   19.19
   2   5   2  634.11   14.65
  -2  -5  -2  624.22   10.27
  -3   5  -2  819.70   18.72
   3   5   2  755.13   17.76
  -3  -5  -2  769.83   15.42
   3  -5   2  809.28   13.08
   4   5   2  332.37   12.57
   4  -5   2  336.54   11.22
  -4   5  -2  297.59   12.35
   4  -5   2  322.00   12.15
  -4  -5  -2  299.27   10.98
  -5  -5  -2  451.50   15.11
  -5   5  -2  408.58   15.76
  -6   5  -2    3.07    1.30
   6  -5   2    0.45    1.23
  -7  -5  -2  265.40   13.66
   7  -5   2  276.37   14.16
  -7   5  -2  269.51   14.96
  -8   5  -2   -0.02    0.13
   8  -5   2   -0.10    1.50
   9   5   2  144.62   10.51
   9  -5   2  132.29    9.95
  10  -5   2  421.01   17.47
  10  -5   2  418.96   17.86
  11  -5   2   38.94    5.19
  11  -5   2   41.24    5.41
  12  -5   2   96.36    7.66
  12  -5   2   96.02    7.94
  13  -5   2  159.26    8.71
  13  -5   2  156.76    9.12
  14  -5   2    2.36    2.16
  14  -5   2   23.21    2.95
  16  -6  -2    2.56    2.07
  16  -6  -2   44.10    3.73
  15  -6  -2    3.01    3.26
  15  -6  -2   11.89    2.25
  14  -6  -2   51.04   12.08
  14  -6  -2  163.50    9.82
  13  -6  -2    0.52    2.33
  13  -6  -2    1.11    1.18
  12  -6  -2    6.98    2.16
  11  -6  -2    2.38    1.34
  11  -6  -2    1.49    0.95
  10  -6  -2    3.88    1.55
  10  -6  -2    1.48    1.16
   9  -6  -2  415.66   16.48
   9  -6  -2  444.21   18.04
   8  -6  -2  323.84   14.30
   8  -6  -2  297.90   13.16
   7  -6  -2   39.88    4.65
   7  -6  -2   45.26    4.72
   7  -6  -2   45.12    4.60
   6   6  -2 2853.70   38.36
   6  -6  -2 2884.03   35.65
   6  -6  -2 2717.05   33.62
   6  -6  -2 2774.23   34.10
   5   6  -2 1792.70   27.77
   5  -6  -2 1791.91   26.78
   4   6  -2  735.44   16.07
   4  -6  -2  703.22   15.92
   3   6  -2   79.93    4.67
   3  -6  -2   76.85    5.02
   2   6  -2 1833.18   18.09
   2  -6  -2 1869.93   23.66
   1   6  -2  925.39   12.61
   1   6  -2  918.42    9.62
   1  -6  -2  928.21   15.87
   0  -6  -2  694.99    9.75
   0   6   2  700.75   14.63
   0  -6  -2  684.79   12.84
  -1  -6  -2 1871.65   16.79
   1   6   2 2018.58   24.54
  -1   6  -2 1732.91   21.48
   1   6   2 1774.05   22.80
  -1  -6  -2 1905.31   19.65
   2  -6   2 2566.27   19.00
   2   6   2 2365.75   29.39
  -2   6  -2 2259.11   28.41
  -2  -6  -2 2530.21   21.32
  -3   6  -2   46.52    4.53
   3   6   2   40.14    4.27
  -3  -6  -2   44.92    3.49
   3  -6   2   44.58    2.76
  -4   6  -2   98.39    7.17
   4   6   2   78.47    6.31
   4  -6   2   76.97    5.60
   4  -6   2   78.28    6.14
   5  -6   2  133.61    7.90
  -5  -6  -2  100.34    6.96
   5  -6   2  129.16    8.45
  -5   6  -2   96.83    7.82
   6  -6   2  863.53   23.92
  -6   6  -2  845.71   24.99
  -7   6  -2   15.41    3.63
   7  -6   2   18.88    3.74
  -8   6  -2   -0.24    0.47
   8  -6   2    4.23    2.18
   9   6   2  160.14   11.10
   9  -6   2  155.87   10.78
  10  -6   2    3.12    1.64
  10  -6   2    5.23    1.73
  11  -6   2  262.48   13.45
  11  -6   2  257.21   13.52
  12  -6   2    1.30    0.94
  12  -6   2    3.80    2.18
  13  -6   2    1.12    0.92
  13  -6   2   -0.18    0.33
  14  -6   2    6.79    3.49
  14  -6   2   46.77    4.13
  16  -7  -2    0.74    0.73
  15  -7  -2    1.04    1.42
  15  -7  -2    8.28    1.92
  14  -7  -2   12.51    5.82
  14  -7  -2   42.44    4.88
  13  -7  -2  108.71   18.95
  13  -7  -2   98.41    7.90
  12  -7  -2   42.30    5.35
  11  -7  -2   21.51    3.84
  11  -7  -2   21.69    3.84
  10  -7  -2  927.65   24.98
  10  -7  -2  979.81   24.82
  10  -7  -2  936.28   24.77
   9  -7  -2   12.80    2.90
   8  -7  -2    2.61    1.22
   8  -7  -2    3.11    1.42
   7  -7  -2  111.59    7.80
   7  -7  -2   98.11    7.30
   7  -7  -2  110.63    7.38
   6  -7  -2 2375.56   32.74
   6  -7  -2 2312.97   32.63
   5  -7  -2  403.72   12.76
   5  -7  -2  411.11   13.43
   4   7  -2 2791.25   31.51
   4  -7  -2 2720.68   33.25
   3  -7  -2  763.46   16.89
   2   7  -2  907.99   13.16
   2  -7  -2 1035.56   18.67
   1   7  -2 1836.52   17.93
   1   7  -2 1845.51   15.99
   1  -7  -2 1836.71   23.67
   0  -7  -2   28.48    1.94
   0   7   2   35.88    3.47
   0  -7  -2   39.15    3.27
   1   7   2   31.01    3.10
  -1  -7  -2   32.72    2.17
   1   7   2   32.84    3.19
  -1  -7  -2   31.78    2.72
   2   7   2   10.70    2.03
  -2  -7  -2   11.02    1.48
   3   7   2    1.81    0.82
   3  -7   2    2.67    1.04
   4   7   2  492.17   16.01
   4  -7   2  457.78   14.14
  -4   7  -2  461.26   15.89
  -4  -7  -2  487.97   12.86
  -5   7  -2  114.18    8.60
   5  -7   2   98.50    7.24
   5  -7   2   98.41    7.61
  -6   7  -2  292.04   14.83
   6  -7   2  325.88   14.99
  -7   7  -2   14.70    3.50
   7  -7   2   26.90    4.44
   8   7   2   53.40    6.08
   8  -7   2   45.15    5.54
   9   7   2   11.99    3.13
   9  -7   2   11.01    2.78
  10  -7   2   10.86    2.78
  10  -7   2    9.65    2.45
  11  -7   2    8.12    2.27
  11  -7   2    9.71    2.82
  12  -7   2    4.01    1.57
  12  -7   2    5.99    2.51
  13  -7   2    5.90    1.70
  13  -7   2    3.51    1.16
  14  -7   2    7.09    3.21
  14  -7   2   40.39    3.77
  16  -8  -2   85.47    4.85
  15  -8  -2    6.56    3.98
  15  -8  -2   40.50    4.19
  14  -8  -2    0.32    1.10
  14  -8  -2   -0.28    0.60
  13  -8  -2   23.40    8.58
  13  -8  -2   19.22    3.58
  12  -8  -2    2.72    1.99
  11  -8  -2   14.27    3.22
  11  -8  -2   11.11    2.70
  11  -8  -2   11.35    2.67
  10  -8  -2    0.74    1.02
  10  -8  -2    0.69    0.94
   8  -8  -2  223.33   12.16
   8  -8  -2  210.40   11.71
   7  -8  -2  134.91    8.71
   7  -8  -2  124.40    8.41
   7  -8  -2  135.24    8.53
   6  -8  -2  419.87   14.02
   6  -8  -2  371.45   13.86
   5  -8  -2  157.89    7.82
   5  -8  -2  157.60    8.66
   4  -8  -2  161.26    8.51
   3  -8  -2  584.94   15.72
   2  -8  -2    4.27    1.29
   1   8  -2  498.27    9.36
   1   8  -2  475.93    9.11
   1  -8  -2  483.30   13.08
   0   8   2 2181.54   24.69
   0   8   2 2128.26   28.45
   1   8   2  448.94   12.43
  -1  -8  -2  449.24    7.72
   1   8   2  464.76   13.02
  -2  -8  -2 1368.62   15.03
   2   8   2 1348.93   23.78
  -2  -8  -2 1401.66   18.41
   3   8   2  639.34   17.47
  -3   8  -2  599.85   16.45
   3  -8   2  636.78   17.53
   4  -8   2   16.82    2.76
  -4   8  -2    6.90    2.18
  -5   8  -2   67.18    6.65
   5  -8   2   80.81    7.11
  -6   8  -2   27.30    4.52
   6  -8   2   24.34    4.13
  -7   8  -2   44.01    6.26
   7  -8   2   46.25    6.05
   8   8   2  592.98   20.76
   8  -8   2  589.66   20.29
   8  -8   2  624.17   21.29
   9   8   2  183.57   11.89
   9  -8   2  182.01   11.74
  10  -8   2   86.97    7.93
  10  -8   2   83.00    7.77
  11  -8   2  380.56   16.30
  11  -8   2  392.70   16.49
  12  -8   2  199.12   10.96
  12  -8   2  206.53   11.25
  13  -8   2   37.01    4.16
  13  -8   2   34.98    4.01
  14  -8   2   12.79    4.87
  14  -8   2   67.01    4.66
  15  -9  -2    7.46    4.00
  15  -9  -2   39.71    3.97
  14  -9  -2    0.89    2.26
  14  -9  -2    2.15    0.64
  13  -9  -2   93.82   16.89
  13  -9  -2   95.31    7.61
  12  -9  -2   48.31    5.57
  12  -9  -2   47.08    5.66
  11  -9  -2   38.83    5.21
  11  -9  -2   41.28    5.29
  11  -9  -2   40.51    5.17
  10  -9  -2  262.33   13.63
  10  -9  -2  252.93   12.97
  10  -9  -2  253.42   13.02
   8  -9  -2 1468.00   31.59
   7  -9  -2  204.04   10.68
   7  -9  -2  184.27   10.52
   7  -9  -2  192.30   10.58
   6  -9  -2  493.14   15.26
   6  -9  -2  487.12   16.57
   5  -9  -2 1244.99   22.69
   5  -9  -2 1129.55   24.38
   4  -9  -2    4.57    1.60
   3  -9  -2  431.35   14.19
   2  -9  -2   25.82    3.30
   2   9  -2   31.94    2.62
   1  -9  -2  594.82   15.29
   1   9  -2  617.21   10.56
  -1   9   2  577.11   15.46
   0   9   2    4.42    1.57
   0   9   2    6.04    1.34
   0   9  -2    5.40    0.85
   1   9   2 4807.11   42.12
   1   9   2 4773.27   44.09
  -1  -9  -2 4827.90   39.41
   2   9   2  773.50   18.49
  -2   9  -2  761.19   16.45
   2  -9   2  745.49   19.42
  -2  -9  -2  756.53   14.43
   3  -9   2  994.03   22.71
  -3   9  -2  962.31   21.23
   3   9   2  990.90   22.23
  -4   9  -2 1455.87   29.13
   4  -9   2 1524.61   29.01
  -5   9  -2   83.52    7.56
   5  -9   2   98.32    7.91
  -6   9  -2   36.56    5.60
   6  -9   2   27.60    4.61
  -7   9  -2   44.42    6.38
   7  -9   2   58.87    7.07
   8   9   2  127.79    9.69
   8  -9   2  122.62    9.47
   8  -9   2  123.46    9.44
   9   9   2   11.22    2.77
   9  -9   2   12.23    2.92
  10  -9   2   31.40    4.85
  10  -9   2   33.56    4.95
  11  -9   2  188.33   11.42
  11  -9   2  195.53   11.51
  12  -9   2    7.10    1.99
  12  -9   2    8.65    2.15
  13  -9   2    0.64    0.64
  13  -9   2    0.80    0.66
  14  -9   2    3.17    2.42
  14  -9   2   30.04    2.98
  15 -10  -2    0.36    0.94
  15 -10  -2   10.02    2.06
  14 -10  -2    7.40    3.83
  14 -10  -2   28.59    3.64
  13 -10  -2    5.74    3.77
  13 -10  -2    7.57    2.11
  12 -10  -2    7.72    2.16
  12 -10  -2   10.96    2.80
  11 -10  -2   96.99    8.22
  11 -10  -2  102.37    8.36
  11 -10  -2   90.45    7.80
  10 -10  -2   38.95    5.29
  10 -10  -2   41.69    5.27
  10 -10  -2   38.98    5.01
   9 -10  -2   62.99    6.34
   9 -10  -2   59.44    6.33
   9 -10  -2   58.60    5.92
   8 -10  -2    6.26    2.28
   7 -10  -2  610.82   19.84
   6 -10  -2   18.70    3.05
   6 -10  -2   17.52    3.23
   5 -10  -2   63.73    5.21
   5 -10  -2   68.58    6.27
   4 -10  -2  688.82   19.49
   3 -10  -2   11.33    2.46
   2 -10  -2  855.99   20.26
   2  10  -2 1002.50   16.01
   1  10  -2    0.95    0.56
   1 -10  -2    0.69    0.53
   0  10  -2 1075.27   15.01
   0  10   2 1057.61   18.68
   0 -10  -2 1040.64   20.44
   1  10   2   70.26    5.34
   1  10   2   71.48    5.64
  -1 -10  -2   67.38    4.92
   2  10   2 4412.22   44.95
  -2 -10  -2 4545.11   37.11
  -3  10  -2  471.37   14.68
   3 -10   2  421.16   15.11
   4 -10   2   65.12    6.34
  -4  10  -2   74.14    6.69
  -5  10  -2  383.69   16.22
   5 -10   2  416.61   17.06
  -6  10  -2  158.60   11.42
   6 -10   2  170.98   11.63
  -7  10  -2  647.44   23.96
   7 -10   2  618.59   23.28
   8  10   2  195.12   12.01
   8 -10   2  207.08   12.39
   8 -10   2  200.44   12.03
   9 -10   2  205.91   12.25
  10 -10   2  873.60   25.30
  10 -10   2  928.90   25.62
  11 -10   2   59.68    6.31
  11 -10   2   61.60    6.29
  12 -10   2   60.34    5.90
  12 -10   2   54.69    5.41
  13 -10   2   45.72    4.45
  13 -10   2   44.61    4.35
  15 -11  -2   96.84    5.60
  14 -11  -2    1.10    0.58
  14 -11  -2   -0.17    0.83
  13 -11  -2    3.87    1.31
  13 -11  -2    0.90    2.10
  13 -11  -2    2.08    1.19
  12 -11  -2    7.29    2.05
  12 -11  -2    8.24    2.31
  11 -11  -2  152.19   10.45
  11 -11  -2  151.26   10.19
  11 -11  -2  150.20    9.93
  10 -11  -2   33.78    4.82
  10 -11  -2   33.04    4.80
  10 -11  -2   32.54    4.65
   9 -11  -2   71.13    6.78
   9 -11  -2   56.68    6.23
   9 -11  -2   61.93    6.14
   9 -11  -2   63.88    6.25
   8 -11  -2  106.16    9.01
   7 -11  -2    7.35    2.13
   6 -11  -2   30.89    4.51
   5 -11  -2   13.75    2.42
   5 -11  -2   16.69    3.31
  -4 -11   2  237.68   10.62
   4 -11  -2  253.31   12.36
   3 -11  -2  318.31   13.35
   2 -11  -2    6.19    1.84
  -1  11   2   19.19    2.28
   1 -11  -2   19.24    3.05
   1  11  -2   23.42    2.69
  -1  11   2   12.65    2.28
   0  11   2 2050.11   26.85
   0 -11  -2 1976.09   29.70
   1 -11   2  329.36   13.56
   1  11   2  345.86   11.99
  -1 -11  -2  345.90   11.73
   2 -11   2  483.25   16.78
   2  11   2  520.90   15.74
  -2 -11  -2  518.48   13.44
   3 -11   2  460.57   16.62
  -3  11  -2  522.24   15.50
  -4  11  -2 3619.00   45.82
   4 -11   2 4055.57   52.96
   5 -11   2   -0.52    0.61
  -5  11  -2    4.75    2.22
   6 -11   2    6.09    2.31
  -6  11  -2    9.93    2.97
  -7  11  -2  113.20   10.05
   7 -11   2  100.44    8.94
   7 -11   2   87.40    7.85
   8  11   2  292.50   14.70
   8 -11   2  292.70   15.04
   8 -11   2  278.26   14.13
   9 -11   2   34.51    5.04
   9 -11   2   40.91    5.38
  10 -11   2    7.62    2.71
  10 -11   2    7.55    2.44
  11 -11   2   21.31    3.70
  11 -11   2   23.34    3.83
  12 -11   2   31.38    4.18
  12 -11   2   30.96    4.14
  13 -11   2    6.83    1.69
  13 -11   2    7.49    1.72
  15 -12  -2    7.81    3.43
  15 -12  -2   55.58    3.99
  14 -12  -2   -0.86    1.87
  14 -12  -2    4.93    1.70
  13 -12  -2    1.13    0.68
  13 -12  -2    0.58    3.04
  13 -12  -2   -0.26    0.66
  12 -12  -2   71.38    6.71
  12 -12  -2   65.93    6.24
  11 -12  -2  183.50   11.40
  11 -12  -2  181.74   11.27
  11 -12  -2  186.69   10.81
  10 -12  -2   28.03    4.30
  10 -12  -2   29.49    4.59
  10 -12  -2   29.76    4.28
   9 -12  -2  157.83   10.28
   9 -12  -2  151.83   10.44
   9 -12  -2  158.08    9.72
   9 -12  -2  162.98   10.26
   8 -12  -2    6.97    2.33
   8 -12  -2    7.38    2.47
   7 -12  -2    1.79    0.87
   6 -12  -2  290.48   14.58
   5 -12  -2   83.06    7.50
  -4 -12   2   25.87    3.54
   4 -12  -2   25.15    3.92
  -3 -12   2  578.58   17.47
   3 -12  -2  613.52   19.36
   2 -12  -2  127.65    8.46
  -2 -12   2  125.92    8.26
   1 -12  -2 1225.42   25.56
  -1  12   2 1279.32   26.26
   0 -12   2   44.02    5.01
   0  12   2   55.73    4.46
   0  12   2   55.19    5.47
   0  12  -2   41.03    3.83
   0 -12  -2   45.12    4.72
   1  12   2  388.55   12.86
   1 -12   2  367.54   14.73
   1  12   2  347.44   13.52
  -1 -12  -2  390.13   13.19
   2  12   2  191.79   11.25
  -2 -12  -2  174.45    8.32
   3 -12   2  630.70   20.73
   4 -12   2  128.44    9.96
   5 -12   2 2016.41   40.16
   6 -12   2   46.85    6.26
   7 -12   2  549.17   21.14
   7 -12   2  521.94   18.84
   8 -12   2    1.41    0.85
   8 -12   2    1.66    0.69
   9 -12   2  169.83   11.15
   9 -12   2  165.04   10.78
  10 -12   2   35.08    4.97
  10 -12   2   38.84    5.14
  10 -12   2   38.27    5.00
  11 -12   2   54.99    5.91
  11 -12   2   61.86    6.03
  12 -12   2   33.62    4.13
  12 -12   2   33.01    4.02
  13 -12   2  157.48    7.28
  15 -13  -2   -0.50    0.90
  14 -13  -2    4.52    3.09
  14 -13  -2   34.79    3.59
  13 -13  -2   28.19    3.76
  13 -13  -2   26.36    3.46
  12 -13  -2   92.05    7.58
  12 -13  -2   95.48   16.92
  12 -13  -2   90.90    7.20
  11 -13  -2  223.85   12.48
  11 -13  -2  232.74   11.79
  10 -13  -2   27.65    4.31
  10 -13  -2   24.93    4.24
  10 -13  -2   27.09    4.04
  10 -13  -2   27.32    4.18
   9 -13  -2    4.64    1.77
   9 -13  -2    5.23    1.89
   9 -13  -2    3.98    1.31
   9 -13  -2    4.56    1.73
   8 -13  -2   12.94    2.75
   8 -13  -2   11.23    2.78
   8 -13  -2   13.39    2.87
   8  13  -2   14.07    2.81
   7 -13  -2   13.29    3.11
   6 -13  -2    1.13    0.60
   5 -13  -2   38.92    5.47
   4 -13  -2  287.60   14.27
  -4 -13   2  241.89   11.02
  -3 -13   2   52.21    5.34
   3 -13  -2   57.28    6.14
  -2 -13   2   17.18    3.15
   2 -13  -2   22.38    3.63
   1 -13  -2  541.12   17.70
  -1  13   2  568.63   18.53
   0 -13  -2   99.50    7.35
   0  13   2   90.84    7.34
   0 -13   2   91.67    7.56
  -1 -13  -2   10.10    2.30
   1  13   2   10.59    2.44
   1 -13   2    8.39    1.98
   2 -13   2  261.17   13.38
   2  13   2  363.53   15.83
   3 -13   2   94.28    8.54
   4 -13   2  554.93   21.63
   5 -13   2  129.54   10.66
   6 -13   2  106.63    8.73
   7 -13   2  108.08    9.36
   7 -13   2   99.62    8.17
   8 -13   2  339.66   16.51
   8 -13   2  340.74   15.40
   9 -13   2  231.36   12.94
   9 -13   2  239.75   12.67
  10 -13   2   64.99    6.69
  10 -13   2   64.21    6.51
  10 -13   2   65.18    6.46
  11 -13   2  148.43    9.51
  11 -13   2  148.56    8.97
  12 -13   2    1.41    1.02
  12 -13   2    0.77    0.45
  13 -13   2   31.43    2.99
  14 -14  -2    9.09    4.47
  14 -14  -2   56.50    4.22
  13 -14  -2   25.46    3.48
  13 -14  -2   25.98    3.39
  12 -14  -2   31.22    4.37
  12 -14  -2   29.21    9.16
  12 -14  -2   30.84    4.01
  11 -14  -2   16.47    3.34
  11 -14  -2   19.04    3.29
  10 -14  -2   32.27    4.75
  10 -14  -2   33.88    4.90
  10 -14  -2   33.05    4.36
  10 -14  -2   32.50    4.60
   9 -14  -2   89.95    7.83
   9 -14  -2   83.24    7.92
   9 -14  -2   87.49    7.68
   8 -14  -2  100.02    7.88
   8 -14  -2   94.35    8.33
   8  14  -2   91.25    7.47
   8 -14  -2  101.36    8.25
   7 -14  -2  179.84   12.47
   7 -14  -2  185.45   11.50
   6 -14  -2   12.60    3.18
   5 -14  -2   10.02    2.80
   4 -14  -2  535.49   20.39
  -4 -14   2  494.39   16.87
   3 -14  -2  906.39   25.60
  -3 -14   2  746.76   20.21
   2 -14  -2  618.03   20.46
  -2  14   2  705.94   21.53
   1 -14  -2  298.52   13.84
  -1  14   2  323.37   14.67
   0 -14  -2   12.79    2.76
   0  14   2   14.18    3.08
   0 -14   2   18.87    3.29
   1  14   2    2.32    1.08
  -1 -14  -2    1.73    1.10
   1 -14   2    3.69    1.56
   2 -14   2   58.07    6.64
   3 -14   2  337.68   16.95
   4 -14   2  249.11   14.84
   5 -14   2   10.60    3.18
   6 -14   2  791.09   24.46
   7 -14   2  286.17   15.78
   8 -14   2  337.38   16.28
   8 -14   2  358.06   15.32
   9 -14   2   43.97    5.54
   9 -14   2   54.12    5.89
  10 -14   2  274.70   13.54
  10 -14   2  277.52   13.41
  10 -14   2  275.40   12.68
  11 -14   2   25.04    3.76
  11 -14   2   25.55    3.52
  11 -14   2   22.72    3.34
  12 -14   2  190.29    9.13
  12 -14   2  186.96    8.43
  14 -15  -2   41.49    3.42
  14 -15  -2    5.08    2.97
  13 -15  -2   18.95    3.00
  13 -15  -2   20.76    2.79
  12 -15  -2   23.25    3.71
  12 -15  -2   16.29    2.72
  11 -15  -2   10.45    2.68
  10 -15  -2   66.72    6.93
  10 -15  -2   70.14    6.72
   9 -15  -2    6.75    2.03
   9 -15  -2    6.76    2.10
   9 -15  -2    8.59    2.45
   8 -15  -2   59.79    6.11
   8 -15  -2   62.60    6.84
   8 -15  -2   59.95    6.51
   7 -15  -2    1.69    1.46
   7  15  -2    0.76    0.83
   7 -15  -2    0.83    0.75
   6 -15  -2   33.71    5.39
   5 -15  -2  501.59   20.63
   4 -15  -2  204.98   12.93
   3 -15  -2  240.51   13.77
  -3 -15   2  224.52   12.20
   2 -15  -2   57.75    6.53
  -2 -15   2   53.75    6.04
  -2  15   2   67.71    6.94
   1 -15  -2   35.04    4.89
  -1 -15   2   31.37    4.63
  -1  15   2   40.08    5.43
   0 -15  -2   36.09    4.82
   0 -15   2   34.03    5.00
   0  15   2   26.94    4.22
  -1 -15  -2  194.05   10.75
   1 -15   2  191.10   12.26
   2 -15   2  171.88   12.27
   3 -15   2   46.90    6.59
   4 -15   2  358.76   18.26
   5 -15   2  215.31   12.53
   6 -15   2  320.19   15.81
   7 -15   2   79.84    8.35
   8 -15   2   14.76    3.35
   8 -15   2   13.68    3.21
   9 -15   2    3.58    1.34
   9 -15   2    6.40    2.01
  10 -15   2   53.08    5.76
  10 -15   2   60.22    6.10
  10 -15   2   56.27    5.40
  11 -15   2   10.97    2.40
  11 -15   2   12.51    2.38
  11 -15   2   10.19    2.16
  12 -15   2   47.13    4.33
  12 -15   2   48.12    3.83
  14 -16  -2   -0.98    0.76
  13 -16  -2   -0.01    0.87
  13 -16  -2    1.78    0.82
  12 -16  -2   -0.35    2.99
  12 -16  -2    1.37    1.20
  11 -16  -2   -0.75    1.03
  11 -16  -2    1.07    3.07
  10 -16  -2  134.77    9.74
  10 -16  -2  133.63    9.21
   9 -16  -2   15.15    3.23
   9 -16  -2   17.14    3.44
   8 -16  -2   37.54    4.78
   8 -16  -2   33.10    4.85
   8 -16  -2   37.86    5.12
   7 -16  -2   77.91    7.65
   7  16  -2   81.98    7.16
   7 -16  -2   71.99    7.04
   6 -16  -2   20.47    3.95
   6  16  -2   23.64    3.78
   6 -16  -2   25.18    4.20
   5 -16  -2    2.90    1.59
   4 -16  -2  447.78   19.69
   3 -16  -2  383.37   17.79
  -3 -16   2  402.29   17.48
  -3  16   2  362.19   17.49
   2 -16  -2   66.37    7.22
  -2 -16   2   64.00    7.05
  -2  16   2   74.39    7.71
   1 -16  -2  380.86   16.78
  -1 -16   2  377.37   17.42
   0 -16  -2  182.04   11.17
   0 -16   2  194.05   12.67
   0  16   2  205.81   12.37
   1  16   2    6.57    2.16
  -1 -16  -2    4.44    1.66
   1 -16   2    7.73    2.68
   2 -16   2   -0.12    0.96
   3 -16   2   99.93    9.74
   4 -16   2   17.86    3.42
   5 -16   2  332.17   15.78
   6 -16   2  126.77   10.21
   7 -16   2    4.63    1.69
   8 -16   2    0.45    0.25
   8 -16   2   -0.50    1.31
   9 -16   2    5.22    1.79
   9 -16   2    6.91    2.26
  10 -16   2   52.61    5.52
  10 -16   2   56.82    5.77
  11 -16   2   57.87    5.25
  11 -16   2   58.69    5.03
  13 -17  -2    0.32    0.87
  13 -17  -2    5.04    1.43
  12 -17  -2    3.51    1.51
  12 -17  -2    1.30    2.67
  11 -17  -2   11.13    2.58
  11 -17  -2    5.20    4.26
  10 -17  -2    3.24    3.79
  10 -17  -2    2.93    1.41
  10 -17  -2    3.56    1.47
   9 -17  -2   91.03    8.12
   9 -17  -2  108.23    8.54
   8 -17  -2   39.71    5.46
   8 -17  -2   38.73    5.31
   7 -17  -2   23.09    4.16
   7  17  -2   23.29    3.83
   7 -17  -2   25.06    4.25
   6 -17  -2   13.82    3.36
   6  17  -2   14.13    3.02
   6 -17  -2   18.55    3.67
   5 -17  -2  193.74   11.58
   5  17  -2  188.38   10.88
   5 -17  -2  202.58   11.99
   4 -17  -2   57.55    7.19
   3 -17  -2  188.80   12.84
  -3 -17   2  195.66   12.61
  -3  17   2  200.67   13.16
  -2  17   2   -0.70    1.26
   2 -17  -2    1.74    1.23
  -2 -17   2    2.27    1.63
   1 -17  -2   80.78    7.97
  -1 -17   2   88.34    8.82
  -1  17   2   84.00    8.50
   0 -17  -2   23.85    4.21
   0 -17   2   26.28    4.89
   0  17   2   25.26    4.35
   1 -17   2   77.46    8.53
   1  17   2   74.83    8.00
   2 -17   2  252.20   15.79
   3 -17   2   39.39    5.16
   4 -17   2   44.50    5.70
   4 -17   2   51.88    5.88
   5 -17   2   63.86    7.02
   6 -17   2   14.34    3.44
   7 -17   2   46.13    5.61
   7 -17   2   43.29    5.86
   8 -17   2   15.39    3.21
   8 -17   2   19.30    3.95
   9 -17   2   96.32    7.64
   9 -17   2   98.63    8.23
  10 -17   2  187.47    9.92
  10 -17   2  197.29   10.45
  11 -17   2   74.48    5.57
  11 -17   2   76.86    5.52
  13 -18  -2    1.41    0.72
  13 -18  -2    0.88    0.68
  12 -18  -2   12.26    2.42
  12 -18  -2    0.87    1.82
  11 -18  -2    1.21    1.07
  11 -18  -2   -3.25    2.71
  10 -18  -2  132.79    9.40
  10 -18  -2  137.37    8.97
   9 -18  -2   49.28    5.86
   9 -18  -2   47.25    5.55
   8 -18  -2  287.94   14.56
   8 -18  -2  271.90   13.85
   7 -18  -2  173.07   11.14
   7 -18  -2  176.71   11.32
   6 -18  -2  258.70   13.58
   6  18  -2  261.62   13.19
   6 -18  -2  254.83   13.61
   5 -18  -2   69.68    6.92
   5  18  -2   66.30    6.66
   5 -18  -2   76.24    7.47
   4 -18  -2   68.33    6.77
   4  18  -2   62.62    6.34
   4 -18  -2   85.63    7.92
  -3  18   2  323.76   17.36
   3  18  -2  329.33   14.32
   2 -18  -2  630.78   23.42
  -2 -18   2  685.43   24.66
  -2  18   2  669.94   25.15
   1 -18  -2   62.57    7.23
  -1 -18   2   64.17    7.77
  -1  18   2   71.56    8.02
   0 -18  -2  143.92   10.66
   0 -18   2  165.27   12.61
  -1  18  -2    8.77    2.24
   1  18   2   11.94    3.35
  -2  18  -2   27.99    4.05
   2 -18   2   28.48    4.28
   3 -18   2   10.27    2.52
   3 -18   2   10.05    2.53
   4 -18   2    0.99    0.47
   4 -18   2    1.68    1.33
   5 -18   2   43.92    5.79
   6 -18   2   67.50    7.80
   7 -18   2   14.82    3.06
   7 -18   2   14.47    3.47
   8 -18   2  145.45    9.54
   8 -18   2  145.15   10.31
   9 -18   2    2.01    1.08
   9 -18   2    4.86    1.88
  10 -18   2    5.40    1.53
  10 -18   2    3.80    1.39
  11 -18   2   12.47    2.05
  11 -18   2   11.61    2.01
  13 -19  -2   11.88    1.85
  12 -19  -2   77.77    5.82
  11 -19  -2   25.38    3.86
  11 -19  -2    5.39    3.47
  10 -19  -2   48.41    5.51
  10 -19  -2   51.58    5.36
   9 -19  -2    2.68    1.27
   9 -19  -2    2.07    1.19
   8 -19  -2   84.15    7.68
   8 -19  -2   82.85    7.60
   7 -19  -2   60.12    6.64
   7 -19  -2   52.36    6.22
   6 -19  -2  186.88   11.60
   6 -19  -2  176.98   11.49
   5 -19  -2   14.90    3.25
   5  19  -2   16.92    3.24
   5 -19  -2   17.38    3.56
   4  19  -2  218.04   12.37
   4 -19  -2  232.63   12.55
   4  19  -2  241.07   12.70
   4 -19  -2  247.16   13.63
   3  19  -2    1.99    1.23
   3  19  -2    1.14    1.29
   3 -19  -2    0.46    0.70
   2  19  -2  775.43   22.67
   2 -19  -2  835.39   24.64
   2  19  -2  786.93   22.39
   1  19  -2  753.40   22.04
   1 -19  -2  796.64   23.81
   1  19  -2  770.78   21.69
   0  19  -2    1.01    0.16
   0 -19  -2    1.41    1.29
  -1  19  -2   23.63    3.71
   1 -19   2   25.82    4.07
  -1 -19  -2   27.03    4.30
  -2  19  -2   19.86    3.50
   2 -19   2   19.68    3.64
   2 -19   2   21.11    3.97
   3 -19   2  213.72   12.51
   3 -19   2  221.51   12.70
   4 -19   2 1368.77   32.58
   4 -19   2 1404.95   31.75
   5 -19   2   11.75    2.99
   6 -19   2  105.12    9.37
   7 -19   2    1.23    0.57
   7 -19   2    2.13    1.16
   8 -19   2   15.66    2.92
   9 -19   2    1.89    1.21
   9 -19   2    1.30    1.08
  10 -19   2   90.97    6.03
  10 -19   2  101.10    6.77
  11 -19   2    3.45    1.02
  12 -20  -2   27.80    3.28
  11 -20  -2  237.79   10.82
  10 -20  -2    8.44    2.21
  10 -20  -2    8.07    2.11
   9 -20  -2  238.37   12.44
   9 -20  -2  258.57   12.60
   8 -20  -2  127.38    9.37
   8 -20  -2  127.74    9.25
   7  20  -2  312.60   14.97
   7 -20  -2  312.85   14.75
   7 -20  -2  310.69   14.94
   6  20  -2    0.38    0.71
   6 -20  -2    0.44    0.74
   6 -20  -2    1.99    1.32
   5  20  -2  196.38   11.80
   5 -20  -2  213.91   12.23
   5  20  -2  204.42   11.92
   5 -20  -2  221.48   12.95
   4  20  -2  535.71   19.49
   4  20  -2  553.14   19.47
   4 -20  -2  566.75   20.84
   3  20  -2  634.38   21.09
   3 -20  -2  658.42   22.39
   3  20  -2  623.34   20.70
   2  20  -2  182.14   11.24
   2 -20  -2  190.58   12.13
   2  20  -2  188.61   11.15
   1  20  -2   35.56    4.88
   1 -20  -2   39.54    5.44
   1  20  -2   38.59    4.92
   0  20  -2  577.56   19.68
   0 -20  -2  610.08   21.21
  -1  20  -2  650.20   20.76
   1 -20   2  717.81   21.78
  -1 -20  -2  696.31   22.25
   2 -20   2   59.02    6.41
   2 -20   2   56.79    6.60
   3 -20   2   41.38    5.51
   3 -20   2   37.11    5.19
   4 -20   2  136.21   10.24
   4 -20   2  124.26    9.50
   5 -20   2   -0.91    1.55
   5 -20   2    0.37    0.88
   6 -20   2  152.74   10.98
   7 -20   2    3.14    1.22
   8 -20   2    0.96    0.60
   9 -20   2   11.08    2.14
   9 -20   2   12.89    2.62
  10 -20   2   92.77    6.08
  12 -21  -2   87.01    5.17
  11 -21  -2    1.00    0.73
  10 -21  -2   38.86    4.53
  10 -21  -2   38.40    4.29
   9 -21  -2    6.54    1.90
   9 -21  -2    4.25    1.68
   8 -21  -2  124.09    8.94
   8 -21  -2  122.93    8.85
   7  21  -2  335.72   14.62
   7 -21  -2  324.23   14.68
   7 -21  -2  308.85   14.76
   6  21  -2   39.01    5.13
   6 -21  -2   36.49    4.92
   6 -21  -2   34.53    5.04
   5  21  -2   41.35    5.36
   5 -21  -2   45.61    5.38
   5 -21  -2   48.20    6.00
   4  21  -2   77.77    7.46
   4 -21  -2   85.50    8.13
   3  21  -2  752.02   23.08
   3 -21  -2  812.47   25.11
   3  21  -2  780.80   23.28
   2  21  -2   10.86    2.72
   2  21  -2   12.00    2.75
   2 -21  -2   12.82    3.02
   1  21  -2   20.52    3.70
   1 -21  -2   21.13    4.02
   1  21  -2   22.81    3.85
   0  21  -2  483.50   18.16
   0 -21  -2  504.42   19.43
  -1  21  -2  512.62   18.60
   1 -21   2  553.17   19.31
   1 -21   2  493.55   19.84
  -1 -21  -2  548.62   19.76
   2 -21   2  194.93   11.76
   2 -21   2  171.59   11.40
   3 -21   2  218.91   12.87
   3 -21   2  206.02   12.30
   4 -21   2    6.89    2.36
   4 -21   2    4.03    1.51
   5 -21   2   80.29    8.14
   5 -21   2   76.57    7.12
   6 -21   2    3.79    1.77
   7 -21   2    1.70    1.29
   8 -21   2    2.24    0.79
   9 -21   2    2.05    0.97
  10 -21   2   15.99    2.34
  11 -22  -2   11.59    2.06
  10 -22  -2    9.24    2.12
   9 -22  -2  102.27    7.50
   9 -22  -2  109.47    7.50
   8 -22  -2  161.68    9.76
   8 -22  -2  172.34   10.18
   7  22  -2  115.58    8.20
   7 -22  -2  110.95    8.33
   7 -22  -2  103.37    8.36
   6  22  -2   54.50    5.88
   6 -22  -2   52.21    5.72
   6 -22  -2   46.21    5.77
   5  22  -2  400.10   16.45
   5 -22  -2  395.89   15.72
   5 -22  -2  361.68   16.37
   4  22  -2   23.55    4.12
   4 -22  -2   28.15    4.56
   3  22  -2    2.06    1.38
   3 -22  -2    2.67    1.31
   2  22  -2   14.58    3.29
   2 -22  -2   17.33    3.45
   1  22  -2  150.05   10.19
   1 -22  -2  163.66   11.16
   0  22  -2  245.81   13.14
   0 -22  -2  254.50   13.75
  -1 -22  -2  270.51   13.89
   1 -22   2  276.16   14.60
   2 -22   2  232.06   13.02
   2 -22   2  216.80   12.78
   3 -22   2  154.72   10.80
   3 -22   2  146.13   10.32
   4 -22   2   43.90    5.87
   4 -22   2   40.19    5.34
   5 -22   2  223.63   12.97
   5 -22   2  217.84   11.70
   6 -22   2   42.03    5.48
   7 -22   2   77.36    7.04
   8 -22   2    5.98    1.69
   9 -22   2    0.10    0.15
  10 -22   2   -0.11    0.41
  11 -23  -2   25.46    2.72
  10 -23  -2   85.16    5.78
   9 -23  -2   43.72    4.54
   9 -23  -2   39.90    4.22
   8 -23  -2   58.78    5.62
   8 -23  -2   57.03    5.56
   7  23  -2    2.55    1.21
   7 -23  -2    4.28    1.67
   7 -23  -2    2.81    1.48
   6  23  -2  130.59    9.02
   6 -23  -2  126.67    8.66
   6 -23  -2  126.75    9.30
   5  23  -2   36.09    4.86
   5 -23  -2   34.72    4.90
   4  23  -2  421.24   16.69
   4 -23  -2  437.48   17.91
   3  23  -2   75.73    7.34
   3 -23  -2   79.30    7.59
   2  23  -2    5.38    1.97
   2 -23  -2    3.37    1.41
   1  23  -2  105.94    8.53
   1 -23  -2  123.31    9.57
   0  23  -2   11.88    2.89
   0 -23   2    8.08    1.95
   0 -23  -2   12.83    3.03
  -1 -23  -2   46.68    5.76
   1 -23   2   38.05    5.35
   2 -23   2  696.26   22.13
   2 -23   2  597.79   20.96
   3 -23   2   19.45    3.76
   3 -23   2   15.50    3.36
   4 -23   2   79.87    7.60
   4 -23   2   65.84    6.63
   5 -23   2    6.20    2.07
   5 -23   2    8.31    2.16
   6 -23   2   33.22    4.53
   6 -23   2   34.78    4.66
   7 -23   2   16.56    3.02
   8 -23   2   30.54    3.64
   9 -23   2    3.01    1.03
  10 -24  -2  142.68    6.78
   9 -24  -2    0.02    0.44
   9 -24  -2    0.75    0.61
   8 -24  -2    1.07    0.52
   8 -24  -2    2.81    1.23
   7  24  -2  197.83    9.87
   7 -24  -2  181.76    9.61
   7 -24  -2  188.20   10.39
   6  24  -2    0.73    0.53
   6 -24  -2    0.81    0.39
   6 -24  -2    1.30    1.16
   5  24  -2   34.62    4.54
   5 -24  -2   30.25    4.49
   4  24  -2   25.57    4.06
   4 -24  -2   26.55    4.35
   3  24  -2   21.09    3.80
   3 -24  -2   22.71    4.18
   2  24  -2  121.99    9.14
   2 -24  -2  133.86    9.78
   1  24  -2  151.88   10.09
   1 -24  -2  160.48   10.82
  -1 -24   2  154.39   10.92
   0 -24  -2    3.81    1.43
   0 -24   2    2.50    1.48
  -1 -24  -2    9.32    2.44
   1 -24   2   11.43    2.96
   2 -24   2    0.35    0.73
   3 -24   2    3.30    1.18
   3 -24   2    3.03    1.32
   4 -24   2   24.13    3.92
   4 -24   2   28.20    4.14
   5 -24   2    7.04    1.96
   5 -24   2    6.84    1.90
   5 -24   2    7.15    2.03
   6 -24   2   26.86    3.84
   7 -24   2    0.50    0.52
   8 -24   2    0.07    0.31
   9 -25  -2    3.96    1.11
   9 -25  -2    5.71    1.45
   8 -25  -2   25.87    3.19
   8 -25  -2   29.86    3.60
   7  25  -2   43.99    4.33
   7 -25  -2   43.85    4.36
  -7 -25   2   37.75    4.14
   7 -25  -2   48.27    4.92
   6  25  -2    8.74    2.21
   6 -25  -2   11.74    2.57
   5  25  -2   63.48    6.08
   5 -25  -2   61.61    6.14
   4  25  -2   77.83    6.80
   4 -25  -2   72.33    6.86
   3  25  -2  559.08   18.87
   3 -25  -2  562.52   19.48
   2  25  -2   23.09    3.91
  -2 -25   2   21.80    4.05
   2 -25  -2   23.15    4.04
  -1 -25   2    0.22    0.40
   1 -25  -2   -0.99    0.94
   0 -25   2   58.74    6.47
   0 -25  -2   51.36    5.82
   1 -25   2  245.47   13.05
  -1 -25  -2  241.16   12.25
   2 -25   2   16.59    3.38
   3 -25   2   36.06    4.47
   3 -25   2   33.47    4.58
   4 -25   2   56.56    5.71
   4 -25   2   55.95    5.52
   4 -25   2   56.43    5.58
   5 -25   2   67.47    6.15
   5 -25   2   70.60    5.72
   6 -25   2   12.66    2.41
   7 -25   2    0.29    0.29
   8 -25   2    4.24    1.10
   8 -26  -2   94.83    5.30
   8 -26  -2   90.75    5.79
   7 -26  -2    0.27    0.30
   7 -26  -2    0.51    0.37
  -6 -26   2    2.41    0.79
   6 -26  -2    2.72    1.11
  -5 -26   2   14.71    2.77
   5 -26  -2   12.57    2.58
  -4 -26   2   90.36    7.36
   4 -26  -2   88.96    7.31
   3 -26  -2    2.97    1.65
  -3 -26   2    4.03    1.63
  -2 -26   2   27.63    4.26
   2 -26  -2   29.93    4.33
  -1 -26   2   74.85    7.10
   1 -26  -2   72.15    6.70
   0 -26   2  154.02   10.12
   0 -26  -2  148.89    9.47
   1 -26   2  132.28    9.17
  -1 -26  -2  122.83    8.24
   2 -26   2   56.65    5.86
   3 -26   2   14.16    2.91
   4 -26   2    2.75    1.26
   4 -26   2    3.91    1.56
   5 -26   2    4.93    1.48
   5 -26   2    4.81    1.28
   6 -26   2   14.62    2.33
   7 -26   2    2.07    0.85
   7 -27  -2    0.63    0.39
   6 -27  -2    4.60    1.32
  -6 -27   2    5.45    1.39
  -5 -27   2   69.18    5.70
   5 -27  -2   70.17    5.83
  -4 -27   2   80.57    6.50
   4 -27  -2   77.52    6.37
   3 -27  -2    2.25    1.30
  -3 -27   2    0.93    0.87
  -2 -27   2   41.96    4.92
   2 -27  -2   39.79    4.72
  -1 -27   2   16.85    3.12
   1 -27  -2   14.46    2.97
   0 -27   2    1.11    0.76
   0 -27  -2    0.20    0.39
   1 -27   2   12.80    2.66
  -1 -27  -2   16.42    2.76
   2 -27   2    0.27    0.39
   3 -27   2   22.58    3.26
   4 -27   2    4.64    1.27
   5 -27   2    3.85    1.17
   5 -27   2    4.13    1.11
   6 -28  -2    1.60    0.70
  -5 -28   2   18.29    2.59
   5 -28  -2   18.63    2.71
  -4 -28   2   72.49    5.67
   4 -28  -2   72.93    5.71
  -3 -28   2   83.15    6.33
   3 -28  -2   90.81    6.53
  -2 -28   2   76.79    6.24
   2 -28  -2   76.06    6.02
  -1 -28   2  113.51    7.69
   1 -28  -2  100.77    6.82
   0 -28   2  172.51    9.46
   0 -28  -2  158.58    8.34
  -1 -28  -2    4.21    1.27
   1 -28   2    5.03    1.64
   2 -28   2   37.08    4.10
   3 -28   2   11.19    2.08
   4 -28   2   17.27    2.30
   5 -29  -2   16.73    2.32
  -4 -29   2   44.35    3.96
   4 -29  -2   44.97    4.02
  -3 -29   2  178.07    8.45
   3 -29  -2  169.56    8.08
  -2 -29   2   13.02    2.41
   2 -29  -2   11.73    2.08
  -1 -29   2    3.30    1.21
   1 -29  -2    2.32    0.98
   0 -29   2   12.56    2.28
   0 -29  -2    9.56    1.79
   1 -29   2  137.46    7.45
   2 -29   2    1.55    0.74
   3 -29   2    0.41    0.23
   3 -30  -2   18.54    2.33
  -2 -30   2   16.66    2.32
   2 -30  -2   13.80    1.93
  -1 -30   2   45.47    3.93
   0 -30   2   15.29    2.22
   1 -30   2   27.34    2.87
  16   0  -3   -0.79    0.74
  15   0  -3    1.53    1.19
  14   0  -3   -0.24    1.65
  14   0  -3    0.38    0.76
  13   0  -3   -1.55    3.74
  13   0  -3    1.04    0.93
  12   0  -3   -1.86    3.33
  12   0  -3    0.95    0.67
  11   0  -3   -0.97    2.84
  11   0  -3    0.73    0.90
  10   0  -3   -0.50    0.52
   9   0  -3   -0.47    1.50
   8   0  -3   -0.65    0.56
   7   0  -3   -0.79    1.30
   6   0  -3   -0.63    0.98
   5   0  -3   -0.13    0.62
   4   0  -3    0.47    0.13
   3   0  -3    0.04    0.18
   2   0  -3   -0.71    0.63
  -1   0   3    0.10    0.15
   1   0  -3   -0.38    0.58
   0   0  -3    0.71    0.77
   0   0   3   -0.11    0.62
  -2   0  -3    0.37    0.53
   2   0   3   -0.30    0.52
  -3   0  -3   -0.33    0.08
   3   0   3    0.23    0.08
   3   0   3    0.78    0.85
   4   0   3   -0.65    0.96
   4   0   3    0.09    0.47
  -4   0  -3    0.24    0.11
  -5   0  -3    0.09    0.93
   5   0   3   -0.45    0.31
   5   0   3    0.19    0.91
  -6   0  -3   -0.19    0.60
   6   0   3    1.30    1.10
  -7   0  -3    1.51    1.31
   8   0   3   -0.36    0.81
   9   0   3    1.00    0.98
   9   0   3   -0.59    1.28
  10   0   3   -0.09    0.86
  11   0   3   -0.76    1.04
  12   0   3    0.53    0.89
  13   0   3    0.04    0.12
  16  -1  -3   -1.16    0.86
  16   1  -3   -0.12    0.47
  15  -1  -3   -0.96    1.48
  15  -1  -3    1.39    1.21
  15   1  -3    1.02    0.98
  14   1  -3    2.24    1.44
  14  -1  -3   -0.86    1.07
  13  -1  -3    0.80    1.93
  13   1  -3   -0.77    1.05
  13  -1  -3    0.51    0.63
  12   1  -3    1.33    1.81
  12  -1  -3   -0.09    1.53
  12   1  -3   -0.96    0.72
  12  -1  -3   -1.51    0.96
  11   1  -3   -0.77    3.23
  11  -1  -3   -0.15    1.64
  11   1  -3    0.22    0.12
  11  -1  -3   -0.71    0.62
  10  -1  -3    0.85    0.84
  10   1  -3   -0.48    1.53
   9  -1  -3    0.01    0.61
   9   1  -3    0.20    0.85
   8  -1  -3   -1.05    1.63
   8   1  -3    0.40    0.83
   7  -1  -3   -1.63    1.34
   7   1  -3   -0.47    1.17
   6  -1  -3    0.04    0.23
   6   1  -3    0.22    0.48
   6  -1  -3    0.06    0.10
   5   1  -3   -0.24    0.81
   5  -1  -3    0.28    0.54
   5  -1  -3   -0.28    0.53
   5  -1  -3    0.35    0.34
   4  -1  -3    0.21    0.21
   4   1  -3   -0.25    0.33
   4  -1  -3    0.22    0.14
   4  -1  -3   -0.12    0.43
   3   1  -3   -0.15    0.17
   3  -1  -3   -0.16    0.23
   2  -1  -3    0.41    0.18
   2   1  -3    1.40    0.68
  -2  -1   3    1.07    0.25
   1  -1  -3   -0.21    0.49
  -1   1   3   -0.36    0.25
  -1  -1   3    0.21    0.23
   1   1  -3    0.25    0.13
   0  -1  -3    0.05    0.36
   0  -1   3   -0.26    0.30
  -2   1  -3   -0.06    0.47
   2   1   3   -0.55    0.43
   2  -1   3   -0.34    0.40
  -3   1  -3    0.33    0.40
   3   1   3   -0.73    0.83
   3  -1   3    0.09    0.45
   3   1   3   -0.26    0.50
  -3  -1  -3    0.53    0.21
   3  -1   3    0.01    0.65
  -4  -1  -3   -0.51    1.06
   4  -1   3   -0.33    0.87
   4   1   3   -0.80    0.84
  -4   1  -3    0.11    0.26
   4   1   3    0.64    0.43
   4  -1   3    0.60    0.86
  -5   1  -3    0.04    0.79
   5  -1   3    0.47    0.38
   5   1   3   -0.44    0.19
  -5  -1  -3   -0.10    0.19
   5   1   3    0.14    0.34
   5  -1   3   -0.82    0.44
  -6   1  -3   -0.90    0.81
  -6  -1  -3   -0.41    0.88
   6  -1   3    0.14    0.46
  -7   1  -3    1.13    0.92
   7  -1   3    0.08    0.85
  -7  -1  -3   -0.32    0.44
   8   1   3    0.14    0.76
   8  -1   3   -0.04    0.43
   9   1   3    1.57    1.57
   9   1   3   -1.30    1.18
   9  -1   3   -0.61    1.06
  10   1   3   -0.51    0.71
  10  -1   3   -1.22    1.56
  11  -1   3   -0.84    1.08
  11   1   3   -0.56    0.70
  12   1   3    1.35    1.06
  12  -1   3    0.27    0.29
  13   1   3   -0.12    0.23
  13  -1   3   -0.70    0.95
  16  -2  -3   -0.07    0.50
  15  -2  -3   -0.73    2.16
  15  -2  -3    1.84    1.29
  15   2  -3    0.32    0.64
  14  -2  -3   -0.59    1.23
  14   2  -3    0.73    1.09
  14  -2  -3   -1.03    1.41
  13  -2  -3   -1.20    4.01
  13   2  -3    0.30    0.46
  13  -2  -3   -0.10    1.02
  12  -2  -3   -0.04    1.31
  12  -2  -3    0.28    0.74
  12   2  -3   -0.05    0.56
  11   2  -3   -2.16    4.53
  11   2  -3    0.87    0.50
  11  -2  -3   -0.11    0.39
  10  -2  -3    0.48    1.13
  10   2  -3   -2.69    1.51
   9  -2  -3    0.16    0.51
   9   2  -3   -1.43    0.91
   8   2  -3   -4.17    1.64
   8  -2  -3    0.13    0.72
   7   2  -3    0.39    0.45
   7  -2  -3    0.75    0.35
   6  -2  -3   -0.55    0.86
   6   2  -3   -0.97    0.85
   6  -2  -3   -0.39    0.62
   6  -2  -3   -0.80    0.44
   5  -2  -3   -0.30    0.47
   5  -2  -3    0.36    0.59
   5   2  -3    0.11    0.46
   5  -2  -3    0.05    0.26
   4   2  -3   -0.76    0.81
   4  -2  -3   -0.16    0.28
   4  -2  -3   -0.46    0.64
   4  -2  -3    0.43    0.24
   3  -2  -3   -0.44    0.53
   3   2  -3    0.90    0.55
   3   2  -3   -0.69    0.78
   2   2  -3    0.63    0.44
   2   2  -3   -0.42    0.20
   2  -2  -3    0.06    0.41
  -1  -2   3    1.22    0.49
  -1   2   3    0.69    0.47
   1  -2  -3    0.83    0.23
   1  -2  -3    0.67    0.38
   1   2  -3    0.87    0.71
   0  -2   3    0.10    0.13
   0   2   3    0.17    0.27
   0  -2  -3    0.54    0.48
  -2   2  -3    0.59    0.60
   2  -2   3   -0.05    0.37
  -3  -2  -3    0.10    0.57
  -3   2  -3   -0.37    0.57
   3   2   3    0.59    0.45
   3  -2   3    0.17    0.42
   3  -2   3    0.91    1.00
   4   2   3   -0.66    1.18
  -4  -2  -3   -0.94    0.93
   4  -2   3   -0.69    0.73
  -4   2  -3    0.13    0.40
   4  -2   3   -0.03    0.95
  -5  -2  -3   -1.01    1.33
   5  -2   3   -0.25    0.77
   5   2   3    0.65    0.35
  -5   2  -3   -1.09    1.09
   5  -2   3   -0.92    0.64
  -6  -2  -3   -1.09    1.29
  -6   2  -3    0.51    1.12
   6  -2   3   -0.07    0.92
  -7   2  -3    0.24    0.92
   7  -2   3   -0.05    0.98
   8  -2   3   -0.55    0.92
   8   2   3   -0.56    0.71
   9   2   3    0.16    1.01
   9  -2   3   -1.27    1.29
   9   2   3   -0.86    1.18
  10  -2   3   -0.80    0.95
  10   2   3   -0.74    1.42
  10  -2   3   -2.07    1.77
  11  -2   3    0.39    0.22
  11  -2   3   -0.55    1.22
  11   2   3    0.25    0.53
  12   2   3   -0.12    0.20
  12  -2   3    2.14    1.50
  13  -2   3   -0.27    0.61
  16  -3  -3    0.09    0.37
  15  -3  -3   -0.06    1.16
  15   3  -3    0.13    0.35
  15  -3  -3    1.82    1.29
  14  -3  -3    0.45    1.91
  14   3  -3    1.27    1.18
  14  -3  -3   -2.04    1.56
  13  -3  -3   -2.93    5.65
  13  -3  -3   -0.17    0.50
  13   3  -3   -0.85    0.68
  12  -3  -3    0.55    3.06
  12   3  -3   -0.62    1.05
  12  -3  -3   -0.38    0.53
  11   3  -3    0.52    0.36
  11  -3  -3   -1.42    1.29
  10  -3  -3    1.20    1.08
  10   3  -3   -3.79    1.80
   9  -3  -3   -0.41    0.41
   9   3  -3   -2.26    1.31
   8  -3  -3    0.00    0.85
   8   3  -3   -0.97    1.09
   7  -3  -3   -0.63    0.94
   7  -3  -3   -0.20    0.51
   7   3  -3    0.52    0.70
   6   3  -3   -0.73    1.01
   6  -3  -3   -0.04    0.31
   6  -3  -3    0.19    0.24
   6  -3  -3   -0.30    0.51
   5  -3  -3   -0.54    0.47
   5  -3  -3    0.61    0.59
   5   3  -3    0.05    0.71
   5  -3  -3    0.38    0.28
   4  -3  -3   -0.33    0.50
   4   3  -3   -0.27    0.54
   3   3  -3    0.57    0.34
   3  -3  -3   -0.19    0.36
   3   3  -3   -0.21    0.86
   2   3  -3    0.56    0.57
   2  -3  -3    0.57    0.35
   2  -3  -3    0.44    0.56
   2   3  -3   -0.25    0.18
  -1   3   3    0.24    0.33
   1  -3  -3   -0.17    0.05
   1  -3  -3    0.01    0.14
   1   3  -3    0.01    0.57
   0   3   3   -0.02    0.34
   0  -3  -3   -0.19    0.09
   0  -3  -3   -0.28    0.34
   1  -3   3   -0.21    0.38
  -2   3  -3    0.24    0.54
   2  -3   3   -0.40    0.46
  -3   3  -3   -0.38    0.96
  -3  -3  -3    1.06    0.99
   3   3   3   -0.89    0.97
   3  -3   3    0.35    0.59
   3  -3   3    1.53    0.68
   4  -3   3   -0.32    0.34
   4   3   3   -0.40    1.21
  -4   3  -3    0.53    0.70
  -4  -3  -3   -0.15    0.35
   4  -3   3    0.41    0.52
  -5  -3  -3   -0.68    0.90
  -5   3  -3    0.48    0.88
   5   3   3    1.19    1.47
   5  -3   3   -1.14    1.36
  -6  -3  -3    0.12    0.77
  -6   3  -3    0.85    1.19
   6  -3   3    0.03    0.15
  -7  -3  -3   -1.20    0.94
  -7   3  -3    1.53    1.35
   7  -3   3   -1.76    1.16
   8  -3   3    0.15    0.84
   8   3   3    0.18    0.73
   9   3   3    0.85    1.24
   9   3   3   -1.13    1.74
   9  -3   3   -1.20    2.00
  10  -3   3   -0.26    0.35
  10   3   3   -0.90    1.27
  10  -3   3   -1.19    1.55
  11  -3   3   -0.15    0.51
  11  -3   3   -0.58    0.97
  11   3   3   -0.75    0.66
  12  -3   3   -0.44    0.11
  12  -3   3    0.84    1.25
  13  -3   3   -0.62    0.75
  16  -4  -3   -0.35    0.54
  15  -4  -3   -1.01    2.34
  15  -4  -3    1.71    1.10
  14  -4  -3   -0.23    1.08
  14  -4  -3   -1.39    1.30
  13  -4  -3    0.65    1.00
  13   4  -3    1.12    1.18
  13  -4  -3   -0.62    0.82
  12  -4  -3   -0.06    1.21
  12  -4  -3    1.12    1.31
  12   4  -3   -0.70    1.02
  11   4  -3   -0.96    1.11
  11  -4  -3   -0.78    1.06
  10  -4  -3   -3.45    1.69
   9  -4  -3   -0.30    0.62
   9   4  -3   -2.93    1.50
   8  -4  -3   -0.61    0.88
   8   4  -3   -2.87    1.39
   7  -4  -3   -0.45    0.54
   7   4  -3    0.00    0.84
   7  -4  -3   -0.31    0.60
   6   4  -3   -0.04    0.42
   6  -4  -3   -0.07    0.60
   6  -4  -3    0.38    0.59
   6  -4  -3   -0.10    0.62
   5  -4  -3   -0.28    0.05
   5  -4  -3    0.60    0.24
   5   4  -3    0.06    0.83
   5  -4  -3   -0.07    0.61
   4   4  -3    0.11    0.61
   4  -4  -3    0.11    0.29
   3  -4  -3    1.03    0.79
   3   4  -3    0.84    0.65
   3   4  -3   -0.34    0.79
   2   4  -3    0.98    0.74
   2  -4  -3   -0.15    0.33
   2   4  -3    0.11    0.39
   2  -4  -3    0.52    0.54
  -1   4   3   -0.26    0.45
   1  -4  -3   -0.18    0.25
   1   4  -3   -0.14    0.17
   1  -4  -3    0.38    0.46
   1   4  -3   -0.27    0.43
   0   4   3   -0.02    0.12
   0  -4  -3   -0.30    0.37
   0  -4  -3   -0.14    0.38
   2  -4   3    0.05    0.26
  -2   4  -3    0.10    0.71
  -3   4  -3   -0.56    0.41
   3   4   3    0.06    0.46
   3  -4   3   -0.15    0.32
  -4  -4  -3   -0.18    0.14
   4   4   3   -0.23    0.35
  -4   4  -3   -0.48    0.32
   4  -4   3   -0.83    1.00
   5   4   3   -0.72    0.76
   5  -4   3    0.72    0.58
  -5   4  -3    0.04    0.37
  -6   4  -3    0.58    0.66
  -6  -4  -3    1.14    1.34
   6  -4   3   -0.12    1.06
  -7  -4  -3    2.19    1.39
  -7   4  -3   -0.96    0.90
   7  -4   3    2.14    1.21
   8   4   3   -1.42    1.31
   8  -4   3    0.42    0.94
   9   4   3    0.65    0.86
   9  -4   3   -1.24    1.62
  10  -4   3    0.57    0.90
  10  -4   3   -1.70    1.39
  11  -4   3   -0.29    0.42
  11  -4   3   -1.15    1.48
  12  -4   3   -0.09    0.45
  12  -4   3    1.80    1.41
  13  -4   3   -0.93    1.01
  16  -5  -3    0.65    0.50
  15  -5  -3   -0.29    2.22
  15  -5  -3    0.00    0.86
  14  -5  -3    1.95    3.00
  14  -5  -3   -1.29    1.74
  13  -5  -3   -0.78    0.75
  13  -5  -3   -0.67    0.90
  12  -5  -3    1.18    0.42
  12  -5  -3    0.67    1.13
  11  -5  -3   -0.55    1.14
  10  -5  -3    1.76    1.21
  10  -5  -3    0.05    0.36
   9  -5  -3   -3.47    1.60
   9   5  -3   -3.31    1.59
   8  -5  -3   -1.24    1.49
   8   5  -3   -3.03    1.44
   7  -5  -3    0.80    0.87
   7  -5  -3    0.23    0.60
   7   5  -3   -0.39    0.82
   6  -5  -3    0.19    0.08
   6  -5  -3   -0.32    0.72
   6   5  -3   -0.47    0.16
   6  -5  -3   -0.08    0.73
   5  -5  -3   -0.45    0.30
   5   5  -3   -0.62    0.88
   4  -5  -3    0.32    0.59
   4   5  -3    0.65    0.18
   3  -5  -3    0.00    0.36
   3   5  -3    0.09    0.28
   2   5  -3   -0.14    0.52
   2  -5  -3   -0.44    0.61
   2   5  -3   -0.03    0.33
   1   5  -3    0.10    0.17
   1  -5  -3   -0.12    0.38
   1  -5  -3    0.17    0.19
   1   5  -3    0.05    0.38
  -1   5   3    0.56    0.42
   0  -5  -3   -0.13    0.08
   0  -5  -3   -0.18    0.29
  -1  -5  -3    0.95    0.50
  -1  -5  -3    0.16    0.42
   2  -5   3    0.52    0.37
   2   5   3    0.77    0.18
  -2   5  -3    0.72    0.97
   3  -5   3   -0.41    0.10
   3   5   3   -0.32    0.61
   3  -5   3   -0.33    0.24
  -3   5  -3   -1.11    1.00
  -4   5  -3    0.24    0.60
  -4  -5  -3    0.47    0.79
   4   5   3   -0.25    0.87
   4  -5   3    0.66    0.82
  -5   5  -3   -0.12    0.56
   5   5   3   -0.26    1.24
  -5  -5  -3   -0.18    0.74
  -6  -5  -3   -0.04    0.35
  -6   5  -3    1.13    0.94
   6  -5   3    0.16    0.72
  -7  -5  -3   -0.56    1.50
   7  -5   3   -0.12    0.30
  -7   5  -3    1.91    1.28
   8   5   3   -0.33    0.72
   9   5   3    0.95    1.38
   9  -5   3   -0.60    1.20
  10  -5   3    0.03    0.80
  10  -5   3   -0.36    1.41
  11  -5   3   -0.38    0.89
  11  -5   3   -0.29    0.89
  12  -5   3   -0.24    0.75
  12  -5   3    2.51    1.65
  13  -5   3   -0.26    0.29
  13  -5   3   -1.55    0.91
  16  -6  -3    0.36    0.24
  15  -6  -3   -0.08    1.88
  15  -6  -3    1.18    1.05
  14  -6  -3    0.52    2.52
  14  -6  -3   -2.79    1.90
  13  -6  -3   -0.73    3.28
  13  -6  -3   -0.52    0.92
  12  -6  -3   -0.38    1.29
  12  -6  -3    1.08    1.01
  11  -6  -3   -0.17    0.76
  11  -6  -3    0.22    0.35
  10  -6  -3   -0.14    0.34
  10  -6  -3   -0.37    0.95
  10  -6  -3   -0.40    0.76
   9  -6  -3   -1.32    1.32
   8  -6  -3   -1.69    1.38
   8   6  -3   -0.93    0.80
   7  -6  -3    0.61    0.71
   7  -6  -3    0.66    0.84
   7   6  -3   -1.27    1.21
   6  -6  -3    0.08    0.31
   6  -6  -3    0.22    0.60
   6  -6  -3    0.53    0.08
   5  -6  -3    0.38    0.56
   5   6  -3    1.20    0.81
   5  -6  -3   -0.06    0.32
   4  -6  -3   -0.51    0.67
   4   6  -3    0.64    0.51
   3  -6  -3   -0.27    0.42
   3   6  -3    0.21    0.25
   2  -6  -3    0.21    0.47
   2   6  -3    0.00    0.24
   1  -6  -3   -0.39    0.67
   1   6  -3    0.40    0.27
   1  -6  -3   -0.03    0.19
   1   6  -3    0.24    0.37
  -1   6   3   -0.47    0.55
   0  -6  -3    0.15    0.65
   0   6   3   -0.19    0.04
   0  -6  -3   -0.50    0.44
   1   6   3    0.81    0.83
  -1  -6  -3    0.23    0.19
  -1  -6  -3   -0.12    0.30
   2   6   3   -0.64    0.61
   3  -6   3    0.17    1.26
  -3   6  -3   -1.54    0.69
   3   6   3   -0.42    0.35
  -4   6  -3   -0.44    0.25
   4  -6   3   -0.31    1.01
   4   6   3   -0.73    1.34
   4  -6   3   -0.10    0.09
  -5   6  -3    0.28    0.51
   5  -6   3    0.50    0.91
  -6  -6  -3    1.40    1.13
  -6   6  -3    2.14    1.71
   6  -6   3    0.95    1.17
  -7   6  -3    3.16    1.66
   7  -6   3    0.09    0.84
   8   6   3   -0.49    0.96
   9   6   3    0.89    1.05
   9  -6   3   -1.59    1.52
  10  -6   3   -0.23    0.72
  10  -6   3   -0.85    1.13
  11  -6   3    0.38    0.52
  11  -6   3   -0.27    0.46
  12  -6   3   -1.00    0.98
  12  -6   3    1.68    1.75
  13  -6   3   -1.11    0.80
  13  -6   3   -0.84    0.78
  16  -7  -3    0.86    0.54
  15  -7  -3   -0.69    2.15
  15  -7  -3    2.13    1.48
  14  -7  -3   -0.06    2.29
  14  -7  -3   -1.85    1.92
  13  -7  -3    0.47    1.42
  13  -7  -3   -1.05    1.09
  12  -7  -3    0.83    0.99
  12  -7  -3   -1.31    2.05
  12  -7  -3   -0.16    0.74
  11  -7  -3   -0.29    1.01
  11  -7  -3    1.00    0.95
  10  -7  -3    0.14    0.64
  10  -7  -3    0.03    0.35
  10  -7  -3   -0.10    0.86
   9  -7  -3   -3.82    1.70
   8  -7  -3   -0.73    0.64
   8  -7  -3   -0.48    0.56
   7  -7  -3    0.62    1.00
   7  -7  -3   -0.31    0.58
   7   7  -3   -1.18    0.85
   6  -7  -3    0.01    0.48
   6  -7  -3   -0.02    0.94
   6   7  -3   -1.32    1.27
   5   7  -3    0.09    0.27
   5  -7  -3    0.48    0.14
   4  -7  -3   -0.03    0.54
   4   7  -3   -0.40    0.77
   3  -7  -3    0.20    0.37
   3   7  -3   -0.54    0.42
   2   7  -3    0.02    0.40
   2   7  -3   -0.21    0.51
   2  -7  -3    0.21    0.22
   1  -7  -3    0.12    0.13
   1  -7  -3    0.38    0.35
   1   7  -3    0.14    0.43
  -1   7   3    0.55    0.23
   0   7   3   -0.59    0.85
   0  -7  -3    0.36    0.25
   0  -7  -3   -0.32    0.26
   0   7  -3   -1.40    1.02
   1   7   3   -0.04    0.39
  -1  -7  -3    0.46    0.25
  -1  -7  -3   -0.21    0.44
  -2  -7  -3    1.25    0.66
   2   7   3    1.05    0.62
  -2  -7  -3    0.67    0.29
   3  -7   3    0.53    0.63
  -3   7  -3   -0.25    0.67
   3   7   3   -0.40    0.69
   4  -7   3    0.04    0.60
  -4   7  -3   -0.32    0.77
   4   7   3   -0.93    1.05
  -5   7  -3   -0.44    0.60
   5  -7   3    0.38    0.92
  -6   7  -3    1.49    1.27
  -7   7  -3   -0.54    1.07
   7  -7   3   -1.20    0.98
   8   7   3   -0.39    0.90
   9   7   3    1.61    1.07
   9  -7   3   -1.64    1.71
  10  -7   3    0.59    0.85
  10  -7   3   -1.19    1.66
  11  -7   3   -0.15    0.55
  11  -7   3    0.47    0.77
  12  -7   3   -0.46    0.58
  12  -7   3    1.49    1.73
  13  -7   3   -0.11    0.20
  13  -7   3   -0.33    0.51
  16  -8  -3   -0.35    0.58
  15  -8  -3   -0.36    1.83
  15  -8  -3    0.99    1.10
  14  -8  -3    1.78    2.30
  14  -8  -3   -0.77    1.38
  13  -8  -3   -1.67    2.39
  13  -8  -3    0.68    0.28
  12  -8  -3   -0.75    0.92
  12  -8  -3    0.29    2.48
  12  -8  -3    0.05    0.41
  11  -8  -3   -1.36    1.34
  11  -8  -3   -0.85    0.35
  10  -8  -3   -0.72    0.82
  10  -8  -3   -0.57    0.86
  10  -8  -3   -0.24    0.39
   9  -8  -3   -1.42    1.05
   8  -8  -3   -0.51    0.56
   8  -8  -3   -0.74    1.17
   7  -8  -3    0.67    0.89
   7  -8  -3    0.15    0.80
   6  -8  -3   -0.20    0.25
   6   8  -3   -0.21    0.31
   5  -8  -3    0.18    0.28
   5  -8  -3    0.04    0.54
   5   8  -3   -0.17    0.29
   4  -8  -3   -0.67    0.38
   4   8  -3    0.40    0.57
   3  -8  -3    0.48    0.45
   3   8  -3    0.91    0.64
   2   8  -3    0.01    0.30
   2  -8  -3    0.23    0.19
   1  -8  -3   -0.34    0.03
  -1   8   3    0.23    0.53
   0   8   3   -0.48    0.70
   0  -8  -3   -0.07    0.34
   0  -8  -3   -0.19    0.29
   0   8  -3   -0.90    0.98
  -1  -8  -3    0.68    0.48
   1   8   3    0.01    0.38
  -1  -8  -3   -0.17    0.65
   1   8   3   -0.68    0.88
   2   8   3    0.05    0.50
  -2  -8  -3   -0.18    0.23
  -2  -8  -3   -0.25    0.15
  -3   8  -3   -0.64    0.88
   3   8   3   -0.40    0.60
   4  -8   3   -0.45    0.29
   4   8   3   -1.53    0.97
  -5   8  -3   -0.39    1.24
   5  -8   3   -1.60    1.03
  -6   8  -3   -5.16    2.02
   6  -8   3   -4.12    1.77
   7   8   3    0.69    0.94
   8   8   3   -0.86    0.74
   9   8   3    0.38    0.27
   9  -8   3   -1.41    1.32
  10  -8   3   -0.22    0.67
  10  -8   3   -1.35    1.46
  11  -8   3   -0.21    0.82
  11  -8   3   -0.25    0.90
  12  -8   3    0.85    0.92
  12  -8   3    2.52    1.90
  13  -8   3   -0.49    0.34
  13  -8   3   -0.63    0.69
  16  -9  -3   -0.16    0.48
  15  -9  -3   -0.01    0.46
  15  -9  -3    0.39    0.81
  14  -9  -3    0.52    0.85
  14  -9  -3    1.22    0.76
  13  -9  -3   -2.13    3.30
  13  -9  -3   -0.67    1.04
  13  -9  -3   -1.67    1.41
  12  -9  -3   -0.56    0.70
  12  -9  -3   -0.50    1.42
  12  -9  -3   -0.36    0.84
  11  -9  -3    0.59    0.56
  11  -9  -3    0.18    0.40
  10  -9  -3    0.05    0.22
  10  -9  -3    0.40    0.20
   8  -9  -3    0.75    0.89
   8  -9  -3   -0.96    0.80
   7  -9  -3   -0.53    0.87
   7  -9  -3   -0.26    0.39
   6  -9  -3   -0.57    0.72
   6  -9  -3    1.54    0.90
   5  -9  -3   -0.98    1.07
   4  -9  -3    0.27    0.25
   3  -9  -3    0.06    0.64
   2  -9  -3    0.59    0.40
   2   9  -3    0.13    0.05
  -1   9   3    0.60    0.45
   1   9  -3    0.63    0.94
   1  -9  -3   -0.20    0.56
   0   9   3    0.27    0.55
   0  -9  -3    0.58    0.86
   0   9  -3   -1.04    0.88
   1   9   3   -0.71    0.52
  -1  -9  -3    0.01    0.50
   1   9   3   -0.38    1.13
  -2  -9  -3    0.82    0.40
   2   9   3    0.45    0.41
   3   9   3    0.97    0.53
   3  -9   3   -0.14    0.88
   4  -9   3   -0.01    0.44
  -4   9  -3   -0.28    0.38
   4  -9   3   -0.74    0.93
   4   9   3    0.26    0.72
   5  -9   3    0.72    1.09
  -5   9  -3    1.59    0.83
  -6   9  -3    0.48    0.62
   6  -9   3    2.12    1.58
   7   9   3    0.29    0.88
   7  -9   3    0.96    0.82
   8   9   3   -1.47    1.14
   8  -9   3   -0.78    1.02
   8  -9   3   -0.54    0.81
   9   9   3    0.37    0.30
   9  -9   3   -2.16    2.01
  10  -9   3   -1.04    1.27
  10  -9   3   -1.61    1.43
  11  -9   3    0.18    0.12
  11  -9   3    0.15    0.49
  12  -9   3    0.24    0.23
  12  -9   3    1.69    1.19
  13  -9   3   -0.22    0.45
  13  -9   3   -0.52    0.48
  15 -10  -3   -0.40    0.57
  15 -10  -3    0.24    0.59
  14 -10  -3   -1.71    1.64
  14 -10  -3    1.47    1.49
  13 -10  -3   -1.58    2.88
  13 -10  -3   -0.01    0.32
  13 -10  -3   -1.25    1.54
  12 -10  -3   -1.16    3.86
  12 -10  -3   -0.86    0.81
  12 -10  -3    0.38    0.77
  11 -10  -3   -0.69    0.97
  11 -10  -3    1.22    0.97
  10 -10  -3   -0.30    0.65
  10 -10  -3    1.24    1.06
   9 -10  -3   -0.89    1.03
   9 -10  -3    0.55    0.23
   9 -10  -3    0.02    0.72
   9 -10  -3   -0.24    0.19
   8 -10  -3    4.04    2.01
   7 -10  -3    0.08    0.99
   7 -10  -3   -1.01    0.78
   6 -10  -3   -0.17    0.56
   6 -10  -3   -0.44    0.49
   5 -10  -3    0.46    0.81
   4 -10  -3   -1.02    1.17
   3 -10  -3   -0.66    0.71
   2 -10  -3   -0.26    0.41
  -2  10   3   -0.65    0.92
  -1  10   3   -0.85    1.02
   1  10  -3   -0.26    0.44
   0  10   3   -0.97    0.98
   0 -10  -3    0.07    0.53
   0  10   3   -0.36    0.86
   0  10  -3   -0.32    0.85
   1  10   3    0.31    0.18
  -1 -10  -3   -0.54    0.58
   1  10   3   -0.20    0.27
   2  10   3   -1.28    0.85
   3 -10   3   -1.31    1.17
   3  10   3    0.26    0.91
   4 -10   3    1.55    1.37
   4 -10   3   -0.39    1.00
  -4  10  -3    1.00    1.01
   5 -10   3    1.81    1.16
  -5  10  -3   -0.64    0.48
  -6  10  -3   -0.65    0.72
   6 -10   3    0.77    0.79
   7  10   3   -1.57    1.41
   7 -10   3    0.04    0.15
   8  10   3   -1.47    1.69
   8 -10   3   -0.91    1.49
   8 -10   3   -0.10    0.54
   9  10   3   -0.04    0.88
   9 -10   3   -0.50    1.51
  10 -10   3   -0.03    0.27
  10 -10   3    0.10    0.14
  11 -10   3    0.03    0.19
  11 -10   3    0.84    0.83
  12 -10   3   -0.85    0.85
  12 -10   3   -1.77    1.21
  13 -10   3    0.21    0.21
  13 -10   3    0.89    0.75
  15 -11  -3    0.03    2.10
  15 -11  -3    0.19    0.50
  14 -11  -3   -0.03    2.22
  14 -11  -3    1.47    1.24
  13 -11  -3    0.32    0.95
  13 -11  -3   -0.47    0.11
  12 -11  -3    0.24    0.67
  12 -11  -3    0.63    2.68
  12 -11  -3   -0.40    1.09
  11 -11  -3   -0.32    1.91
  11 -11  -3    0.11    0.25
  11 -11  -3   -0.43    0.54
  10 -11  -3    0.77    0.17
  10 -11  -3    0.22    0.42
   9  11  -3    0.26    0.52
   9 -11  -3   -0.69    0.47
   9 -11  -3    0.43    0.49
   9 -11  -3   -0.16    1.03
   9 -11  -3   -0.59    0.62
   8 -11  -3    0.08    0.24
   7 -11  -3    0.58    0.60
   7 -11  -3    1.23    0.65
   6 -11  -3   -0.93    0.85
   6 -11  -3    1.03    0.98
   5 -11  -3    0.07    0.52
   4 -11  -3    0.35    0.45
   3 -11  -3    0.26    0.86
   2 -11  -3   -0.07    0.10
  -2  11   3    0.60    0.54
  -1  11   3    0.48    0.32
   1 -11  -3   -0.77    1.01
  -1  11   3   -0.23    0.08
   0  11   3   -0.11    0.76
   0 -11  -3   -0.22    0.80
   0  11   3   -0.08    0.55
   1  11   3    0.34    0.76
   1  11   3   -0.61    0.59
  -1 -11  -3   -1.94    0.91
   2 -11   3   -0.10    0.65
   2  11   3   -0.67    0.88
   3 -11   3   -0.18    0.61
   3  11   3   -0.72    0.53
   4 -11   3   -3.96    1.66
   5 -11   3    3.92    1.75
  -5  11  -3    2.74    1.85
   6 -11   3   -0.44    0.74
  -6  11  -3    2.76    1.53
   7  11   3   -0.98    1.02
   7 -11   3   -0.58    1.03
   8  11   3   -0.69    0.95
   8 -11   3   -0.95    1.26
   8 -11   3   -0.52    1.11
   9 -11   3   -0.41    1.22
  10 -11   3    0.16    0.69
  10 -11   3   -0.17    0.61
  11 -11   3    0.44    0.13
  11 -11   3    1.95    1.50
  12 -11   3    0.34    0.39
  12 -11   3   -0.51    0.76
  13 -11   3    0.72    0.48
  15 -12  -3    0.35    1.35
  15 -12  -3   -0.03    0.26
  14 -12  -3   -0.22    0.26
  14 -12  -3   -0.20    1.80
  14 -12  -3    1.17    1.09
  13 -12  -3   -0.11    0.90
  13 -12  -3   -0.43    0.68
  13 -12  -3    2.09    1.49
  12 -12  -3   -0.06    0.50
  12 -12  -3   -0.36    2.19
  12 -12  -3   -0.69    1.07
  11 -12  -3   -0.63    0.96
  11 -12  -3   -0.51    1.31
  11 -12  -3   -0.33    0.70
  10 -12  -3    0.68    0.52
  10 -12  -3   -0.45    1.06
  10 -12  -3   -0.59    0.73
   9 -12  -3    0.16    0.44
   9 -12  -3   -0.58    0.63
   9 -12  -3   -0.82    0.95
   8 -12  -3   -1.18    0.99
   8 -12  -3   -0.39    0.75
   8 -12  -3    0.34    0.68
   7 -12  -3    0.63    1.31
   6 -12  -3    0.16    0.53
   6 -12  -3   -0.47    0.94
   5 -12  -3   -0.98    1.14
   4 -12  -3    0.11    1.01
   3 -12  -3    0.76    0.87
   2 -12  -3   -0.26    0.80
  -2  12   3    1.87    1.40
  -1  12   3    0.05    0.80
   1 -12  -3   -0.09    0.61
  -1  12   3    0.14    0.25
   0  12   3    0.00    1.04
   0 -12  -3   -0.39    0.70
   0  12   3    0.41    0.31
   1  12   3   -0.48    0.64
  -1 -12  -3    0.10    0.27
   1 -12   3   -0.71    1.18
   2 -12   3   -0.09    0.63
   2  12   3   -0.34    0.45
   3 -12   3    0.34    0.97
   4 -12   3   -3.20    1.57
   5 -12   3    5.00    2.16
   5 -12   3    6.79    2.40
   6 -12   3   -1.05    1.60
   7  12   3   -1.05    1.10
   7 -12   3   -0.35    0.92
   7 -12   3   -0.61    0.84
   8  12   3    1.18    1.37
   8 -12   3   -0.72    1.28
   8 -12   3   -0.79    1.17
   9 -12   3   -1.02    1.12
  10 -12   3   -0.74    0.65
  10 -12   3    0.29    0.86
  11 -12   3    0.86    0.65
  11 -12   3    1.13    1.34
  12 -12   3    0.45    0.50
  12 -12   3   -0.29    0.67
  15 -13  -3    0.47    0.70
  14 -13  -3    0.91    2.17
  14 -13  -3    0.49    0.06
  14 -13  -3    0.01    0.38
  13 -13  -3    0.33    1.67
  13 -13  -3   -0.10    0.40
  13 -13  -3    0.71    0.89
  12 -13  -3   -0.69    0.88
  12 -13  -3   -0.39    2.70
  12 -13  -3   -1.19    0.71
  11 -13  -3    0.00    0.62
  11 -13  -3    0.99    2.13
  11 -13  -3   -0.67    0.93
  10 -13  -3   -0.03    0.55
  10 -13  -3   -0.36    1.09
  10 -13  -3   -0.61    0.59
   9 -13  -3   -0.44    0.84
   9 -13  -3   -0.22    0.42
   8 -13  -3    0.48    0.68
   8 -13  -3   -0.16    0.50
   8  13  -3    0.02    0.43
   7 -13  -3    0.54    1.05
   6 -13  -3   -0.04    1.33
   5 -13  -3   -0.26    0.77
   5 -13  -3   -2.97    1.44
   4 -13  -3   -0.74    0.74
   3 -13  -3   -0.45    0.19
   2 -13  -3    0.48    0.89
  -2  13   3   -0.67    1.37
  -1  13   3   -0.01    0.24
   1 -13  -3    0.23    0.80
   0  13   3    0.14    0.34
   0 -13  -3    0.55    0.53
   0 -13   3   -0.24    0.90
   1  13   3   -0.26    0.33
   1 -13   3    0.28    0.76
   1  13   3   -1.61    0.94
   2 -13   3    0.56    0.32
   3 -13   3   -4.50    1.83
   4 -13   3   -0.01    0.81
   5 -13   3   -4.04    1.90
   5 -13   3   -0.04    0.46
   6 -13   3   -1.56    1.65
   7 -13   3   -2.46    1.84
   7 -13   3   -0.97    1.18
   8  13   3    0.31    0.50
   8 -13   3   -0.09    0.47
   8 -13   3    0.39    0.82
   9 -13   3    0.79    1.09
   9 -13   3   -0.64    0.19
  10 -13   3    0.55    0.13
  10 -13   3    0.24    0.26
  10 -13   3    0.26    0.56
  11 -13   3   -0.60    0.89
  11 -13   3   -0.69    0.77
  12 -13   3    0.23    0.69
  12 -13   3   -0.09    0.21
  14 -14  -3   -0.35    0.96
  14 -14  -3   -0.21    0.15
  14 -14  -3    0.60    0.59
  13 -14  -3   -0.03    1.86
  13 -14  -3    0.39    0.32
  13 -14  -3    0.24    0.45
  12 -14  -3   -0.81    1.65
  12 -14  -3    0.18    0.50
  12 -14  -3    2.61    1.52
  11 -14  -3    0.14    0.29
  11 -14  -3    1.01    2.48
  11 -14  -3    0.16    0.69
  10 -14  -3    0.42    1.10
  10 -14  -3   -0.58    2.16
  10 -14  -3   -0.50    0.93
   9 -14  -3   -0.56    0.49
   9  14  -3   -0.17    0.72
   9 -14  -3   -0.96    1.13
   8 -14  -3    0.60    0.67
   8 -14  -3    0.09    0.63
   8  14  -3    0.70    0.61
   7 -14  -3    0.79    0.45
   7  14  -3   -0.29    0.45
   7 -14  -3    0.01    0.40
   6 -14  -3    0.05    1.32
   4 -14  -3    1.19    0.86
  -4 -14   3   -0.56    0.61
   3 -14  -3    0.69    0.76
  -3 -14   3    0.10    0.88
  -3  14   3    0.20    0.31
   2 -14  -3    1.32    0.92
  -2 -14   3    1.24    1.09
  -2  14   3   -1.33    1.12
  -1  14   3    0.02    0.52
   1 -14  -3    0.72    0.73
  -1 -14   3   -0.98    0.83
   0  14   3   -0.20    0.81
   0 -14  -3    0.51    0.53
   0 -14   3   -1.41    1.01
   1  14   3    1.48    1.49
  -1 -14  -3    1.14    0.78
   1 -14   3    1.12    1.01
   2 -14   3    0.97    0.90
   3 -14   3   -0.36    1.55
   4 -14   3    1.63    1.80
   5 -14   3   -0.07    0.86
   6 -14   3   -1.46    1.56
   7 -14   3   -0.65    1.52
   7 -14   3   -0.94    1.09
   8 -14   3    0.39    0.82
   8 -14   3   -1.21    1.04
   9 -14   3   -1.10    1.02
   9 -14   3    0.22    0.20
  10 -14   3   -0.06    0.43
  10 -14   3    0.08    0.35
  10 -14   3    0.68    0.75
  11 -14   3   -0.28    0.46
  11 -14   3   -0.08    0.35
  12 -14   3    0.10    0.16
  12 -14   3   -0.96    0.41
  14 -15  -3    1.29    1.55
  14 -15  -3    0.00    0.19
  13 -15  -3   -0.82    0.84
  13 -15  -3    0.65    2.50
  13 -15  -3    0.48    0.53
  12 -15  -3    0.79    1.94
  12 -15  -3   -0.36    0.34
  12 -15  -3    1.99    1.22
  11 -15  -3    0.34    0.71
  11 -15  -3   -0.35    2.89
  10 -15  -3   -1.55    2.87
  10 -15  -3   -0.20    0.47
  10 -15  -3    0.06    0.98
   9 -15  -3    0.04    0.29
   9 -15  -3   -0.19    2.42
   9 -15  -3   -0.80    0.90
   8  15  -3   -0.75    0.51
   8 -15  -3   -0.01    0.44
   8 -15  -3   -0.28    0.62
   7 -15  -3    0.14    0.67
   7  15  -3   -0.65    0.72
   7 -15  -3    0.74    0.61
   6 -15  -3   -0.04    0.93
   6 -15  -3   -0.36    0.80
   6  15  -3    0.21    0.54
   5 -15  -3   -0.21    0.18
   4 -15  -3   -0.07    0.71
  -4 -15   3   -0.55    1.20
   3 -15  -3    0.85    1.14
  -3 -15   3   -0.36    0.50
  -3  15   3    1.07    0.61
  -2  15   3   -4.04    1.77
  -2 -15   3    0.41    0.23
  -1  15   3   -0.30    0.75
   1 -15  -3   -0.51    0.55
  -1 -15   3    0.88    1.14
   0  15   3    0.76    1.17
   0 -15  -3   -1.18    0.84
   0 -15   3    0.58    0.92
   1  15   3    0.12    0.39
   1 -15   3    0.38    0.71
   2 -15   3   -0.40    1.64
   3 -15   3    4.89    2.11
   4 -15   3   -0.23    0.65
   5 -15   3   -0.16    1.24
   6 -15   3   -0.86    1.32
   7 -15   3   -0.35    1.50
   8 -15   3   -0.35    0.91
   8 -15   3    1.16    0.82
   9 -15   3   -0.25    0.70
   9 -15   3    1.04    1.00
  10 -15   3   -0.08    0.32
  10 -15   3    0.44    0.61
  10 -15   3    0.97    0.36
  11 -15   3    0.97    0.72
  11 -15   3   -0.21    0.58
  12 -15   3    0.15    0.33
  14 -16  -3   -0.23    0.42
  14 -16  -3   -1.44    1.35
  13 -16  -3    0.04    0.17
  12 -16  -3    0.19    0.35
  12 -16  -3   -0.45    0.60
  11 -16  -3   -0.06    0.27
  11 -16  -3   -3.36    3.00
  10 -16  -3    0.72    0.36
  10 -16  -3    0.35    1.42
  10 -16  -3   -0.18    0.71
   9 -16  -3    0.37    0.50
   9 -16  -3   -1.08    1.24
   8 -16  -3   -0.58    0.93
   8  16  -3   -0.44    1.31
   8 -16  -3   -0.79    0.67
   7 -16  -3    0.08    0.40
   7  16  -3   -0.42    0.16
   7 -16  -3    0.36    0.36
   6 -16  -3    0.62    1.20
   6 -16  -3    0.27    0.46
   6  16  -3   -0.20    0.31
   5 -16  -3   -0.32    0.70
   5  16  -3    0.44    0.86
   4 -16  -3    1.71    1.17
  -4  16   3   -0.67    0.77
   3 -16  -3    0.23    0.74
  -3 -16   3   -1.73    1.10
  -3  16   3   -1.80    1.22
  -2  16   3   -1.85    1.25
   2 -16  -3    0.82    1.37
  -2 -16   3   -1.54    1.05
  -1  16   3    0.90    0.31
   1 -16  -3   -0.60    0.64
   0  16   3    0.64    0.95
   0 -16  -3   -1.49    0.98
   0 -16   3   -0.58    1.07
   1  16   3    0.64    0.87
   1 -16   3   -1.00    1.82
   2 -16   3   -0.21    1.53
   3 -16   3    0.25    0.81
   4 -16   3    1.17    1.07
   5 -16   3   -0.54    1.50
   6 -16   3    0.17    1.01
   7 -16   3   -1.60    1.38
   8 -16   3   -0.09    0.54
   8 -16   3    0.99    1.00
   9 -16   3   -0.68    0.49
   9 -16   3   -0.69    0.67
  10 -16   3    0.00    0.72
  10 -16   3    0.56    0.71
  11 -16   3    0.32    0.50
  13 -17  -3   -0.34    1.45
  13 -17  -3    0.13    0.11
  12 -17  -3   -0.48    2.30
  12 -17  -3    0.25    0.62
  11 -17  -3   -0.41    0.72
  11 -17  -3   -0.22    1.29
  10 -17  -3    0.23    0.63
  10 -17  -3    1.89    1.83
  10 -17  -3    0.49    0.85
   9 -17  -3    0.06    0.35
   9 -17  -3   -0.38    0.71
   8 -17  -3   -0.45    0.48
   8  17  -3    0.27    0.23
   8 -17  -3    0.04    0.60
   7 -17  -3    0.44    0.49
   7  17  -3    1.05    0.97
   7 -17  -3   -0.72    1.09
   6 -17  -3   -0.15    0.57
   6  17  -3   -0.54    0.43
   6 -17  -3   -0.20    0.54
   5 -17  -3   -0.07    0.15
   5 -17  -3   -0.74    0.97
   5  17  -3    0.94    0.91
   4 -17  -3   -0.16    0.73
   4  17  -3    0.02    0.31
   3 -17  -3    1.14    0.96
  -3 -17   3    1.09    0.93
  -3  17   3    2.01    1.73
  -2  17   3    0.39    1.34
   2 -17  -3    0.87    0.82
  -2 -17   3    2.58    1.67
   1 -17  -3    1.81    0.95
  -1 -17   3    2.30    1.38
   0  17   3    0.43    1.27
   0 -17  -3   -1.00    0.83
   0 -17   3   -0.38    1.15
   1  17   3   -5.20    2.23
  -2  17  -3    0.00    0.41
   2 -17   3    0.26    0.22
   3 -17   3    0.13    0.52
   4 -17   3    0.25    0.52
   5 -17   3   -0.07    0.16
   6 -17   3    0.13    0.93
   7 -17   3    0.21    0.54
   8 -17   3    0.46    0.29
   8 -17   3   -0.74    0.92
   9 -17   3    0.07    0.60
   9 -17   3   -0.04    0.54
  10 -17   3    0.63    0.45
  10 -17   3   -0.68    0.79
  11 -17   3   -0.22    0.19
  13 -18  -3    0.52    0.43
  13 -18  -3   -0.45    1.71
  12 -18  -3   -0.41    0.19
  12 -18  -3   -0.24    2.08
  11 -18  -3    1.14    1.18
  11 -18  -3   -0.48    0.63
  10 -18  -3    0.49    0.97
  10 -18  -3    0.38    0.53
   9 -18  -3    0.22    0.31
   9 -18  -3   -0.76    1.10
   8 -18  -3    1.48    1.26
   8 -18  -3    0.01    0.43
   7 -18  -3   -0.49    0.21
   7  18  -3   -0.95    0.73
   7 -18  -3   -0.78    0.90
   6 -18  -3    0.63    0.46
   6  18  -3   -0.20    1.02
   6 -18  -3   -0.78    0.85
   5 -18  -3    0.67    0.15
   5 -18  -3    0.22    0.57
   5  18  -3   -0.65    1.15
   4  18  -3    0.78    0.48
   4 -18  -3   -0.43    0.37
   3 -18  -3    0.45    0.52
   3  18  -3    0.20    0.46
   2  18  -3   -0.67    1.12
   2  18  -3   -0.18    0.79
   2 -18  -3    0.43    0.49
   1  18  -3   -0.26    0.61
   1  18  -3   -1.19    1.35
   1 -18  -3    0.00    0.76
   0  18  -3    0.65    0.73
   0 -18   3   -0.55    0.69
  -1  18  -3    0.48    0.37
   1 -18   3   -1.17    1.01
  -2  18  -3    1.14    1.17
   2 -18   3    0.11    0.60
   3 -18   3    0.52    0.83
   3 -18   3   -1.32    0.86
   4 -18   3    1.45    1.44
   5 -18   3   -0.87    1.40
   6 -18   3   -0.09    0.45
   7 -18   3   -0.01    0.73
   7 -18   3    0.94    1.08
   8 -18   3    0.47    0.77
   8 -18   3    0.13    0.54
   9 -18   3   -0.14    0.59
   9 -18   3    0.40    0.86
  10 -18   3   -0.01    0.14
  10 -18   3    0.32    0.44
  13 -19  -3   -0.05    0.13
  12 -19  -3    0.57    0.46
  11 -19  -3    0.11    0.68
  10 -19  -3    0.85    1.08
  10 -19  -3   -0.45    0.46
   9 -19  -3    0.00    0.88
   9 -19  -3    1.51    0.47
   8 -19  -3   -0.64    0.50
   8 -19  -3    0.25    0.90
   7 -19  -3   -0.11    0.66
   7  19  -3    0.28    0.27
   7 -19  -3   -0.38    0.36
   6 -19  -3    0.05    0.89
   6  19  -3   -1.01    1.09
   6 -19  -3   -0.53    0.86
   5 -19  -3    0.50    0.58
   5 -19  -3   -0.82    1.17
   5  19  -3   -1.28    1.20
   4  19  -3   -0.26    0.71
   4 -19  -3    0.98    1.02
   3  19  -3   -0.11    0.25
   3 -19  -3    0.10    0.55
   3  19  -3   -1.34    1.37
   2  19  -3    1.14    0.82
   2 -19  -3   -0.41    1.03
   1  19  -3    1.05    0.67
   1  19  -3    0.15    0.43
   1 -19  -3   -0.18    0.85
   0  19  -3   -0.57    0.49
   0 -19   3    0.09    0.33
  -1  19  -3   -0.25    0.70
   1 -19   3    0.63    0.74
  -2  19  -3    0.06    0.45
   2 -19   3   -0.38    1.15
   2 -19   3   -0.67    1.00
   3 -19   3   -0.81    0.92
   3 -19   3    0.50    0.66
   4 -19   3    0.15    0.16
   5 -19   3   -0.11    0.79
   6 -19   3   -0.38    0.41
   7 -19   3   -0.51    0.93
   7 -19   3   -0.64    0.13
   8 -19   3   -0.03    0.50
   9 -19   3   -0.85    0.56
   9 -19   3    0.38    0.29
  10 -19   3   -0.07    0.26
  10 -19   3   -0.04    0.48
  12 -20  -3    0.02    0.39
  11 -20  -3   -0.33    0.58
  10 -20  -3    0.75    0.72
  10 -20  -3    0.31    0.64
   9  20  -3    0.91    1.00
   9 -20  -3    1.13    0.87
   9 -20  -3   -0.98    1.04
   8  20  -3    0.60    0.17
   8 -20  -3    0.10    0.18
   7 -20  -3    0.53    0.61
   7 -20  -3    0.61    0.55
   6 -20  -3    0.86    0.75
   6  20  -3   -0.57    1.44
   6 -20  -3   -0.03    0.59
   5 -20  -3    0.13    0.57
   5 -20  -3    0.38    0.80
   5  20  -3   -0.08    0.75
   4  20  -3   -0.63    1.04
   4  20  -3    0.10    0.71
   4 -20  -3   -0.73    0.75
   3  20  -3    0.02    0.37
   3 -20  -3    0.66    0.78
   3  20  -3   -1.29    0.98
   2  20  -3    0.63    0.71
   2  20  -3   -0.53    0.42
   2 -20  -3   -0.28    0.79
   1  20  -3   -0.39    0.73
   1  20  -3   -0.39    1.01
   1 -20  -3   -0.23    1.07
   0  20  -3   -0.03    0.75
   0 -20   3    0.43    0.94
   0 -20  -3   -0.29    0.73
  -1  20  -3    0.59    0.81
   1 -20   3    0.07    0.78
   2 -20   3    0.53    0.88
   2 -20   3   -0.18    0.68
   3 -20   3    0.15    0.70
   3 -20   3    0.67    0.50
   4 -20   3   -0.42    0.70
   5 -20   3    1.19    1.00
   6 -20   3    0.05    1.12
   7 -20   3    0.19    0.33
   8 -20   3   -1.42    0.86
   8 -20   3    0.44    0.79
   9 -20   3    0.08    0.22
   9 -20   3    0.54    0.20
  10 -20   3    0.05    0.23
  12 -21  -3    0.09    0.16
  11 -21  -3   -0.54    0.59
  10 -21  -3   -0.24    0.46
  10 -21  -3   -0.37    0.34
   9  21  -3   -0.01    0.90
   9 -21  -3    0.14    0.08
   9 -21  -3   -0.12    0.70
   8  21  -3   -0.50    0.80
   8 -21  -3    0.92    1.24
   8 -21  -3   -0.83    0.95
   7  21  -3   -0.26    1.05
   7 -21  -3   -0.26    0.63
   7 -21  -3   -0.07    0.25
   6  21  -3   -0.27    0.91
   6 -21  -3    0.26    1.05
   6 -21  -3   -1.02    1.05
   6  21  -3    0.60    0.74
   5  21  -3    0.16    0.21
   5  21  -3    0.39    0.64
   4  21  -3   -0.62    0.89
   4 -21  -3    0.54    0.22
   4  21  -3    0.98    1.24
   3  21  -3   -0.47    0.96
   3  21  -3    0.63    0.86
   3 -21  -3   -0.94    1.22
   2  21  -3    0.36    0.12
   2  21  -3    0.73    0.27
   2 -21  -3   -0.93    1.84
   1  21  -3   -0.08    0.77
   1  21  -3    0.21    0.44
   1 -21  -3   -0.21    0.88
   0  21  -3   -0.35    0.17
   0 -21  -3    0.18    0.13
  -1  21  -3   -0.30    0.23
   1 -21   3   -0.97    0.86
   2 -21   3    0.45    0.10
   2 -21   3   -0.21    0.30
   3 -21   3    0.54    0.72
   3 -21   3   -0.54    0.82
   4 -21   3   -0.13    0.54
   5 -21   3    1.17    0.85
   6 -21   3   -0.32    2.06
   7 -21   3   -0.12    0.53
   8 -21   3   -0.91    0.89
   9 -21   3   -0.42    0.47
  11 -22  -3   -0.24    0.38
  10 -22  -3   -0.36    0.49
   9 -22  -3   -0.24    0.34
   9 -22  -3   -1.55    1.04
   8  22  -3    0.15    0.43
   8 -22  -3   -0.03    0.62
   8 -22  -3   -0.83    0.83
   7  22  -3   -0.52    0.82
   7 -22  -3    0.09    0.80
   7 -22  -3   -0.30    0.22
   6  22  -3   -1.01    0.82
   6 -22  -3   -0.25    0.32
   6 -22  -3    0.54    0.70
   5  22  -3   -1.24    1.57
   5 -22  -3   -0.07    0.40
   4  22  -3    0.88    0.36
   4 -22  -3   -0.56    0.83
   4  22  -3   -1.00    0.97
   3  22  -3   -0.44    0.93
   3 -22  -3    0.19    0.47
   3  22  -3    0.03    0.86
   2  22  -3    0.43    0.61
   2  22  -3    0.54    0.53
   2 -22  -3   -0.98    1.36
   1  22  -3    0.67    0.89
   1  22  -3    0.85    0.85
   1 -22  -3   -0.37    1.28
   0  22  -3   -0.04    0.52
   0 -22   3   -0.33    0.43
   0 -22  -3   -0.21    1.06
   1 -22   3    0.18    0.97
   1 -22   3    0.18    0.23
   2 -22   3   -0.09    0.13
   2 -22   3    0.22    0.68
   3 -22   3    0.43    0.49
   3 -22   3    0.06    0.28
   4 -22   3   -0.29    0.46
   4 -22   3    0.16    0.58
   5 -22   3    0.01    0.92
   6 -22   3    0.17    0.91
   7 -22   3   -0.05    0.24
   8 -22   3   -0.06    0.16
   9 -22   3    0.04    0.11
  11 -23  -3   -0.19    0.20
  10 -23  -3   -0.14    0.43
   9 -23  -3    0.20    0.44
   9 -23  -3    0.22    0.55
   8  23  -3    0.54    0.63
   8 -23  -3   -0.03    0.71
   8 -23  -3   -0.15    0.22
   7  23  -3    0.95    0.89
   7 -23  -3   -0.81    0.53
   7 -23  -3   -0.14    0.76
   6  23  -3    0.36    0.88
   6 -23  -3    0.15    0.88
   6 -23  -3    0.49    0.64
   5  23  -3   -0.77    0.78
   5 -23  -3   -1.02    1.18
   4  23  -3   -0.51    0.72
   4 -23  -3    0.48    1.03
   3  23  -3    0.59    0.53
   3 -23  -3    0.73    0.85
   2  23  -3    0.13    0.63
   2 -23  -3   -0.21    0.52
   1  23  -3    0.25    0.55
   1 -23  -3   -0.10    0.51
   0  23  -3    0.99    0.93
   0 -23  -3   -0.51    0.69
   0 -23   3   -1.61    1.73
   1 -23   3   -0.83    0.59
   1 -23   3    0.28    0.49
   2 -23   3   -0.53    0.81
   2 -23   3    0.82    0.83
   3 -23   3    0.28    0.49
   3 -23   3   -1.66    1.10
   4 -23   3   -0.92    0.99
   4 -23   3    0.63    0.75
   5 -23   3    0.06    0.32
   6 -23   3   -0.27    0.64
   7 -23   3   -0.03    0.34
   8 -23   3   -0.05    0.27
  10 -24  -3   -0.12    0.36
   9 -24  -3   -0.16    0.19
   9 -24  -3    0.71    0.83
   8  24  -3   -0.26    0.45
   8 -24  -3   -0.21    0.35
   8 -24  -3    0.00    0.26
   7  24  -3   -0.46    0.73
   7 -24  -3   -0.69    0.82
   7 -24  -3   -0.19    0.55
   6  24  -3   -0.81    0.73
   6 -24  -3   -0.26    0.86
   5  24  -3    0.01    0.30
   5 -24  -3   -0.93    1.15
   4  24  -3    0.47    0.15
   4 -24  -3    0.42    0.83
   3  24  -3   -0.25    0.46
   3 -24  -3   -0.51    0.61
   2  24  -3    0.21    0.34
   2 -24  -3    0.14    0.47
   1  24  -3    0.36    1.30
   1 -24  -3    0.80    1.07
   0 -24  -3    1.57    1.13
   0 -24   3   -0.09    0.72
   1 -24   3   -0.83    1.12
   1 -24   3    1.05    1.21
   2 -24   3    0.09    0.39
   2 -24   3   -0.14    0.82
   3 -24   3   -0.07    0.84
   3 -24   3   -0.68    0.91
   4 -24   3    0.25    0.54
   4 -24   3   -0.85    1.02
   5 -24   3    0.22    0.78
   6 -24   3    0.13    0.50
   7 -24   3    0.30    0.27
   8 -24   3   -0.34    0.43
   9 -25  -3   -0.07    0.27
   8  25  -3   -0.36    0.17
   8 -25  -3   -0.10    0.40
   8 -25  -3    0.09    0.53
   7  25  -3   -1.28    0.99
   7 -25  -3    0.03    0.68
   6  25  -3   -0.10    0.61
   6 -25  -3   -0.45    0.43
   5  25  -3    1.08    0.84
   5 -25  -3   -0.42    0.31
   4  25  -3   -0.89    1.05
   4 -25  -3   -0.38    0.79
   3  25  -3    0.73    0.79
   3 -25  -3   -0.13    0.38
   2  25  -3    0.56    0.72
   2 -25  -3    0.97    0.99
   1 -25  -3    0.64    0.99
  -1 -25   3   -0.40    0.64
   0 -25  -3   -0.13    0.54
   0 -25   3   -0.38    0.59
   1 -25   3    0.14    0.13
   2 -25   3    0.08    0.42
   2 -25   3   -0.05    0.47
   3 -25   3    1.12    0.96
   3 -25   3    1.30    1.11
   4 -25   3    0.98    1.09
   4 -25   3    0.07    0.34
   5 -25   3   -0.01    0.35
   5 -25   3   -0.54    0.70
   6 -25   3   -0.52    0.47
   7 -25   3    0.83    0.65
   8 -26  -3   -0.46    0.53
   7  26  -3   -1.40    0.82
  -7 -26   3    0.01    0.49
   7 -26  -3    0.01    0.73
   6  26  -3   -0.01    0.61
   6 -26  -3   -0.49    0.61
   5  26  -3   -1.03    0.91
   5 -26  -3    0.12    0.42
   4  26  -3    0.54    0.47
   4 -26  -3    0.72    0.69
   3  26  -3    0.99    0.76
  -3 -26   3    0.09    0.57
   3 -26  -3    0.79    1.09
   2 -26  -3    0.42    0.46
  -2 -26   3    0.68    0.79
   1 -26  -3    0.61    1.01
  -1 -26   3   -0.04    0.13
   0 -26  -3    0.75    0.88
   0 -26   3    0.49    0.39
   1 -26   3    0.95    0.69
   2 -26   3    0.02    0.19
   3 -26   3   -0.30    0.37
   3 -26   3    0.18    0.18
   3 -26   3   -0.52    0.57
   4 -26   3    0.13    0.34
   4 -26   3    0.11    0.48
   5 -26   3    0.76    0.58
   6 -26   3    0.54    0.60
   8 -27  -3   -0.36    0.31
   7 -27  -3   -0.69    0.57
  -7 -27   3   -0.41    0.56
   6 -27  -3   -0.75    0.83
  -6 -27   3   -0.43    0.55
  -5 -27   3    0.26    0.60
   5 -27  -3   -0.21    0.14
   4 -27  -3   -0.05    0.24
  -4 -27   3    0.29    0.77
  -3 -27   3   -0.25    0.58
   3 -27  -3    0.78    0.88
  -2 -27   3    0.36    0.66
   2 -27  -3   -0.24    0.77
  -1 -27   3   -0.13    0.23
   1 -27  -3    0.20    0.25
   0 -27   3    0.97    0.90
   1 -27   3   -0.44    0.71
   2 -27   3    0.20    0.57
   3 -27   3    0.06    0.33
   4 -27   3   -0.19    0.32
  -6 -28   3   -0.23    0.46
   6 -28  -3    0.09    0.44
  -5 -28   3   -0.58    0.56
   5 -28  -3   -0.04    0.30
   4 -28  -3    0.11    0.49
  -4 -28   3   -0.59    0.60
  -3 -28   3   -0.63    0.50
   3 -28  -3   -0.60    0.40
  -2 -28   3   -0.39    0.40
   2 -28  -3    0.13    0.34
  -1 -28   3   -0.35    0.67
   1 -28  -3    0.61    0.41
   0 -28   3   -0.11    0.27
   1 -28   3    0.03    0.12
   2 -28   3   -0.14    0.42
   3 -28   3   -0.49    0.07
   5 -29  -3   -0.02    0.21
  -4 -29   3    0.65    0.64
   4 -29  -3   -0.36    0.60
   3 -29  -3   -0.43    0.46
  -3 -29   3   -0.15    0.26
   2 -29  -3   -0.72    0.65
  -2 -29   3    0.55    0.55
   1 -29  -3   -0.77    0.46
  -1 -29   3   -0.28    0.64
   0 -29   3    0.41    0.15
   1 -29   3   -0.12    0.41
  -2 -30   3   -0.32    0.52
  -1 -30   3   -0.14    0.24
  16   0  -4  247.90    9.86
  15   0  -4    0.16    0.60
  14   0  -4   26.27    8.27
  14   0  -4   52.79    5.60
  13   0  -4    2.09    2.75
  13   0  -4    1.42    1.35
  12   0  -4  251.37   27.59
  12   0  -4  227.97   12.06
  11   0  -4    2.10    3.81
  11   0  -4    1.92    0.99
  10   0  -4  738.44   25.78
   9   0  -4    3.18    1.99
   8   0  -4   22.44    3.98
   7   0  -4    2.98    1.07
   6   0  -4  698.88   18.47
   5   0  -4    0.97    0.65
   4   0  -4 1710.84   24.71
   3   0  -4    0.03    0.34
  -3   0   4    0.65    0.47
   2   0  -4 1135.12   19.48
  -2   0   4 1104.28   12.92
   1   0  -4    0.06    0.71
   0   0  -4 1826.71   25.18
   1   0   4    1.80    0.60
   2   0   4   52.98    4.43
   3   0   4    0.99    0.86
   3   0   4    0.13    0.95
   4   0   4  854.72   22.27
   4   0   4  791.40   20.95
  -5   0  -4    0.87    0.92
   5   0   4    0.62    0.69
   5   0   4    0.75    0.51
  -6   0  -4  120.98    9.96
   7   0   4    0.21    0.65
   8   0   4  251.35   13.91
   9   0   4    2.01    1.65
   9   0   4   -0.19    1.33
  10   0   4   57.78    6.32
  11   0   4   -1.09    1.35
  12   0   4   71.41    5.71
  13   0   4    0.51    0.44
  16   1  -4   70.32    5.15
  16  -1  -4   72.64    5.38
  15  -1  -4  142.61    8.60
  15   1  -4  148.56    8.67
  14   1  -4   48.09    5.29
  14  -1  -4   46.40    5.25
  13   1  -4   36.01    9.71
  13  -1  -4   41.72   11.85
  13   1  -4   55.39    6.02
  13  -1  -4   59.40    6.26
  12   1  -4  191.99   23.84
  12  -1  -4  192.58   24.18
  12   1  -4  192.48   11.02
  12  -1  -4  189.21   11.14
  11  -1  -4  352.97   33.05
  11   1  -4  375.45   32.14
  11   1  -4  267.93   12.99
  11  -1  -4  295.33   13.78
  10  -1  -4  619.65   23.49
  10   1  -4  524.80   21.89
   9  -1  -4   15.93    3.62
   9   1  -4   12.65    3.10
   8  -1  -4  784.13   23.26
   8   1  -4  749.27   22.95
   7  -1  -4 1124.34   26.09
   7   1  -4 1150.18   26.23
   6  -1  -4  148.03    8.67
   6   1  -4  154.23    8.91
   5  -1  -4 1290.29   24.13
   5   1  -4 1279.30   23.22
   4  -1  -4   14.25    2.22
   4   1  -4   18.90    2.62
   3   1  -4  144.32    6.32
   3   1  -4  165.08    7.55
   3  -1  -4  170.66    7.73
  -3  -1   4  191.32    4.88
   2   1  -4 1813.88   25.07
   2  -1  -4 1778.74   24.24
  -2   1   4 1742.95   18.97
   1   1  -4  630.84   14.64
   1  -1  -4  644.71   14.59
  -1  -1   4  600.26    8.80
   0  -1  -4  582.50   13.96
   0   1  -4  552.28   14.06
   1  -1   4    0.23    0.38
   2  -1   4   24.09    3.00
   3   1   4   47.87    5.06
   3  -1   4   54.00    5.05
   3  -1   4   41.54    4.38
   4   1   4   82.25    7.07
   4  -1   4   84.37    6.92
   4  -1   4   73.22    6.46
   5  -1   4   29.68    4.26
   5  -1   4   26.35    4.11
   5   1   4   27.92    4.27
  -6   1  -4   33.18    5.25
   6  -1   4   32.95    4.91
   7   1   4   67.81    6.91
   7  -1   4   72.13    7.07
   8   1   4   21.23    4.06
   8  -1   4   20.39    3.97
   9   1   4    3.82    1.93
   9  -1   4    5.48    2.30
   9   1   4    2.58    1.00
   9  -1   4    1.60    0.94
  10   1   4  136.54    9.64
  10  -1   4  136.19    9.88
  11  -1   4   11.81    2.57
  11   1   4   13.50    2.67
  12   1   4   27.26    3.45
  12  -1   4   25.18    3.44
  13  -1   4   16.79    2.25
  16  -2  -4   89.04    6.01
  16   2  -4   89.65    5.62
  15   2  -4    5.65    1.64
  15  -2  -4    6.98    1.95
  14  -2  -4   43.86    5.22
  14   2  -4   47.07    5.24
  13   2  -4  716.74   20.83
  13  -2  -4  684.71   21.07
  12  -2  -4  116.23   19.62
  12   2  -4  105.69   17.07
  12  -2  -4  117.71    8.76
  12   2  -4  128.82    8.87
  11   2  -4  376.67   32.03
  11  -2  -4  344.06   32.66
  11  -2  -4  307.23   14.05
  11   2  -4  311.57   13.72
  10   2  -4   31.53    5.27
  10  -2  -4   16.50    3.97
   9  -2  -4  626.31   22.51
   9   2  -4  569.80   21.45
   8  -2  -4 1182.63   28.65
   8   2  -4 1134.42   28.18
   7  -2  -4  385.60   15.01
   7   2  -4  366.67   14.89
   6  -2  -4  128.54    8.01
   6   2  -4  133.68    8.28
   5  -2  -4  257.63   10.47
   5   2  -4  248.12   10.21
   4   2  -4 1402.48   22.50
   3   2  -4  779.44   15.08
   3  -2  -4  808.32   17.15
   2   2  -4  582.70   14.15
   2  -2  -4  534.06   13.41
   1   2  -4   55.53    4.53
   1  -2  -4   53.35    4.21
  -1  -2   4   42.96    2.45
  -1   2   4   42.85    3.28
   0   2  -4    9.48    1.99
   0  -2  -4    6.13    1.47
   1  -2   4  787.70   15.43
   2  -2   4  180.79    8.28
   3   2   4   72.97    6.25
   3  -2   4   83.70    6.20
   3  -2   4   78.29    6.05
   4   2   4  566.37   18.92
   4  -2   4  577.96   17.76
   4  -2   4  569.30   18.05
  -5   2  -4   21.16    3.98
   5  -2   4   24.00    3.73
   5   2   4   24.47    4.09
   5  -2   4   20.31    3.64
  -6   2  -4   54.80    6.75
   6  -2   4   72.88    7.49
   7  -2   4  116.22    9.03
   7   2   4   88.39    7.88
   8   2   4  182.68   12.03
   8  -2   4  166.56   11.26
   9   2   4   91.19    8.54
   9  -2   4   81.53    7.99
   9   2   4   93.98    8.22
  10  -2   4  160.82    9.97
  10   2   4  155.59   10.21
  10  -2   4  144.58   10.23
  11   2   4   40.55    4.72
  11  -2   4   32.57    4.42
  12  -2   4  116.38    7.46
  13  -2   4   97.73    5.54
  16  -3  -4   14.42    2.41
  15   3  -4   22.00    3.19
  15  -3  -4   17.86    3.06
  14   3  -4  300.08   12.99
  14  -3  -4  273.91   12.74
  13  -3  -4  101.63    8.14
  13   3  -4  119.65    8.50
  12  -3  -4    1.29    2.51
  12   3  -4    4.53    1.89
  12  -3  -4    1.13    0.52
  11  -3  -4  893.43   24.19
  11   3  -4  908.73   23.29
  10  -3  -4  216.30   13.85
  10   3  -4  199.62   13.56
   9  -3  -4  610.95   22.07
   9   3  -4  566.14   21.61
   8  -3  -4  277.23   13.89
   8   3  -4  254.32   13.38
   7  -3  -4  296.88   13.00
   7   3  -4  309.21   13.74
   6  -3  -4  568.66   17.02
   6   3  -4  537.09   16.69
   6  -3  -4  531.18   15.70
   5  -3  -4   71.52    5.59
   5   3  -4   73.63    5.68
   5  -3  -4   74.50    5.66
   4   3  -4  534.77   13.84
   4  -3  -4  525.39   14.49
   3   3  -4  872.03   16.26
   3   3  -4  883.52   17.65
   3  -3  -4  849.74   17.76
   3  -3  -4  865.70   18.03
   2   3  -4  926.90   15.14
   2   3  -4  815.48   16.85
   2  -3  -4  831.54   16.52
  -2   3   4  936.62   16.22
  -2  -3   4  896.22    9.17
   2  -3  -4  858.62   17.52
   1   3  -4 2590.05   30.59
  -1  -3   4 2632.91   21.31
  -1   3   4 2663.04   26.79
   0   3  -4 3018.28   33.73
   0  -3  -4 3009.57   32.17
  -1  -3  -4   16.89    2.46
   1  -3   4   15.52    2.16
   2  -3   4   69.19    5.17
   3   3   4  265.56   12.04
   3  -3   4  259.63   10.61
   3  -3   4  241.00   10.71
   4  -3   4  441.02   15.15
   4   3   4  440.58   16.80
   4  -3   4  422.74   15.60
   5   3   4  107.56    8.73
   5  -3   4  101.08    8.35
  -6   3  -4   21.84    4.47
   6  -3   4   24.48    4.39
   7   3   4    1.83    1.54
   7  -3   4    1.03    0.21
   8   3   4    2.40    1.48
   8  -3   4    3.03    1.67
   9   3   4  275.42   14.72
   9   3   4  283.26   14.21
   9  -3   4  247.39   13.99
  10  -3   4    1.84    0.82
  10   3   4   -0.71    0.67
  10  -3   4   -0.57    1.28
  11  -3   4   53.31    5.31
  11  -3   4   46.77    5.28
  12  -3   4   70.91    5.87
  13  -3   4    6.18    1.43
  16  -4  -4   14.87    2.38
  15  -4  -4   -0.51    1.41
  15  -4  -4    0.54    0.81
  14   4  -4   62.96    5.88
  14  -4  -4   56.33    5.83
  13   4  -4  138.37    9.02
  13  -4  -4  119.99    8.79
  12  -4  -4   80.90   16.51
  12   4  -4  101.69    7.74
  12  -4  -4   97.11    7.93
  11  -4  -4  668.52   20.39
  11  -4  -4  643.12   45.47
  11   4  -4  602.66   18.66
  11  -4  -4  587.30   19.58
  10  -4  -4  203.54   13.51
  10  -4  -4  208.49   24.95
  10  -4  -4  179.11   10.37
   9  -4  -4  260.50   14.39
   9   4  -4  240.22   14.15
   8  -4  -4   29.98    4.54
   8   4  -4   25.19    4.13
   7  -4  -4    7.40    2.17
   7   4  -4    6.65    2.02
   6  -4  -4 1238.70   25.74
   6   4  -4 1285.94   26.29
   6  -4  -4 1235.94   24.70
   5  -4  -4   23.33    3.17
   5  -4  -4   23.62    3.33
   4   4  -4   60.09    4.68
   4  -4  -4   56.88    4.95
   3   4  -4  349.22   10.17
   3   4  -4  345.99   11.08
   3  -4  -4  321.11   11.34
   2   4  -4   43.33    3.24
   2   4  -4   37.54    3.62
   2  -4  -4   41.36    3.65
  -2   4   4   44.69    3.80
   2  -4  -4   38.56    3.86
   1   4  -4  929.08   13.22
   1   4  -4  979.27   18.97
   1  -4  -4  958.57   17.71
  -1   4   4  963.11   17.30
   1  -4  -4  977.16   18.53
   0   4  -4 1346.62   22.76
   0  -4  -4 1348.60   21.34
   0  -4   4 1363.33   19.48
  -1  -4  -4   58.91    4.56
   1  -4   4   54.82    4.36
   2  -4   4    3.84    1.21
   3   4   4  721.39   20.41
   3  -4   4  731.37   17.47
   4   4   4   55.85    6.07
   4  -4   4   51.21    5.40
  -5   4  -4   21.77    4.16
   5   4   4   22.79    4.15
   5  -4   4   23.93    4.14
  -6   4  -4    0.22    0.43
   6  -4   4    3.65    1.66
   7   4   4   24.59    4.15
   7  -4   4   23.69    3.99
   8  -4   4   23.77    4.52
   8   4   4   25.48    4.43
   9   4   4   85.11    8.13
   9  -4   4   68.77    7.29
  10  -4   4  109.94    8.48
  10  -4   4  104.88    8.71
  11  -4   4    2.34    1.09
  11  -4   4    2.73    1.45
  12  -4   4   27.51    3.72
  13  -4   4    1.86    0.68
  16  -5  -4   13.19    2.19
  15  -5  -4   -0.24    1.43
  15  -5  -4    0.77    0.65
  14  -5  -4    1.93    2.72
  14  -5  -4   10.37    2.68
  13  -5  -4   54.93   13.28
  13  -5  -4   78.60    7.22
  12  -5  -4   18.80    7.68
  12  -5  -4   19.49    3.37
  11   5  -4  105.47    8.07
  11  -5  -4  107.70   19.14
  11  -5  -4  108.94    8.39
  11  -5  -4  103.27    8.26
  10  -5  -4  588.53   42.36
  10  -5  -4  528.25   17.78
   9  -5  -4  301.78   15.66
   9   5  -4  308.02   16.04
   8  -5  -4  736.52   22.85
   8   5  -4  727.72   23.06
   8  -5  -4  768.84   21.53
   7  -5  -4  811.92   22.08
   7   5  -4  744.92   21.65
   7  -5  -4  815.22   21.52
   6  -5  -4 1723.02   30.38
   6   5  -4 1708.59   30.15
   6  -5  -4 1734.15   29.83
   5  -5  -4    3.55    1.14
   5  -5  -4    1.09    0.89
   4   5  -4  247.93    9.63
   4  -5  -4  236.70   10.19
   3   5  -4    2.99    0.94
   3   5  -4    2.90    0.89
   2   5  -4   16.40    2.44
   2  -5  -4   20.03    2.57
  -2   5   4   18.42    2.51
   2  -5  -4   17.15    2.51
   1   5  -4  124.12    4.71
   1   5  -4  131.15    7.08
   1  -5  -4  127.64    6.43
  -1   5   4  129.32    6.76
   1  -5  -4  124.04    6.70
   0  -5  -4 1213.79   20.33
   0   5  -4 1200.28   21.84
   1  -5   4    9.39    1.86
  -1  -5  -4    8.51    1.75
   2   5   4 1858.94   31.55
   2  -5   4 1815.77   28.47
   3   5   4 1635.73   31.52
   3  -5   4 1616.05   25.55
   3  -5   4 1620.38   29.47
   4   5   4  323.13   14.90
   4  -5   4  309.77   13.58
   5   5   4    0.64    1.28
  -5   5  -4    1.76    1.35
  -6   5  -4   23.67    4.48
   6  -5   4   23.93    4.38
   7   5   4  329.22   15.44
   8   5   4    4.56    2.04
   9   5   4  408.24   18.04
   9  -5   4  417.70   18.10
  10  -5   4  567.98   19.42
  10  -5   4  566.14   20.29
  11  -5   4   99.59    7.48
  11  -5   4   99.69    7.77
  12  -5   4  100.59    6.37
  12  -5   4  106.61    7.08
  13  -5   4   24.87    2.74
  16  -6  -4   -0.04    0.57
  15  -6  -4    2.45    2.47
  15  -6  -4    8.60    2.03
  14  -6  -4   52.87    5.57
  13  -6  -4  140.05   21.15
  13  -6  -4  222.84   11.94
  12  -6  -4   43.00   12.25
  12  -6  -4   65.25    6.38
  12  -6  -4   54.00    5.88
  11   6  -4   13.29    2.89
  11  -6  -4    9.52    4.90
  11  -6  -4   12.58    2.91
  11  -6  -4   13.50    2.96
  10   6  -4  390.42   15.31
  10  -6  -4  389.31   15.58
  10  -6  -4  388.75   15.48
   9  -6  -4   26.41    4.52
   9   6  -4   26.32    4.76
   8  -6  -4   15.01    3.24
   8   6  -4   11.04    2.85
   8  -6  -4   14.67    3.17
   7  -6  -4 1212.73   27.20
   7   6  -4 1169.48   27.51
   7  -6  -4 1186.28   26.49
   6  -6  -4  135.11    8.31
   6   6  -4  137.81    8.62
   6  -6  -4  132.30    8.40
   5   6  -4   83.68    6.13
   5  -6  -4   88.40    6.53
   4  -6  -4    1.58    0.47
   4   6  -4    2.65    1.02
   3   6  -4  775.21   15.39
   3   6  -4  768.96   16.58
   3  -6  -4  733.77   17.41
   2   6  -4   76.02    4.17
   2   6  -4   80.14    5.43
   2  -6  -4   75.41    5.26
  -2   6   4   67.86    5.13
   2  -6  -4   65.05    5.12
   1   6  -4 2050.66   27.51
  -1   6   4 2113.25   28.80
   1  -6  -4 2064.94   28.33
   0  -6  -4  757.65   15.95
   0   6   4  727.35   17.65
   0   6  -4  763.25   17.46
   0  -6  -4  728.14   16.35
  -1  -6  -4   41.14    3.87
   1  -6   4   45.58    4.21
  -2  -6  -4   94.33    6.14
   2   6   4   87.52    6.86
   2  -6   4   88.99    6.45
   3   6   4  286.58   13.37
   3  -6   4  274.70   12.37
   4   6   4   69.86    7.05
   4  -6   4   66.14    6.38
   5   6   4  140.07   10.56
   5  -6   4  128.58    9.59
   6  -6   4    8.68    2.61
   7   6   4   22.81    4.09
   8   6   4    1.98    1.03
   9   6   4   27.55    4.55
   9  -6   4   23.53    4.09
  10  -6   4   20.61    3.73
  10  -6   4   15.56    3.11
  11  -6   4   87.09    6.99
  11  -6   4   83.30    7.04
  12  -6   4    1.94    0.67
  12  -6   4    0.82    1.07
  13  -6   4    6.46    1.32
  16  -7  -4   53.38    4.37
  15  -7  -4    2.93    2.41
  15  -7  -4   10.30    2.30
  14  -7  -4    2.36    1.54
  13  -7  -4   -0.06    2.23
  13  -7  -4    3.07    1.29
  13  -7  -4    2.57    1.18
  12  -7  -4  301.59   14.03
  12  -7  -4  267.37   13.26
  11   7  -4   38.79    4.98
  11  -7  -4   33.07   10.20
  11  -7  -4   37.45    4.97
  11  -7  -4   34.83    4.67
  10   7  -4   39.59    4.93
  10  -7  -4   54.00   13.37
  10  -7  -4   37.88    4.93
  10  -7  -4   35.82    4.73
   9  -7  -4    4.26    1.55
   9   7  -4    7.84    2.53
   8  -7  -4  341.69   15.54
   8   7  -4  325.24   15.63
   8  -7  -4  344.96   15.52
   7  -7  -4   26.10    4.13
   7   7  -4   24.41    3.98
   7  -7  -4   19.59    3.47
   6  -7  -4   32.21    4.17
   6   7  -4   37.32    4.61
   6  -7  -4   30.09    4.00
   5   7  -4 1337.02   25.19
   5  -7  -4 1258.37   25.52
   4   7  -4   32.67    3.53
   4  -7  -4   38.27    4.39
   3   7  -4  331.66    9.88
   3   7  -4  310.85   10.80
   2   7  -4  875.03   18.06
   2  -7  -4  856.33   18.97
   1   7  -4  179.78    8.26
   1  -7  -4  180.26    7.62
  -1   7   4  182.44    9.09
   1  -7  -4  180.13    8.49
   0   7  -4  611.46   15.74
   0  -7  -4  639.57   15.86
  -1  -7  -4  589.41   14.50
  -2  -7  -4 1364.03   22.82
   2   7   4 1320.95   27.53
   2  -7   4 1283.67   25.41
  -3  -7  -4   20.37    3.00
   3   7   4   19.51    3.51
   3  -7   4   22.38    3.60
   4   7   4  157.24   10.89
   4  -7   4  154.89   10.29
   5   7   4   44.48    5.94
   5  -7   4   46.70    5.93
   6  -7   4    3.54    1.67
   7   7   4   39.85    5.36
   8   7   4    7.28    2.40
   9   7   4    8.43    2.66
   9  -7   4    7.48    2.32
  10  -7   4    4.38    1.47
  10  -7   4    3.84    1.34
  11  -7   4   37.69    4.56
  11  -7   4   39.96    4.83
  12  -7   4   71.40    5.35
  12  -7   4   76.79    5.91
  13  -7   4   13.62    1.91
  16  -8  -4    1.73    0.68
  15  -8  -4    0.94    2.06
  15  -8  -4    3.26    1.24
  14  -8  -4    6.91    2.12
  13  -8  -4   24.47    3.84
  13  -8  -4   27.57    4.21
  12  -8  -4    7.03    4.13
  12  -8  -4   11.51    2.81
  12  -8  -4   10.38    2.44
  11  -8  -4  295.86   14.02
  11  -8  -4  249.41   28.83
  11  -8  -4  288.97   13.72
  11   8  -4  301.75   13.97
  10   8  -4   10.85    2.49
  10  -8  -4   18.19    8.07
  10  -8  -4   11.55    2.75
  10  -8  -4   11.32    2.60
   9  -8  -4  321.73   16.56
   8  -8  -4   20.72    3.83
   8   8  -4   19.09    3.86
   8  -8  -4   20.81    3.83
   7  -8  -4  884.83   24.32
   7   8  -4  888.02   24.34
   7  -8  -4  881.09   23.46
   6  -8  -4  411.17   15.44
   6   8  -4  426.96   15.64
   6  -8  -4  432.65   16.20
   5   8  -4  102.02    6.97
   5  -8  -4   96.19    7.49
   4   8  -4  776.06   17.37
   4  -8  -4  732.21   19.92
   3   8  -4 1045.24   20.07
   3  -8  -4  967.84   22.02
   2   8  -4 2459.93   30.53
  -2   8   4 2470.65   34.92
   1  -8  -4 1908.39   25.10
  -1   8   4 1903.73   30.63
   0   8  -4  953.46   19.78
   0  -8  -4  971.49   18.05
   0  -8  -4  986.21   20.18
  -1  -8  -4 3497.06   34.70
  -1  -8  -4 3426.43   36.64
   2   8   4  256.53   12.47
   2  -8   4  240.69   11.31
   3   8   4  477.31   18.07
   3  -8   4  435.50   16.35
   4  -8   4  178.67   11.08
   4   8   4  165.70   11.32
   4  -8   4  166.98   10.92
   5  -8   4   18.95    3.65
   6   8   4    1.38    1.08
   7   8   4   79.82    7.67
   8   8   4    7.24    2.36
   9   8   4  207.90   12.72
   9  -8   4  202.15   12.37
  10  -8   4    1.30    1.26
  10  -8   4   -0.46    1.38
  11  -8   4   37.36    4.49
  11  -8   4   36.28    4.55
  12  -8   4   21.27    2.85
  12  -8   4   19.07    2.82
  16  -9  -4    0.58    0.16
  15  -9  -4    0.69    1.57
  15  -9  -4    2.06    0.95
  14  -9  -4   35.14    4.35
  13  -9  -4   -0.04    0.44
  13  -9  -4    0.17    1.44
  13  -9  -4    1.84    1.37
  12  -9  -4  101.59    8.28
  12  -9  -4   95.56    7.72
  11  -9  -4   57.40   13.63
  11  -9  -4   67.44    6.72
  11  -9  -4   69.16    6.66
  11   9  -4   77.11    7.11
  10  -9  -4  112.23   18.85
  10  -9  -4   86.56    7.63
  10  -9  -4   86.96    7.29
  10   9  -4   93.44    7.85
   9  -9  -4  147.42   11.21
   9  -9  -4  146.79    9.61
   9  -9  -4  138.08    9.39
   8  -9  -4   21.19    4.03
   8  -9  -4   26.37    4.43
   7  -9  -4   65.06    6.69
   7  -9  -4   67.49    6.79
   6  -9  -4   10.65    2.47
   6  -9  -4   11.60    2.76
   6   9  -4   13.77    2.80
   5  -9  -4  263.32   12.71
   5   9  -4  285.91   11.73
   4  -9  -4   99.40    7.60
   3  -9  -4  698.60   19.33
   3   9  -4  720.55   17.13
   2  -9  -4  130.32    8.12
   2   9  -4  141.57    7.48
  -2   9   4  141.97    8.73
   1   9  -4    4.30    1.66
  -1   9   4    6.13    1.89
   1  -9  -4    1.67    1.12
   0  -9  -4   54.43    4.84
   0   9  -4   61.06    4.96
   0   9   4   51.11    5.11
  -1  -9  -4  173.79    8.60
  -1   9  -4  177.19    9.08
   1   9   4  189.99   10.29
   2   9   4  289.56   13.56
   3  -9   4    2.98    1.67
   3   9   4    2.32    1.52
   4  -9   4  402.28   17.08
   4   9   4  378.68   17.30
   4  -9   4  395.28   16.98
   5  -9   4  249.44   14.41
   6   9   4    5.16    1.75
   6  -9   4    5.50    1.91
   7   9   4  212.94   12.68
   7  -9   4  241.87   13.38
   8   9   4   61.32    6.95
   9   9   4  127.17    9.81
   9  -9   4  127.84    9.73
  10  -9   4  162.28   10.21
  10  -9   4  160.85   10.27
  11  -9   4    2.03    1.40
  11  -9   4    2.30    1.31
  12  -9   4   15.01    2.34
  12  -9   4   12.25    2.07
  15 -10  -4    0.25    0.85
  15 -10  -4    3.63    1.17
  14 -10  -4   22.62    3.28
  14 -10  -4   23.17    3.47
  13 -10  -4   24.26    3.85
  13 -10  -4   26.42    3.90
  12 -10  -4    5.63    4.83
  12 -10  -4    9.19    2.47
  12 -10  -4   11.91    2.75
  11  10  -4    1.64    0.95
  11 -10  -4    1.23    0.74
  11 -10  -4    2.58    2.92
  11 -10  -4    0.85    0.72
  10 -10  -4  279.65   29.92
  10 -10  -4  271.75   13.59
  10 -10  -4  255.44   12.62
  10  10  -4  280.08   13.73
   9 -10  -4   33.44    4.61
   9 -10  -4   25.31    3.69
   9 -10  -4   29.55    4.31
   9  10  -4   30.86    4.45
   8 -10  -4   45.19    5.90
   8 -10  -4   39.44    5.38
   7 -10  -4   71.29    7.26
   7 -10  -4   64.20    6.64
   6 -10  -4  821.79   24.19
   6 -10  -4  771.94   22.09
   5 -10  -4  467.63   17.67
   4 -10  -4  342.41   14.55
   3 -10  -4  211.81   11.15
  -3  10   4  217.81   11.37
   2 -10  -4 2329.67   35.38
   2  10  -4 2515.73   30.88
   1 -10  -4  829.79   20.41
   1  10  -4  892.88   18.98
  -1  10   4  876.99   22.72
   0 -10  -4  187.75    9.40
   0  10  -4  209.00    9.68
   0  10   4  205.37   10.32
   0  10   4  173.33    9.88
  -1 -10  -4  123.72    7.45
  -1  10  -4  123.34    7.79
   1  10   4  128.15    8.68
   2  10   4    4.87    1.96
   3 -10   4   20.38    3.93
   3  10   4   22.20    4.21
   3 -10   4   19.78    3.65
   4 -10   4   54.19    6.27
   4  10   4   58.02    6.98
   5 -10   4  169.48   12.07
   6  10   4  270.00   13.75
   6 -10   4  286.46   14.22
   7  10   4 1325.91   32.12
   7 -10   4 1491.92   33.93
   8  10   4  325.47   15.99
   8 -10   4  345.20   15.68
   8 -10   4  325.36   15.83
   9  10   4   22.62    4.18
   9 -10   4   21.02    3.88
  10 -10   4  120.89    8.72
  10 -10   4  119.07    8.64
  11 -10   4  221.48   10.60
  11 -10   4  219.07   10.52
  12 -10   4   43.82    3.96
  12 -10   4   41.46    3.83
  15 -11  -4    2.34    2.14
  15 -11  -4   18.34    2.62
  14 -11  -4   39.84    4.29
  14 -11  -4   34.92    4.09
  13 -11  -4    3.03    2.80
  13 -11  -4    5.82    1.81
  13 -11  -4    6.06    1.83
  12 -11  -4   30.32    4.39
  12 -11  -4   27.96    4.09
  11 -11  -4   15.69    6.69
  11 -11  -4   29.86    4.46
  11 -11  -4   22.65    3.64
  11  11  -4   28.30    4.17
  10 -11  -4   88.45   16.97
  10 -11  -4   95.85    8.16
  10  11  -4  105.78    8.46
  10 -11  -4   93.51    7.51
   9 -11  -4  327.74   14.91
   9 -11  -4  322.03   13.54
   9  11  -4  324.03   14.80
   9 -11  -4  332.94   15.04
   8 -11  -4   98.80    9.03
   8 -11  -4  100.84    7.95
   8 -11  -4   97.76    8.65
   7 -11  -4    3.38    1.72
   7 -11  -4    0.61    0.97
   6 -11  -4   21.31    4.02
   6 -11  -4   20.58    3.71
   5 -11  -4 1354.68   31.43
   4 -11  -4   15.06    3.11
   3 -11  -4   11.23    2.68
  -3  11   4    2.15    1.27
   2 -11  -4  266.84   12.48
  -2  11   4  285.32   13.42
   1 -11  -4  615.58   18.51
  -1  11   4  591.84   19.59
   0 -11  -4  130.27    8.14
   0  11  -4  153.74    8.61
   0  11   4  149.57    9.12
   0  11   4  125.00    8.73
  -1 -11  -4  368.21   13.26
  -1  11  -4  351.38   13.20
   1  11   4  374.64   15.36
   2  11   4   89.83    8.08
   3 -11   4 1554.95   35.49
   3  11   4 1533.70   34.61
   3 -11   4 1456.76   32.55
   4 -11   4  382.51   16.79
   4 -11   4  434.43   18.85
   5  11   4  253.07   12.67
   5 -11   4  270.81   13.53
   6  11   4  654.18   21.38
   6 -11   4  637.30   21.71
   7  11   4 1767.67   36.73
   7 -11   4 1913.28   38.89
   8  11   4  135.98   10.17
   8 -11   4  141.46   10.17
   8 -11   4  131.48    9.78
   9  11   4  454.15   17.98
   9 -11   4  447.73   17.47
  10 -11   4  177.33   10.41
  10 -11   4  168.93    9.93
  11 -11   4   21.58    3.21
  11 -11   4   26.37    3.59
  12 -11   4   55.66    4.28
  12 -11   4   50.34    4.03
  15 -12  -4    0.78    0.83
  15 -12  -4    2.43    0.73
  14 -12  -4   14.69    2.53
  14 -12  -4   16.31    2.69
  13 -12  -4    0.49    1.20
  13 -12  -4    0.54    0.31
  13 -12  -4    1.89    1.31
  12 -12  -4    3.95    1.79
  12 -12  -4    0.93    3.10
  12 -12  -4    4.60    1.61
  11 -12  -4   13.22    6.49
  11 -12  -4   19.98    3.73
  11 -12  -4   24.16    3.79
  10 -12  -4   34.00   10.26
  10 -12  -4   45.16    5.57
  10 -12  -4   46.43    5.22
  10 -12  -4   44.37    5.70
   9 -12  -4  190.61   11.52
   9 -12  -4  235.47   26.79
   9 -12  -4  199.57   10.52
   9 -12  -4  213.23   12.13
   9  12  -4  208.92   11.82
   8  12  -4   10.47    2.61
   8 -12  -4    8.24    2.30
   8 -12  -4   23.53    7.72
   8  12  -4   13.86    2.79
   8 -12  -4   18.66    3.45
   7 -12  -4    7.46    2.47
   7 -12  -4    5.44    2.12
   6 -12  -4  685.99   23.55
   6 -12  -4  682.49   21.53
   5 -12  -4   22.56    4.13
   4 -12  -4   55.71    6.31
   3 -12  -4    3.68    1.73
  -3  12   4    5.07    2.02
   2 -12  -4  627.34   20.10
  -2  12   4  587.76   20.35
   1 -12  -4  130.11    8.80
  -1  12   4  152.18    9.03
  -1  12   4  136.90    9.59
   0 -12  -4   16.25    2.95
   0  12   4   11.56    2.68
   0  12   4   17.98    3.23
   1  12   4   43.09    5.43
   2 -12   4    5.37    1.63
   2  12   4    3.69    1.15
   3 -12   4 1020.86   29.01
   3  12   4 1066.07   29.12
   4 -12   4 1772.76   39.11
   4 -12   4 1844.17   39.65
   5  12   4  522.11   18.44
   5 -12   4  510.79   18.95
   6  12   4   90.15    8.03
   6 -12   4   86.13    8.02
   7  12   4  128.07    9.89
   7 -12   4  139.19   10.85
   8  12   4   77.95    7.51
   8 -12   4   73.55    7.34
   8 -12   4   74.15    7.24
   9 -12   4    4.33    1.29
  10 -12   4    5.56    1.98
  10 -12   4    5.83    2.05
  11 -12   4    0.48    0.61
  11 -12   4    1.56    1.15
  12 -12   4   13.44    2.01
  12 -12   4   13.11    1.87
  14 -13  -4    9.12    1.94
  14 -13  -4    8.58    1.87
  13 -13  -4    0.62    0.81
  13 -13  -4    0.64    0.84
  12 -13  -4   11.90    2.75
  12 -13  -4    5.30    4.25
  12 -13  -4   14.71    2.80
  11 -13  -4   11.80    2.75
  11 -13  -4    8.43    4.59
  11 -13  -4   12.09    2.70
  10 -13  -4    3.98    1.36
  10 -13  -4    1.47    2.45
  10 -13  -4    3.60    1.71
  10 -13  -4    4.55    1.71
   9 -13  -4  390.30   16.69
   9  13  -4  436.47   16.24
   9 -13  -4  398.71   16.79
   8 -13  -4   28.56    4.51
   8  13  -4   26.85    4.05
   8 -13  -4   29.38    4.53
   7 -13  -4   31.62    5.37
   7 -13  -4   29.74    4.31
   7 -13  -4   29.34    4.37
   6 -13  -4  181.65   12.54
   6 -13  -4  177.30   11.13
   5 -13  -4  317.45   15.93
   4 -13  -4  116.24    9.41
   3 -13  -4   30.98    4.77
  -3  13   4   29.55    4.64
  -2  13   4    5.42    1.89
   2 -13  -4    1.07    0.94
   1 -13  -4  110.14    8.38
  -1  13   4  113.64    8.99
   0 -13  -4  397.51   15.45
   0  13   4  429.56   16.52
   0  13   4  441.25   17.98
   1 -13   4    1.62    0.27
   1  13   4    4.18    1.68
   2 -13   4   48.62    6.50
   2  13   4   42.08    5.73
   3 -13   4   -1.20    0.98
   4 -13   4   13.52    3.13
   5 -13   4  208.89   12.28
   6  13   4  716.92   22.82
   6 -13   4  660.43   22.47
   7  13   4   94.98    8.42
   7 -13   4  102.74    9.08
   7 -13   4   89.00    7.94
   8  13   4    8.71    2.85
   8 -13   4    5.66    2.16
   8 -13   4    7.09    2.11
   9 -13   4    6.33    1.88
   9 -13   4    7.07    1.96
  10 -13   4  143.14    8.86
  10 -13   4  142.59    8.41
  11 -13   4   12.83    2.24
  11 -13   4   10.14    1.72
  14 -14  -4    9.44    1.88
  14 -14  -4    9.26    1.77
  13 -14  -4    3.99    1.48
  13 -14  -4    2.49    3.20
  13 -14  -4    3.30    1.20
  12 -14  -4   13.58    2.86
  12 -14  -4    5.20    3.34
  12 -14  -4   14.07    2.72
  11 -14  -4    2.54    0.94
  11 -14  -4    2.16    2.66
  11 -14  -4    3.58    1.48
  10 -14  -4    6.12    4.51
  10 -14  -4    4.37    1.64
  10 -14  -4    6.44    2.07
   9 -14  -4   40.03   10.68
   9 -14  -4   29.90    4.57
   9  14  -4   30.64    4.37
   9 -14  -4   27.13    4.46
   8 -14  -4   62.58    6.55
   8  14  -4   66.10    6.39
   8 -14  -4   63.64    6.62
   7 -14  -4   64.56    6.51
   7  14  -4   63.26    6.29
   7 -14  -4   71.15    6.95
   6 -14  -4  106.27    9.75
   5 -14  -4  599.57   22.64
   4 -14  -4  224.08   13.38
  -4  14   4  252.01   14.60
   3 -14  -4  300.29   15.20
  -3  14   4  318.90   16.32
   2 -14  -4  265.86   14.07
  -2  14   4  264.80   14.44
   1 -14  -4   29.06    4.39
  -1  14   4   26.71    4.55
   0  14   4   12.29    3.09
   0 -14  -4   10.78    2.62
   0 -14   4   14.83    3.65
   1 -14   4  201.57   13.28
   1  14   4  210.25   12.25
   2 -14   4   59.66    7.22
   3 -14   4  190.71   13.10
   3 -14   4  202.95   11.74
   4 -14   4   57.39    6.41
   5 -14   4  727.90   23.30
   6 -14   4 1148.00   29.97
   7 -14   4   12.33    3.13
   7 -14   4   11.34    2.86
   8  14   4    0.39    0.80
   8 -14   4    1.19    0.50
   8 -14   4    0.66    0.36
   9 -14   4   16.26    3.11
   9 -14   4   14.22    2.85
  10 -14   4  102.43    7.23
  10 -14   4  101.67    6.71
  11 -14   4    1.82    0.81
  11 -14   4    0.67    0.02
  14 -15  -4    1.65    1.81
  14 -15  -4   27.24    3.12
  13 -15  -4    0.29    0.23
  13 -15  -4   -0.62    1.53
  12 -15  -4    0.49    0.50
  11 -15  -4   59.61   13.22
  11 -15  -4   99.24    8.18
  10 -15  -4    0.39    0.54
  10 -15  -4    1.21    0.49
  10 -15  -4    1.23    0.84
   9 -15  -4   19.95    6.32
   9 -15  -4   20.96    3.81
   9  15  -4   18.82    3.38
   9 -15  -4   17.18    3.40
   8 -15  -4  396.70   16.69
   8  15  -4  376.23   15.62
   8 -15  -4  398.65   16.97
   7 -15  -4    3.09    1.40
   7  15  -4    1.98    1.05
   6 -15  -4   11.73    2.77
   6  15  -4   11.50    2.64
   6 -15  -4   10.28    2.64
   5 -15  -4   23.73    4.60
   4 -15  -4  437.13   19.39
  -4 -15   4  436.75   19.09
  -4  15   4  449.39   20.09
   3 -15  -4   31.03    5.12
  -3 -15   4   33.57    5.41
  -3  15   4   22.79    4.42
   2 -15  -4  280.99   14.95
  -2 -15   4  285.33   15.69
  -2  15   4  274.78   15.57
  -1  15   4    5.58    2.08
   1 -15  -4    3.80    1.50
   0 -15  -4   76.47    7.29
   0 -15   4   70.98    8.03
   0  15   4   87.88    8.74
   1 -15   4   48.14    6.66
   2 -15   4    8.52    2.36
   3 -15   4   79.84    7.54
   4 -15   4  146.38   10.32
   5 -15   4   67.03    7.15
   6 -15   4    3.34    1.89
   7 -15   4   62.06    7.11
   7 -15   4   52.07    5.71
   8 -15   4    5.13    2.00
   8 -15   4    4.60    1.44
   9 -15   4    3.25    1.41
   9 -15   4    4.65    1.53
  10 -15   4    6.37    1.63
  10 -15   4    5.49    1.37
  11 -15   4    0.24    0.31
  14 -16  -4    0.74    0.31
  13 -16  -4    3.53    3.01
  13 -16  -4   18.83    2.96
  12 -16  -4    0.82    1.65
  12 -16  -4    3.57    1.38
  11 -16  -4   26.73    8.25
  11 -16  -4   61.14    6.26
  10 -16  -4   89.30    7.85
  10 -16  -4   89.96    7.92
   9 -16  -4   21.30    3.88
   9  16  -4   24.70    3.89
   9 -16  -4   24.36    4.21
   8 -16  -4   86.52    7.72
   8  16  -4   78.34    7.12
   8 -16  -4   78.46    7.59
   7 -16  -4    0.59    0.44
   7  16  -4    2.59    1.34
   7 -16  -4    1.26    0.98
   6 -16  -4   83.43    7.27
   6  16  -4   79.55    7.19
   6 -16  -4   87.88    7.95
   5 -16  -4   44.13    5.05
   5  16  -4   44.76    5.38
   5 -16  -4   46.48    5.72
  -4 -16   4  171.87   12.03
   4  16  -4  192.14   11.23
   4 -16  -4  208.56   11.84
   3 -16  -4  105.52    9.60
  -3 -16   4   95.46    9.21
  -3  16   4  124.36   11.03
   2 -16  -4  172.99   12.03
  -2 -16   4  160.28   12.08
  -2  16   4  198.09   13.49
  -1 -16   4  303.28   16.74
  -1  16   4  328.33   16.61
   0 -16   4   21.61    4.47
   0  16   4   23.98    4.61
   1 -16   4   10.83    2.60
   2 -16   4   65.39    6.66
   3 -16   4    3.91    1.80
   4 -16   4  354.44   16.32
   5 -16   4   53.36    6.39
   6 -16   4  369.13   17.05
   7 -16   4   15.61    3.56
   8 -16   4    0.90    0.67
   8 -16   4   -0.21    0.95
   9 -16   4   18.30    3.04
   9 -16   4   19.36    3.21
  10 -16   4   40.33    4.06
  10 -16   4   40.13    3.72
  11 -16   4    1.66    0.59
  13 -17  -4    4.49    1.42
  12 -17  -4    5.03    3.76
  12 -17  -4   17.59    3.03
  11 -17  -4   42.26    5.02
  11 -17  -4   16.56    5.78
  10 -17  -4   13.47    3.08
  10 -17  -4   12.80    2.93
   9 -17  -4   65.64    6.74
   9  17  -4   66.69    6.45
   9 -17  -4   64.69    6.73
   8 -17  -4    8.06    2.30
   8  17  -4    7.38    2.13
   8 -17  -4    4.53    1.74
   7 -17  -4  184.04   11.24
   7  17  -4  175.48   10.96
   7 -17  -4  188.35   11.72
   6 -17  -4   32.11    4.59
   6  17  -4   27.19    4.27
   6 -17  -4   33.29    4.96
   5 -17  -4  866.96   22.89
   5  17  -4  870.24   24.32
   5 -17  -4  898.54   25.54
   4  17  -4  640.07   20.73
   4 -17  -4  673.40   21.89
  -3 -17   4  747.39   21.43
   3  17  -4  767.83   22.56
   3 -17  -4  767.19   22.82
  -2 -17   4   23.00    3.81
   2  17  -4   19.24    3.39
   2 -17  -4   26.30    4.19
   1  17  -4  369.43   15.65
  -1 -17   4  392.44   15.94
   1  17  -4  379.69   15.53
   0  17  -4    1.33    0.81
   0 -17   4    0.57    0.78
  -1  17  -4   28.27    4.05
   1 -17   4   25.19    4.17
   2 -17   4   12.54    3.10
   3 -17   4  373.34   16.55
   4 -17   4   60.27    6.71
   5 -17   4  108.83    9.26
   6 -17   4    8.52    2.79
   7 -17   4  111.12    9.06
   8 -17   4    3.60    1.52
   8 -17   4    4.42    1.64
   9 -17   4   15.05    2.64
   9 -17   4   14.81    2.66
  10 -17   4    3.04    1.05
  10 -17   4    1.85    0.76
  13 -18  -4    1.16    0.60
  12 -18  -4    2.47    2.37
  12 -18  -4   14.03    2.63
  11 -18  -4    1.10    1.01
  10 -18  -4   63.16    6.34
  10 -18  -4   59.99    6.25
   9 -18  -4   67.58    6.78
   9 -18  -4   63.90    6.60
   8 -18  -4  127.23    9.24
   8  18  -4  131.62    9.35
   8 -18  -4  119.97    9.24
   7 -18  -4   86.32    7.55
   7  18  -4   77.81    7.31
   7 -18  -4   88.52    8.05
   6 -18  -4  257.47   13.03
   6  18  -4  250.57   13.03
   6 -18  -4  269.89   14.20
   5 -18  -4   63.89    6.23
   5  18  -4   61.22    6.50
   5 -18  -4   64.86    6.89
   4 -18  -4    1.08    0.91
   4  18  -4    0.67    1.01
   3  18  -4   91.13    7.84
   3 -18  -4   90.60    8.03
  -2 -18   4  530.94   18.66
   2  18  -4  537.35   18.90
   2 -18  -4  547.17   19.38
   1  18  -4  158.54   10.04
  -1 -18   4  155.59   10.18
   1  18  -4  157.47   10.05
   0  18  -4    9.54    2.38
   0 -18   4    8.51    2.59
  -1  18  -4  254.06   12.30
   1 -18   4  245.22   13.17
   2 -18   4   51.18    6.13
   3 -18   4  139.68   10.14
   4 -18   4    3.86    1.83
   5 -18   4    1.76    1.19
   6 -18   4  111.69    9.40
   7 -18   4    9.11    2.30
   7 -18   4    8.29    2.30
   8 -18   4    8.72    2.15
   8 -18   4    9.54    2.46
   9 -18   4   -0.42    0.80
   9 -18   4    0.26    0.22
  10 -18   4    1.42    0.59
  13 -19  -4   11.27    1.86
  12 -19  -4   16.23    2.64
  11 -19  -4   79.33    6.52
  10 -19  -4   27.10    4.07
  10 -19  -4   26.60    4.13
   9 -19  -4  348.22   14.98
   9 -19  -4  330.35   14.91
   8 -19  -4  144.68    9.71
   8  19  -4  152.01    9.94
   8 -19  -4  151.38   10.41
   7 -19  -4  122.84    8.97
   7  19  -4  106.00    8.55
   7 -19  -4  114.87    9.14
   6 -19  -4  669.50   20.72
   6  19  -4  631.56   20.99
   6 -19  -4  662.55   22.32
   5  19  -4  834.48   24.02
   5 -19  -4  813.17   24.62
   4  19  -4   72.56    6.98
   4 -19  -4   75.36    7.35
   3  19  -4   97.29    8.16
   3 -19  -4  102.95    8.60
   2  19  -4    4.44    1.67
  -2 -19   4    8.07    2.23
   2 -19  -4    8.18    2.32
   2  19  -4    3.12    1.07
   1  19  -4   54.32    5.96
  -1 -19   4   56.84    6.21
   1  19  -4   57.88    6.10
   0  19  -4    1.29    1.06
   0 -19   4    0.55    0.54
  -1  19  -4   64.39    6.29
   1 -19   4   56.77    6.34
   2 -19   4  129.14    9.72
   2 -19   4  145.09   10.10
   3 -19   4  894.73   25.76
   4 -19   4  163.45   11.15
   5 -19   4   63.11    6.94
   6 -19   4   11.63    2.64
   6 -19   4   11.57    3.00
   7 -19   4  217.75   10.66
   7 -19   4  235.37   12.36
   8 -19   4   87.78    6.21
   9 -19   4   40.16    3.70
   9 -19   4   41.10    3.94
  12 -20  -4    7.62    1.67
  11 -20  -4    2.24    1.06
  10  20  -4  408.12   14.39
  10 -20  -4  366.82   14.22
  10 -20  -4  383.96   14.74
   9 -20  -4   52.51    5.67
   9 -20  -4   51.73    5.66
   8 -20  -4   19.76    3.46
   8 -20  -4   21.35    3.85
   7 -20  -4   33.39    4.59
   7  20  -4   31.45    4.68
   7 -20  -4   36.60    5.17
   6 -20  -4  106.36    8.10
   6  20  -4  108.39    8.69
   6 -20  -4  113.73    9.20
   5  20  -4  130.58    9.51
   5 -20  -4  134.61    9.92
   4  20  -4  126.34    9.37
   4 -20  -4  133.37    9.82
   3  20  -4   34.53    5.17
   3  20  -4   31.67    4.65
   3 -20  -4   38.58    5.23
   2  20  -4   39.79    5.36
  -2 -20   4   47.06    5.63
   2  20  -4   44.21    5.38
   2 -20  -4   42.57    5.50
   1  20  -4   66.89    6.70
  -1 -20   4   69.76    6.87
   1  20  -4   74.77    6.92
   0  20  -4   16.10    3.22
   0 -20   4   18.41    3.61
  -1  20  -4   14.66    3.04
   1 -20   4   13.13    3.07
   2 -20   4   15.44    3.28
   2 -20   4   16.75    3.37
   3 -20   4  143.26   10.31
   4 -20   4    5.54    1.99
   5 -20   4   53.00    6.28
   6 -20   4    1.13    1.03
   7 -20   4   62.15    5.23
   7 -20   4   69.41    6.35
   8 -20   4   81.95    5.46
   8 -20   4   87.19    6.42
   9 -20   4   80.75    5.11
  12 -21  -4   95.55    5.56
  11 -21  -4  120.87    7.16
  10  21  -4  135.69    7.77
  10 -21  -4  120.49    7.73
   9  21  -4   29.70    4.06
   9 -21  -4   22.54    3.54
   9 -21  -4   25.46    3.81
   8  21  -4   56.04    5.98
   8 -21  -4   49.16    5.39
   8 -21  -4   48.49    5.57
   7  21  -4   11.06    3.11
   7 -21  -4   14.07    2.95
   7  21  -4   12.78    2.87
   7 -21  -4   11.93    2.83
   6  21  -4   24.06    4.73
   6 -21  -4   34.10    4.49
   6  21  -4   34.20    4.72
   6 -21  -4   31.40    4.81
   5  21  -4   15.79    3.49
   5  21  -4   17.63    3.31
   5 -21  -4   18.19    3.65
   4  21  -4   31.74    4.78
   4  21  -4   30.73    4.50
   4 -21  -4   32.15    4.80
   3  21  -4  223.90   12.65
   3  21  -4  235.24   12.62
   3 -21  -4  235.34   12.98
   2  21  -4   57.05    6.29
   2  21  -4   54.16    6.01
   2 -21  -4   56.17    6.20
   1  21  -4    8.23    2.24
  -1 -21   4   12.92    3.01
   1  21  -4   13.98    2.95
   1 -21  -4   13.41    3.03
   0  21  -4  283.65   13.51
   0 -21   4  279.23   13.99
  -1  21  -4    9.51    2.34
   1 -21   4    8.10    2.38
   1 -21   4    6.76    2.25
   2 -21   4   31.33    4.67
   2 -21   4   33.31    4.73
   3 -21   4   40.06    5.40
   4 -21   4    5.47    1.95
   5 -21   4   26.55    4.36
   6 -21   4   55.32    5.99
   7 -21   4   63.49    5.82
   8 -21   4    1.24    0.74
  11 -22  -4   21.10    2.74
  10  22  -4  134.55    7.07
  10 -22  -4  121.82    7.27
   9  22  -4   22.45    3.27
   9 -22  -4   14.98    2.71
   9 -22  -4   19.25    3.32
   8  22  -4  221.88   11.27
   8 -22  -4  188.95   10.00
   8 -22  -4  192.27   10.81
   7  22  -4  147.68    9.71
   7 -22  -4  124.40    8.33
   7 -22  -4  140.58    9.53
   6  22  -4    4.97    1.77
   6  22  -4    7.50    2.21
   6 -22  -4    7.98    2.31
   5  22  -4    4.47    1.55
   5  22  -4    7.13    2.17
   5 -22  -4    7.54    2.30
   4  22  -4  217.27   12.25
   4  22  -4  221.52   12.24
   4 -22  -4  219.67   12.50
   3  22  -4  106.57    8.59
   3  22  -4  104.47    8.33
   3 -22  -4  104.83    8.59
   2  22  -4   34.65    4.78
   2  22  -4   38.23    4.98
   2 -22  -4   35.70    4.86
   1  22  -4   12.48    2.89
  -1 -22   4   11.09    2.72
   1 -22  -4   11.94    2.76
   1  22  -4   15.56    3.10
   0  22  -4  324.43   14.55
   0 -22   4  318.59   14.75
   1 -22   4    6.97    2.26
   1 -22   4    8.01    2.32
   2 -22   4   10.53    2.68
   2 -22   4   11.21    2.70
   3 -22   4   81.06    7.52
   4 -22   4    3.35    1.71
   5 -22   4   -0.21    0.83
   6 -22   4    7.04    2.01
   7 -22   4   39.80    4.30
   8 -22   4    0.79    0.53
  11 -23  -4    3.93    1.04
  10 -23  -4   11.18    2.03
   9  23  -4   34.05    3.78
   9 -23  -4   30.11    3.61
   9 -23  -4   31.68    3.91
   8  23  -4    4.42    1.50
   8 -23  -4    5.09    1.52
   8 -23  -4    6.02    1.86
   7 -23  -4  153.01    8.65
   7 -23  -4  142.36    9.37
   6  23  -4   82.86    7.24
   6 -23  -4   73.43    6.81
   5  23  -4   91.75    7.67
   5  23  -4   85.91    7.51
   5 -23  -4   81.49    7.34
   4  23  -4    7.88    2.28
   4  23  -4   10.07    2.53
   4 -23  -4    9.60    2.63
   3  23  -4   41.75    5.36
   3  23  -4   44.94    5.30
   3 -23  -4   45.88    5.49
   2  23  -4    8.08    2.43
   2 -23  -4    4.21    1.69
   2  23  -4    3.73    1.56
   1  23  -4   59.95    6.20
  -1 -23   4   69.13    6.60
   1 -23  -4   54.01    5.77
   0  23  -4  110.32    8.30
   0 -23   4  110.88    8.49
   0 -23   4   93.31    8.26
   1 -23   4   74.83    6.97
   1 -23   4   72.70    6.99
   2 -23   4    3.30    1.36
   2 -23   4    3.60    1.47
   3 -23   4    8.55    2.38
   4 -23   4   -0.10    0.88
   5 -23   4   21.68    3.72
   6 -23   4    9.91    2.18
   7 -23   4   42.14    3.99
  10 -24  -4  131.60    6.13
   9  24  -4   52.83    4.29
   9 -24  -4   48.82    4.14
   9 -24  -4   47.41    4.64
   8  24  -4    1.46    0.63
   8 -24  -4    1.60    0.74
   8 -24  -4    0.34    0.52
   7  24  -4  118.12    7.85
   7 -24  -4  110.77    7.74
   6  24  -4    2.04    1.07
   6 -24  -4    2.08    0.98
   5  24  -4    8.15    2.38
   5 -24  -4    7.29    2.19
   4  24  -4    3.12    1.41
   4 -24  -4    0.53    0.46
   3  24  -4   88.76    7.34
   3 -24  -4   73.42    6.75
   2  24  -4    4.26    1.66
   2 -24  -4    2.91    1.43
   1  24  -4    5.99    1.82
   0 -24   4    2.70    1.34
   0 -24   4    0.68    0.98
   1 -24   4   84.54    7.26
   1 -24   4   91.22    7.56
   2 -24   4   29.77    4.29
   2 -24   4   27.90    3.96
   3 -24   4   41.01    5.06
   4 -24   4   12.10    2.64
   5 -24   4   40.60    4.46
   6 -24   4    4.74    1.36
   7 -24   4    1.23    0.55
   8  25  -4   56.67    4.77
   8 -25  -4   54.33    4.77
   7  25  -4   10.72    2.30
   7 -25  -4   12.85    2.54
   6  25  -4    2.95    1.23
   6 -25  -4    4.73    1.56
   5  25  -4    0.68    0.33
   5 -25  -4    1.25    0.88
   4  25  -4   56.51    5.73
   4 -25  -4   53.83    5.54
   3  25  -4  123.97    8.67
   3 -25  -4  119.00    8.26
   2  25  -4    2.39    0.99
   2 -25  -4    1.68    0.94
  -1 -25   4    0.92    1.05
   0 -25   4  118.57    8.49
   1 -25   4    7.93    2.15
   1 -25   4    7.94    2.10
   2 -25   4   47.96    5.25
   2 -25   4   47.60    4.91
   3 -25   4   29.18    4.00
   4 -25   4   14.34    2.61
   5 -25   4    3.46    1.15
   5 -25   4    2.90    1.10
   6 -25   4    0.70    0.59
  -8 -26   4   58.12    4.32
   8 -26  -4   72.20    5.13
   7  26  -4    5.58    1.41
   7 -26  -4    5.97    1.49
   6  26  -4   14.29    2.50
   6 -26  -4   11.09    2.15
   5  26  -4    1.05    0.53
   5 -26  -4    0.14    0.23
   4  26  -4  113.62    7.59
   4 -26  -4  103.13    7.25
   3  26  -4   64.65    5.90
  -3 -26   4   56.94    5.91
   3 -26  -4   54.93    5.28
  -2 -26   4    1.73    0.83
   2 -26  -4   -0.53    0.35
  -1 -26   4  121.26    8.28
   0 -26   4    0.71    0.68
   1 -26   4    2.95    1.09
   1 -26   4    2.67    1.08
   2 -26   4   48.45    4.76
   2 -26   4   43.78    4.35
   3 -26   4   32.39    3.68
   4 -26   4    9.37    1.90
   4 -26   4    7.76    1.73
   5 -26   4    1.79    0.73
   7 -27  -4    0.85    0.53
  -7 -27   4    0.10    0.14
  -6 -27   4    5.56    1.42
   6 -27  -4    6.96    1.67
  -5 -27   4   -0.27    0.66
   5 -27  -4   -0.28    0.72
  -4 -27   4   27.98    3.88
   4 -27  -4   22.42    3.05
   3 -27  -4    0.02    0.52
  -3 -27   4    0.05    0.16
  -2 -27   4   32.71    4.02
   2 -27  -4   28.88    3.34
  -1 -27   4   50.95    5.02
   0 -27   4   13.45    2.48
   1 -27   4    0.76    0.37
   2 -27   4    1.57    0.57
   2 -27   4    1.69    0.66
  -6 -28   4   30.59    3.05
   6 -28  -4   29.71    3.00
  -5 -28   4  103.02    6.12
   5 -28  -4   91.35    5.51
  -4 -28   4   65.62    5.15
   4 -28  -4   67.33    4.78
  -3 -28   4   45.08    4.35
   3 -28  -4   36.66    3.50
  -2 -28   4   15.21    2.47
  -1 -28   4    0.18    0.31
   0 -28   4   11.21    2.08
   1 -28   4    5.90    1.43
  -4 -29   4    5.31    1.34
  -3 -29   4    0.96    0.33
  -2 -29   4    4.85    1.27
  -1 -29   4   25.20    2.84
  16   0  -5   -1.12    0.80
  15   0  -5   -1.30    1.28
  14   0  -5   -0.47    0.62
  13   0  -5   -1.19    2.27
  13   0  -5   -0.01    0.58
  12   0  -5   -0.58    2.61
  12   0  -5    0.53    0.74
  11   0  -5    0.58    2.12
  11   0  -5    0.70    0.86
  10   0  -5    0.23    2.97
  10   0  -5    0.31    0.64
   9   0  -5   -2.20    1.64
   8   0  -5   -0.02    0.52
   7   0  -5    0.17    0.36
   6   0  -5    0.49    0.26
   5   0  -5   -1.09    0.94
   4   0  -5    1.41    0.62
   3   0  -5   -0.10    0.34
   2   0  -5   -0.64    1.09
   1   0  -5    0.05    0.56
   0   0  -5    0.32    0.73
  -1   0  -5    0.98    0.88
   3   0   5    0.34    0.55
   4   0   5    1.19    0.89
   5   0   5   -0.13    0.31
   6   0   5    0.18    0.81
   7   0   5   -0.20    1.16
   8   0   5    0.16    1.25
   9   0   5    1.46    1.64
   9   0   5   -1.52    1.36
  10   0   5   -0.74    1.10
  11   0   5    0.42    0.75
  12   0   5   -0.46    0.49
  16   1  -5   -1.33    0.96
  16  -1  -5   -0.67    0.75
  15  -1  -5   -0.73    0.81
  15   1  -5   -0.84    0.96
  14   1  -5   -0.96    1.04
  14  -1  -5    0.53    0.47
  13  -1  -5   -1.24    2.66
  13   1  -5    0.10    0.14
  13  -1  -5    0.83    0.89
  12   1  -5   -0.64    2.29
  12  -1  -5   -0.76    2.68
  12   1  -5    0.17    0.75
  12  -1  -5    1.29    1.35
  11  -1  -5   -1.36    1.94
  11   1  -5    1.22    2.47
  11   1  -5    0.05    0.68
  11  -1  -5   -0.07    0.72
  10  -1  -5   -0.16    2.53
  10   1  -5    0.08    0.44
  10   1  -5    1.19    0.92
  10  -1  -5    0.92    0.83
   9  -1  -5   -1.16    1.04
   9   1  -5   -1.91    1.25
   8  -1  -5    0.08    0.24
   8   1  -5    0.50    0.83
   7  -1  -5    0.40    0.49
   7   1  -5    1.08    0.51
   6  -1  -5   -1.07    1.00
   6   1  -5    0.18    0.35
   5   1  -5   -0.25    0.29
   5  -1  -5    2.09    1.12
   4   1  -5    0.65    0.85
   4   1  -5   -1.22    1.64
   3   1  -5   -0.12    0.42
   3  -1  -5    0.16    0.80
   2   1  -5   -0.34    0.53
   2  -1  -5   -0.02    0.48
   1   1  -5   -0.65    0.79
   1  -1  -5   -1.29    1.17
   0   1  -5    1.07    0.79
   0  -1  -5    1.59    1.08
  -1   1  -5    0.67    1.21
  -1  -1  -5   -0.74    0.59
   1  -1   5    0.63    0.62
   2  -1   5   -0.99    0.66
   3   1   5   -0.52    0.32
   3  -1   5   -0.31    0.71
   4   1   5   -0.82    0.75
   4  -1   5   -0.31    0.45
   4  -1   5    0.91    0.99
   5  -1   5   -0.64    0.68
   5   1   5   -0.32    0.49
   6   1   5    0.31    0.90
   6  -1   5    0.31    0.70
   7  -1   5   -0.32    0.74
   7   1   5   -0.77    0.80
   8  -1   5   -0.62    1.18
   8   1   5   -0.12    0.65
   9   1   5    1.26    1.52
   9   1   5   -0.64    0.59
   9  -1   5   -0.07    1.19
  10   1   5   -0.88    1.15
  10  -1   5   -1.62    1.26
  11   1   5    0.07    0.21
  11  -1   5   -0.52    0.63
  12  -1   5   -1.32    0.97
  16   2  -5   -0.60    0.65
  16  -2  -5   -0.06    0.53
  15   2  -5   -1.16    0.73
  15  -2  -5   -0.87    0.89
  14   2  -5   -0.68    0.74
  14  -2  -5    0.18    0.90
  13   2  -5    1.19    0.74
  13  -2  -5    0.10    1.34
  13   2  -5   -0.16    0.60
  13  -2  -5    0.19    0.55
  12  -2  -5   -0.44    1.27
  12  -2  -5    0.34    1.24
  12   2  -5    0.92    0.96
  11   2  -5   -1.53    4.16
  11  -2  -5   -1.15    4.75
  11   2  -5    1.56    1.30
  11  -2  -5    0.79    1.09
  10   2  -5   -0.62    1.22
  10   2  -5    0.41    1.04
  10  -2  -5   -0.41    0.40
   9  -2  -5   -0.03    0.74
   9   2  -5    0.12    0.31
   8  -2  -5    3.33    1.55
   8   2  -5   -3.30    1.55
   7  -2  -5   -2.88    1.34
   7   2  -5   -0.20    0.20
   6  -2  -5   -0.74    0.86
   6   2  -5   -1.34    1.18
   5  -2  -5   -0.65    0.92
   5   2  -5   -0.10    0.70
   4   2  -5   -0.61    0.83
   4   2  -5   -1.69    1.75
  -4   2   5   -0.10    0.11
  -3   2   5    0.60    0.73
   3   2  -5    1.23    0.79
   3   2  -5    0.46    0.93
   3  -2  -5    1.18    1.23
   2   2  -5   -0.03    0.46
  -2   2   5   -0.04    0.13
   2  -2  -5   -0.62    0.75
   1   2  -5    0.79    0.69
   1  -2  -5   -0.50    1.33
   0   2  -5    0.67    0.86
   0  -2  -5   -0.84    0.61
  -1   2  -5    1.25    1.10
  -1  -2  -5    0.10    0.51
   1  -2   5    0.42    0.51
  -2  -2  -5    0.49    0.56
   2  -2   5    0.35    0.40
   3   2   5   -0.42    0.60
   3  -2   5    1.34    1.19
   3  -2   5    2.38    1.46
   4   2   5   -1.29    0.96
   4  -2   5   -1.58    1.00
   4  -2   5   -0.82    0.72
   5   2   5   -0.22    0.41
   5  -2   5   -2.55    1.35
   6   2   5    0.00    0.74
   6  -2   5    0.52    0.63
   7  -2   5   -0.69    0.59
   7   2   5   -0.62    1.04
   8  -2   5    0.95    1.17
   8   2   5   -1.18    0.84
   9   2   5    2.23    1.91
   9   2   5    0.09    1.69
   9  -2   5   -1.03    1.30
  10   2   5   -0.70    0.85
  10  -2   5   -0.49    1.26
  11   2   5    1.30    0.86
  11  -2   5   -0.47    0.70
  12  -2   5   -1.02    0.59
  16  -3  -5    0.25    0.02
  15   3  -5   -0.83    1.08
  15  -3  -5    0.39    0.34
  14  -3  -5    0.73    1.46
  14   3  -5   -0.32    0.68
  14  -3  -5   -0.28    0.64
  13   3  -5    0.86    0.88
  13  -3  -5   -0.51    2.44
  13   3  -5   -0.20    0.50
  13  -3  -5    0.45    0.70
  12  -3  -5    0.86    1.66
  12   3  -5   -0.15    0.50
  12  -3  -5    1.63    1.41
  11  -3  -5   -0.79    1.16
  11   3  -5   -0.04    0.21
  11  -3  -5    0.57    0.90
  10  -3  -5    0.07    1.48
  10  -3  -5   -0.98    0.92
  10   3  -5    0.07    0.16
  10  -3  -5    1.37    1.21
   9  -3  -5   -0.19    1.51
   9   3  -5   -0.61    0.84
   8  -3  -5    0.78    0.89
   8   3  -5   -4.51    1.81
   7  -3  -5    1.30    1.21
   7   3  -5   -1.39    0.93
   6  -3  -5   -2.51    1.20
   6   3  -5   -0.28    0.54
   5  -3  -5   -0.16    0.36
   5   3  -5   -0.17    0.60
   4   3  -5   -0.55    0.70
   4   3  -5   -2.51    2.05
  -4   3   5   -0.53    0.32
  -3   3   5    0.25    0.30
   3   3  -5    1.07    1.09
   3   3  -5    0.37    0.31
   3  -3  -5    0.31    0.95
  -2   3   5    0.29    0.26
   2   3  -5    0.14    0.74
   2   3  -5    0.21    0.05
   2  -3  -5   -0.85    0.92
   1  -3  -5   -0.39    0.69
   1   3  -5   -0.82    0.61
   0   3  -5    0.43    0.35
   0  -3  -5   -0.46    0.71
  -1   3  -5   -0.54    1.33
  -1  -3  -5   -0.11    0.43
   1  -3   5    1.63    0.99
  -2  -3  -5   -0.58    0.61
   2  -3   5   -0.02    0.63
   3  -3   5    0.12    0.27
   3  -3   5    1.24    0.47
   4   3   5    0.46    0.58
   4  -3   5    1.14    1.03
   5   3   5   -1.43    1.08
   5  -3   5   -1.11    0.91
   6   3   5   -0.44    0.67
   6  -3   5   -0.97    1.19
   7  -3   5    0.44    0.89
   7   3   5   -0.23    0.95
   8   3   5    1.03    0.06
   8  -3   5    0.31    0.65
   9   3   5    1.96    2.06
   9   3   5   -0.57    0.78
   9  -3   5   -1.09    1.66
  10  -3   5   -0.69    0.92
  10  -3   5   -1.32    1.67
  11  -3   5   -1.24    0.79
  12  -3   5   -0.58    0.45
  16  -4  -5   -0.86    0.82
  15  -4  -5   -0.21    0.32
  14  -4  -5    0.73    0.98
  14   4  -5    0.22    0.36
  14  -4  -5   -0.79    0.15
  13   4  -5    0.39    0.63
  13  -4  -5   -0.56    1.53
  13   4  -5   -0.76    0.82
  13  -4  -5    0.76    1.21
  12   4  -5    0.06    0.50
  12  -4  -5    0.06    0.34
  12  -4  -5   -0.12    1.98
  12   4  -5   -0.71    1.11
  12  -4  -5    1.90    1.56
  11  -4  -5   -0.92    2.51
  11  -4  -5    0.26    0.70
  11   4  -5   -0.45    0.75
  11  -4  -5    0.76    1.02
  10  -4  -5   -0.90    0.96
  10  -4  -5    0.70    1.41
  10   4  -5   -0.17    0.16
  10  -4  -5    1.34    1.18
   9  -4  -5   -0.22    0.68
   9   4  -5   -4.48    1.92
   8  -4  -5   -1.33    0.21
   8   4  -5   -1.62    1.08
   7  -4  -5   -2.31    1.36
   7   4  -5   -0.23    0.67
   6  -4  -5    1.19    1.08
   6   4  -5   -0.15    0.41
   5   4  -5    0.29    0.26
   4   4  -5   -0.52    0.32
   4   4  -5   -2.43    2.11
  -3   4   5    0.53    0.47
   3   4  -5    0.89    0.81
   3   4  -5    1.22    1.08
   3  -4  -5    1.04    0.95
  -2   4   5    0.42    0.68
   2   4  -5    0.58    0.48
   2   4  -5   -0.09    0.24
   2  -4  -5    0.16    0.37
   1  -4  -5    0.02    0.73
  -1   4   5    0.42    0.72
   1   4  -5    1.01    1.00
   0  -4  -5    0.17    1.42
   0   4  -5   -1.06    0.98
  -1   4  -5   -1.12    1.28
  -1  -4  -5    0.57    0.69
   1  -4   5    0.42    0.33
  -2  -4  -5   -0.84    0.77
   2  -4   5   -0.01    1.10
   3   4   5   -1.46    0.99
   3  -4   5    0.01    0.69
  -3  -4  -5    1.49    1.21
   3  -4   5    2.35    1.23
   4   4   5   -2.83    1.47
   4  -4   5    1.31    0.93
   5   4   5    0.00    0.46
   5  -4   5    0.59    0.67
   6  -4   5   -0.87    1.34
   6   4   5   -0.50    0.82
   7   4   5    0.44    0.52
   7  -4   5   -0.88    1.09
   8   4   5   -1.67    1.37
   8  -4   5    1.00    0.97
   9   4   5    0.18    1.10
   9  -4   5   -1.82    1.85
  10  -4   5   -0.68    0.57
  10  -4   5   -1.02    1.31
  11  -4   5   -0.38    0.71
  12  -4   5   -0.19    0.42
  16  -5  -5   -1.11    0.94
  15  -5  -5   -0.19    0.25
  14  -5  -5    1.20    1.96
  14  -5  -5    0.75    0.84
  13   5  -5    1.09    1.06
  13  -5  -5   -1.02    3.26
  13   5  -5   -0.66    0.93
  13  -5  -5    0.59    0.82
  12   5  -5    0.81    1.02
  12  -5  -5   -0.14    0.65
  12   5  -5   -1.20    1.24
  12  -5  -5    1.08    0.97
  11   5  -5   -1.18    0.54
  11  -5  -5    0.34    0.57
  11  -5  -5    0.36    0.28
  11   5  -5   -0.66    0.90
  11  -5  -5    0.45    1.09
  10  -5  -5   -0.53    2.45
  10  -5  -5   -0.30    0.79
  10   5  -5   -0.30    0.68
  10  -5  -5    1.47    1.36
   9  -5  -5   -0.41    0.59
   9   5  -5    2.66    1.50
   8  -5  -5    0.16    0.88
   7  -5  -5   -0.19    1.10
   7   5  -5    0.25    0.25
   6  -5  -5   -1.08    1.11
   6  -5  -5    0.84    0.58
   6   5  -5   -0.77    1.45
   5   5  -5   -0.79    0.76
   5  -5  -5   -0.96    1.19
   4  -5  -5    0.12    0.52
   4   5  -5   -0.46    0.64
  -3   5   5   -0.81    0.82
   3  -5  -5   -1.78    1.38
   3   5  -5    0.12    0.48
   3   5  -5    1.22    1.20
  -2   5   5   -1.00    0.48
   2   5  -5   -0.27    0.66
   2  -5  -5    1.02    0.92
   1   5  -5    0.76    0.97
  -1   5   5    0.96    0.74
   1  -5  -5    0.31    0.38
   0  -5  -5   -0.62    0.86
   0   5  -5    0.26    0.50
  -1   5  -5   -2.42    1.76
  -1  -5  -5   -1.15    1.08
   2   5   5    0.89    0.98
  -2  -5  -5    0.73    0.87
   2  -5   5    1.27    0.58
   3   5   5    1.97    1.40
  -3  -5  -5    0.16    0.12
   3  -5   5    1.35    0.97
   4   5   5   -0.19    1.38
   4  -5   5    2.75    1.36
   5   5   5    0.95    1.07
   5  -5   5    3.62    1.67
   6   5   5    0.18    0.74
   7   5   5   -0.56    1.16
   8   5   5   -0.27    0.79
   9   5   5    3.93    2.34
   9  -5   5   -1.69    1.78
  10  -5   5   -1.00    1.12
  10  -5   5   -2.05    1.83
  11  -5   5    0.17    0.40
  11  -5   5    0.18    0.59
  12  -5   5   -0.67    0.60
  16  -6  -5   -0.74    0.84
  15  -6  -5   -0.36    0.57
  14  -6  -5   -0.14    2.45
  14  -6  -5   -0.29    0.06
  13   6  -5    0.94    0.86
  13  -6  -5   -0.26    2.61
  13  -6  -5   -0.33    0.71
  13  -6  -5    0.74    0.83
  12   6  -5    0.67    1.22
  12  -6  -5   -0.92    0.89
  12  -6  -5    1.66    1.14
  11   6  -5    0.36    0.70
  11  -6  -5   -0.28    0.92
  11  -6  -5   -0.67    3.39
  11  -6  -5    0.82    1.35
  10   6  -5    0.03    0.95
  10  -6  -5    0.18    0.50
  10  -6  -5    1.29    1.49
  10  -6  -5    0.69    1.01
   9  -6  -5   -2.89    1.56
   9   6  -5   -0.94    0.73
   8  -6  -5    2.53    1.31
   8  -6  -5    0.78    1.19
   8   6  -5    1.61    1.10
   7  -6  -5   -2.23    1.52
   7  -6  -5   -0.49    0.85
   7   6  -5   -3.19    1.44
   6  -6  -5   -0.96    1.03
   6  -6  -5    0.00    0.57
   6   6  -5   -0.92    0.72
   5  -6  -5    0.07    0.54
   5   6  -5   -0.07    0.81
   4  -6  -5   -0.21    0.62
   4   6  -5   -0.30    0.75
  -3   6   5   -0.46    0.61
   3  -6  -5   -0.07    0.51
   3   6  -5    0.15    0.60
  -2   6   5   -0.95    1.00
   2   6  -5    0.70    0.94
   2  -6  -5   -0.15    1.02
   2  -6  -5    2.21    1.37
   1   6  -5    0.64    0.69
  -1   6   5   -0.01    0.48
   1  -6  -5    0.30    0.19
   0  -6  -5    0.77    0.71
   0   6  -5   -1.79    1.36
  -1   6  -5   -1.95    1.60
   1  -6   5    1.18    0.70
  -1  -6  -5   -0.61    0.93
   2   6   5   -1.36    0.92
  -2  -6  -5   -0.67    0.41
  -3  -6  -5    0.49    0.51
   3  -6   5    2.12    1.12
   4   6   5    1.40    1.41
  -4  -6  -5    1.42    1.05
   5  -6   5    0.87    0.83
   5   6   5    0.20    0.08
   6   6   5   -0.71    0.29
   7   6   5   -0.89    1.07
   8   6   5   -1.19    1.34
   9   6   5   -0.18    0.67
   9  -6   5   -1.24    1.73
  10  -6   5   -0.24    0.48
  10  -6   5   -1.23    1.26
  11  -6   5    0.21    0.54
  11  -6   5   -0.46    0.56
  12  -6   5   -2.01    1.27
  16  -7  -5   -1.04    0.83
  15  -7  -5   -0.51    0.98
  14  -7  -5   -0.24    2.07
  14  -7  -5    0.18    0.85
  13   7  -5    0.60    0.90
  13  -7  -5   -1.36    2.46
  13  -7  -5   -0.17    0.57
  13  -7  -5    1.53    1.14
  12   7  -5    0.06    0.59
  12  -7  -5   -0.36    0.53
  12  -7  -5   -2.67    4.12
  12  -7  -5   -0.16    0.84
  11   7  -5    0.04    0.78
  11  -7  -5   -0.57    1.72
  11  -7  -5   -0.11    0.91
  11  -7  -5    1.13    1.09
  10   7  -5   -0.77    0.44
  10  -7  -5    0.42    0.97
  10  -7  -5   -0.63    3.10
  10  -7  -5    0.30    0.81
   9  -7  -5    0.82    0.80
   9  -7  -5   -0.30    0.51
   9   7  -5   -0.71    0.77
   8  -7  -5   -0.22    0.41
   8   7  -5   -0.26    0.45
   7  -7  -5    0.18    0.74
   7  -7  -5    0.64    0.81
   7   7  -5    0.69    0.88
   6  -7  -5    0.42    0.38
   6  -7  -5   -1.11    0.34
   5  -7  -5    0.58    0.25
   5   7  -5    0.40    0.28
   4  -7  -5   -0.25    0.40
  -4   7   5    0.33    0.48
  -3   7   5   -1.56    1.18
   3  -7  -5   -0.57    0.52
   3   7  -5   -0.92    1.02
  -2   7   5    1.37    0.65
   2   7  -5    0.81    1.09
   2  -7  -5   -1.32    1.08
   2  -7  -5   -0.01    0.84
   1   7  -5    0.16    0.63
  -1   7   5    0.05    0.71
   1  -7  -5   -0.61    1.06
   1  -7  -5    0.05    0.43
   0  -7  -5   -0.84    0.87
   0   7  -5   -0.85    1.00
   1  -7   5    1.49    1.28
  -1  -7  -5    0.38    0.84
  -1   7  -5   -0.97    1.35
  -2  -7  -5   -0.23    0.34
   2  -7   5   -0.81    0.67
   3   7   5    0.05    0.62
   4   7   5    3.32    2.21
   4  -7   5   -4.14    1.71
   5  -7   5    6.92    2.36
   5   7   5   -0.05    0.43
   6   7   5   -0.68    1.04
   7   7   5    0.01    0.79
   8   7   5   -0.92    1.49
   9   7   5    0.58    0.72
   9  -7   5   -1.20    1.67
  10  -7   5    0.35    0.45
  10  -7   5   -1.72    1.61
  11  -7   5   -0.26    0.47
  11  -7   5    0.34    0.96
  12  -7   5   -1.46    0.89
  16  -8  -5   -0.34    0.45
  15  -8  -5    0.39    0.27
  14  -8  -5   -0.54    0.77
  14  -8  -5   -0.70    1.72
  14  -8  -5    0.29    0.41
  13   8  -5    1.09    1.10
  13  -8  -5    0.18    0.18
  13  -8  -5    0.09    2.48
  13  -8  -5   -0.05    0.20
  12   8  -5    0.31    0.81
  12  -8  -5    0.10    1.88
  12  -8  -5    0.16    0.23
  12  -8  -5    1.88    1.48
  11   8  -5   -0.07    0.84
  11  -8  -5   -0.38    1.00
  11  -8  -5   -0.95    2.99
  11  -8  -5    1.03    0.74
  10   8  -5   -0.14    0.65
  10  -8  -5   -0.47    1.59
  10  -8  -5    0.73    0.68
  10  -8  -5    0.01    0.68
   9   8  -5   -0.88    1.38
   9   8  -5    1.26    1.03
   9  -8  -5   -0.12    0.21
   9  -8  -5   -0.76    2.82
   9  -8  -5    0.85    0.88
   8  -8  -5    0.49    0.45
   8   8  -5    0.50    0.62
   7  -8  -5    0.27    0.44
   7  -8  -5   -0.07    1.06
   7   8  -5   -0.20    1.11
   6  -8  -5    0.29    0.50
   6  -8  -5   -0.32    0.94
   6   8  -5    1.32    0.70
   5  -8  -5   -0.28    0.90
   4  -8  -5    0.20    0.60
  -4   8   5   -0.50    0.47
   3  -8  -5   -0.42    0.70
   3   8  -5    0.67    0.78
  -2   8   5   -0.09    0.38
   2  -8  -5   -0.73    0.91
  -1   8   5   -1.01    0.90
   1  -8  -5    0.34    0.54
   1  -8  -5    1.14    1.20
   0  -8  -5   -1.10    0.86
   0   8  -5   -1.00    0.64
   1  -8   5    0.55    0.53
   1   8   5   -0.36    0.33
   2  -8   5   -0.16    0.31
   3   8   5    0.86    1.03
   3  -8   5   -3.38    1.50
   4  -8   5    0.33    0.49
   5   8   5    0.38    0.95
   6   8   5   -0.06    1.06
   7   8   5    0.20    0.84
   8   8   5   -1.65    1.49
   9   8   5    1.55    1.64
   9  -8   5   -0.04    1.28
  10  -8   5   -0.98    0.91
  10  -8   5   -0.95    1.14
  11  -8   5   -0.88    0.77
  11  -8   5    1.23    0.91
  12  -8   5   -2.19    1.05
  16  -9  -5   -0.99    0.74
  15  -9  -5   -0.46    0.62
  14  -9  -5    0.40    0.44
  14  -9  -5   -0.77    2.61
  14  -9  -5   -0.33    0.59
  13   9  -5    0.17    0.65
  13  -9  -5    0.97    2.34
  13  -9  -5    0.59    0.61
  13  -9  -5    0.64    0.48
  12   9  -5    0.48    0.20
  12  -9  -5    0.26    0.52
  11   9  -5    0.69    0.97
  11  -9  -5   -0.07    0.55
  11  -9  -5    1.54    2.92
  11  -9  -5   -0.75    0.76
  10   9  -5    0.34    0.87
  10  -9  -5    0.83    0.23
  10  -9  -5    1.27    0.88
  10  -9  -5   -0.05    0.69
   9   9  -5   -0.59    0.84
   9  -9  -5    0.38    2.16
   9  -9  -5   -0.94    0.95
   9  -9  -5   -1.15    1.01
   8  -9  -5    0.67    0.73
   8  -9  -5    1.94    1.67
   7  -9  -5    0.23    0.99
   7  -9  -5    0.87    0.77
   6  -9  -5   -0.08    0.61
   6  -9  -5   -1.33    1.46
   5  -9  -5   -0.45    1.30
   4  -9  -5    0.39    0.19
  -4   9   5    1.48    0.86
  -3   9   5   -1.50    0.95
   3  -9  -5   -0.11    0.80
   3   9  -5   -0.94    1.58
  -2   9   5    1.29    1.10
   2   9  -5    1.11    1.24
   2  -9  -5   -0.45    0.86
   1   9  -5    1.50    1.41
  -1   9   5    0.00    0.05
   1  -9  -5    0.61    0.46
   0   9   5   -0.32    0.46
   0  -9  -5    0.31    0.58
   0   9  -5    0.97    1.03
   1  -9   5   -1.68    0.96
   1   9   5   -0.43    1.14
   2   9   5    0.12    0.51
  -2   9  -5   -0.72    1.24
   3   9   5   -0.35    0.12
   3  -9   5    2.33    1.28
   5   9   5    0.05    0.45
   5  -9   5    0.20    0.78
   6   9   5   -0.16    0.61
   7   9   5    0.33    0.89
   8   9   5   -1.04    0.97
   9   9   5    1.14    0.80
   9  -9   5   -1.19    1.51
  10  -9   5   -0.34    0.47
  10  -9   5   -0.35    0.97
  11  -9   5    0.28    0.46
  11  -9   5    0.63    0.97
  15 -10  -5   -1.07    0.91
  14 -10  -5   -0.37    0.81
  14 -10  -5   -1.42    2.17
  14 -10  -5    0.11    0.59
  13 -10  -5   -0.85    1.00
  13 -10  -5   -0.95    1.56
  13 -10  -5   -0.55    0.45
  12  10  -5   -0.50    0.79
  12 -10  -5   -0.27    0.78
  12 -10  -5   -0.16    0.45
  11  10  -5    0.58    0.45
  11 -10  -5    0.32    1.07
  11 -10  -5   -0.07    0.23
  11 -10  -5    0.68    0.77
  10  10  -5   -0.09    0.34
  10 -10  -5   -0.43    0.83
  10 -10  -5   -1.26    2.88
  10 -10  -5    0.64    0.69
   9  10  -5    0.15    0.43
   9 -10  -5   -0.73    2.77
   9 -10  -5   -0.18    0.65
   9 -10  -5   -0.98    0.98
   9 -10  -5    0.43    0.54
   8  10  -5   -0.68    0.86
   8 -10  -5   -1.85    1.25
   8 -10  -5   -0.64    0.97
   8 -10  -5   -0.14    0.61
   7 -10  -5    1.78    1.71
   7 -10  -5   -2.20    1.31
   6 -10  -5   -0.23    0.57
   5 -10  -5    1.21    0.70
   4 -10  -5   -0.05    0.53
  -4  10   5    0.47    0.84
  -3  10   5   -0.34    0.91
   3 -10  -5   -0.24    0.96
  -2  10   5   -0.11    0.26
   2 -10  -5    0.49    0.44
   2  10  -5    1.00    1.18
  -1  10   5   -1.45    0.93
   1 -10  -5   -0.12    0.50
   0  10   5    1.11    1.13
   0 -10  -5    0.02    0.11
   0  10   5   -0.33    0.46
   0  10  -5    0.29    1.24
   1  10   5    0.09    1.21
  -1  10  -5   -1.29    1.35
   2 -10   5    0.51    0.58
   2  10   5    0.35    0.52
  -2  10  -5   -0.70    1.36
   3  10   5    0.27    1.06
   3 -10   5    2.43    1.33
   4  10   5    1.27    1.02
   4 -10   5    0.04    0.11
   5  10   5   -0.29    0.54
   5 -10   5    0.87    1.19
   6  10   5   -0.55    1.06
   6 -10   5   -0.58    1.53
   7  10   5   -0.89    0.93
   8  10   5    0.85    1.18
   8 -10   5   -1.17    1.55
   9  10   5    0.07    0.08
   9 -10   5   -0.82    1.59
  10 -10   5   -0.01    0.64
  10 -10   5   -0.62    0.92
  11 -10   5   -0.16    0.52
  11 -10   5    1.24    0.93
  15 -11  -5   -0.18    0.41
  14 -11  -5   -0.66    0.55
  14 -11  -5    1.10    1.75
  14 -11  -5   -0.80    0.81
  13 -11  -5    0.16    0.57
  13 -11  -5    0.14    0.99
  13 -11  -5   -0.54    0.94
  12 -11  -5   -0.64    0.99
  12 -11  -5   -0.20    0.98
  12 -11  -5   -0.67    0.59
  11  11  -5    0.07    0.29
  11 -11  -5   -0.62    2.63
  11 -11  -5   -0.01    0.76
  11 -11  -5    0.30    0.29
  10  11  -5   -0.54    0.15
  10 -11  -5   -0.50    1.24
  10 -11  -5    1.73    3.43
  10 -11  -5    0.14    0.75
   9  11  -5    0.31    0.40
   9 -11  -5   -0.40    2.14
   9 -11  -5   -0.79    1.09
   9 -11  -5   -0.23    0.33
   9 -11  -5   -0.97    0.93
   8  11  -5    0.09    1.14
   8 -11  -5   -0.61    1.03
   8 -11  -5    0.17    0.37
   8  11  -5   -0.57    0.50
   7 -11  -5   -0.34    1.59
   7 -11  -5    1.11    0.94
   6 -11  -5    1.11    1.10
   6 -11  -5    1.49    0.84
   5 -11  -5    0.41    0.81
   4 -11  -5    0.41    0.04
  -4  11   5    1.79    1.42
  -3  11   5   -1.49    1.03
   3 -11  -5   -0.49    1.06
  -2  11   5    0.06    0.46
   2 -11  -5   -1.41    0.93
  -1  11   5    0.25    0.40
   1 -11  -5    0.36    0.46
   0  11  -5    0.27    0.55
   0 -11  -5   -0.11    0.25
   0  11   5   -1.26    1.25
   1  11   5    2.02    1.39
  -1  11  -5   -0.81    0.73
   2 -11   5    0.22    0.40
   2  11   5   -0.30    1.40
   3 -11   5   -1.42    1.11
  -3  11  -5   -1.33    1.47
   3 -11   5    0.68    0.72
   4  11   5    0.07    0.19
   4 -11   5    0.94    1.13
   5  11   5    0.02    0.27
   5 -11   5    0.55    0.53
   6  11   5    0.11    0.45
   6 -11   5   -0.59    1.15
   7  11   5    1.29    0.29
   7 -11   5   -0.52    0.83
   8  11   5   -0.66    1.01
   8 -11   5   -2.55    1.96
   9 -11   5   -0.75    1.26
  10 -11   5   -0.83    0.89
  10 -11   5   -0.67    0.33
  11 -11   5   -0.19    0.46
  11 -11   5    0.80    0.63
  15 -12  -5   -0.09    0.10
  15 -12  -5   -1.11    0.77
  14 -12  -5   -0.79    0.74
  14 -12  -5   -0.89    1.95
  14 -12  -5   -0.32    0.59
  13 -12  -5   -0.31    1.11
  13 -12  -5   -0.02    0.50
  13 -12  -5   -0.52    0.77
  12 -12  -5    0.22    1.75
  12 -12  -5   -0.28    1.01
  12 -12  -5    0.33    0.63
  11 -12  -5   -0.62    1.06
  11 -12  -5   -0.59    0.54
  10  12  -5    0.75    1.05
  10 -12  -5   -0.23    0.86
  10 -12  -5    0.47    1.74
  10 -12  -5   -0.90    0.81
   9  12  -5   -0.40    0.52
   9 -12  -5   -1.12    3.03
   9 -12  -5    0.21    0.48
   9 -12  -5    1.33    0.87
   9  12  -5   -0.32    0.88
   9 -12  -5   -0.54    0.33
   8  12  -5   -0.48    0.17
   8 -12  -5   -0.91    1.51
   8 -12  -5    0.70    0.64
   8  12  -5   -0.21    0.82
   7  12  -5   -0.15    0.50
   7 -12  -5    0.85    1.42
   7 -12  -5   -0.96    1.01
   7 -12  -5    0.26    0.41
   6 -12  -5    0.77    0.90
   6 -12  -5   -0.16    1.24
   5 -12  -5   -0.35    0.14
  -5  12   5   -0.88    0.84
   4 -12  -5    0.20    0.58
  -4  12   5   -0.55    0.65
  -3  12   5    0.56    0.66
   3 -12  -5   -0.51    0.94
  -2  12   5   -4.27    1.76
   2 -12  -5   -0.45    0.54
  -1  12   5   -0.32    0.47
   1 -12  -5   -1.95    1.11
  -1  12   5   -1.42    0.94
   0  12   5   -2.73    1.50
   0 -12  -5    1.15    0.83
   0  12   5   -2.31    1.27
   1  12   5   -0.84    0.80
   2  12   5    2.92    2.08
   3  12   5   -0.43    0.89
   3 -12   5    0.33    0.79
   4  12   5    0.77    0.86
   4 -12   5    0.86    0.99
   5  12   5   -0.39    0.80
   5 -12   5    0.66    0.98
   6  12   5    0.00    0.86
   6 -12   5   -0.79    1.26
   7  12   5   -0.40    0.14
   7 -12   5   -0.11    0.28
   8  12   5    0.61    0.62
   8 -12   5    0.03    0.65
   9 -12   5   -0.42    0.67
   9 -12   5   -1.39    1.28
  10 -12   5    0.23    0.37
  10 -12   5   -0.43    0.17
  11 -12   5   -0.68    0.54
  11 -12   5   -1.06    0.75
  14 -13  -5   -0.70    0.45
  14 -13  -5   -0.97    0.84
  13 -13  -5   -0.11    2.06
  13 -13  -5    0.26    0.42
  13 -13  -5   -0.49    0.81
  12 -13  -5   -0.14    0.19
  12 -13  -5   -0.55    0.98
  12 -13  -5   -0.93    0.87
  11 -13  -5   -0.02    2.26
  11 -13  -5   -0.59    0.50
  11 -13  -5   -0.73    1.02
  10 -13  -5   -0.36    0.88
  10 -13  -5   -1.02    1.14
   9 -13  -5   -0.68    1.14
   9 -13  -5    0.29    0.71
   9  13  -5    0.70    0.49
   8  13  -5    1.22    1.07
   8 -13  -5   -0.54    0.69
   8 -13  -5    0.62    1.83
   8 -13  -5    0.57    0.90
   8  13  -5   -0.29    0.54
   7 -13  -5   -1.33    1.49
   7 -13  -5    0.65    0.95
   6 -13  -5    1.49    1.03
   5 -13  -5    0.77    0.42
  -5  13   5    0.67    0.75
   4 -13  -5    1.09    0.76
  -4  13   5   -1.02    0.92
  -3  13   5    0.08    0.27
   3 -13  -5    2.01    1.12
  -2  13   5   -1.18    0.95
   2 -13  -5   -0.07    0.22
  -1  13   5    0.47    0.60
   1 -13  -5   -1.94    1.13
   0  13   5   -1.59    1.18
   0  13   5    1.33    0.99
   1  13   5    2.74    1.49
   2 -13   5   -0.03    0.73
   3  13   5   -0.46    0.78
   3 -13   5    0.05    0.62
   4  13   5   -0.18    0.65
   4 -13   5    0.09    0.55
   5  13   5   -0.50    0.76
   5 -13   5    1.11    1.10
   6  13   5   -0.49    1.15
   6 -13   5   -0.61    0.92
   7  13   5   -0.76    0.75
   7 -13   5   -0.16    0.21
   7 -13   5   -0.60    1.16
   8  13   5    0.13    0.97
   8 -13   5    0.38    0.71
   8 -13   5   -1.17    1.52
   9 -13   5    0.58    0.35
   9 -13   5   -0.99    0.97
  10 -13   5    0.02    0.21
  10 -13   5    0.33    0.46
  11 -13   5    0.18    0.15
  14 -14  -5   -0.50    0.47
  14 -14  -5   -1.56    0.89
  13 -14  -5    1.56    2.07
  13 -14  -5    0.38    0.42
  13 -14  -5   -1.00    0.80
  12 -14  -5    0.16    2.10
  12 -14  -5    0.90    0.75
  12 -14  -5   -0.64    1.04
  11 -14  -5   -5.80    3.86
  11 -14  -5   -0.60    1.19
  10 -14  -5   -0.17    0.55
  10 -14  -5   -1.28    4.54
  10  14  -5    0.52    0.56
   9 -14  -5    0.14    1.55
   9 -14  -5   -0.29    0.73
   9 -14  -5    0.05    0.76
   9  14  -5   -0.29    0.95
   8 -14  -5   -0.26    0.37
   8 -14  -5    0.01    0.07
   8  14  -5   -0.99    1.02
   7 -14  -5   -0.88    1.15
   7 -14  -5    0.58    0.13
   7  14  -5    0.36    0.76
  -6 -14   5   -0.08    0.47
   6 -14  -5   -0.80    1.17
   6 -14  -5    0.38    0.12
  -5  14   5    2.98    1.64
  -4  14   5   -1.15    1.01
   4 -14  -5   -0.47    1.27
  -3  14   5   -3.10    1.62
   3 -14  -5    1.83    1.17
  -2  14   5    7.49    2.46
   2 -14  -5   -0.45    0.30
  -1  14   5   -1.25    1.03
   1 -14  -5   -0.37    0.51
   1 -14   5   -0.07    0.31
   2 -14   5   -1.18    1.19
   3 -14   5    0.77    1.51
   4 -14   5   -0.64    0.52
   5  14   5   -0.98    0.97
   5 -14   5   -0.89    0.95
   6  14   5    0.39    0.91
   6 -14   5   -1.66    1.40
   7  14   5   -1.10    0.75
   7 -14   5    0.78    0.96
   7 -14   5   -0.87    1.34
   8  14   5   -0.96    0.59
   8 -14   5    0.10    0.52
   8 -14   5   -1.02    1.09
   9 -14   5   -0.13    0.65
   9 -14   5    0.33    0.28
  10 -14   5   -0.36    0.34
  10 -14   5    0.00    0.36
  14 -15  -5   -0.28    0.45
  13 -15  -5    0.45    0.37
  12 -15  -5   -1.81    1.97
  12 -15  -5   -0.25    0.51
  11 -15  -5    0.40    0.75
  11 -15  -5   -0.04    0.64
  10 -15  -5   -0.46    0.71
  10 -15  -5    0.82    1.74
  10  15  -5   -0.02    0.86
   9 -15  -5   -0.56    1.11
   9 -15  -5   -1.07    1.23
   9  15  -5   -1.86    1.54
   8 -15  -5    0.63    0.22
   8 -15  -5   -1.12    1.09
   8  15  -5   -0.90    0.59
   7 -15  -5   -0.36    0.90
   7 -15  -5   -0.71    1.05
   7  15  -5   -0.35    0.16
   6 -15  -5   -1.06    1.07
   6  15  -5   -0.19    0.83
   6 -15  -5   -0.38    0.90
   5 -15  -5   -0.17    0.86
  -5 -15   5    0.31    0.82
   5 -15  -5   -1.13    1.26
  -4 -15   5    0.65    0.34
   4 -15  -5   -0.04    0.34
  -3  15   5    1.39    1.14
  -2  15   5    7.44    2.52
   2 -15  -5   -0.55    0.65
   1 -15  -5   -1.39    1.02
  -1 -15   5    0.85    0.78
   0 -15   5   -0.88    0.68
   1 -15   5   -0.66    0.50
   2 -15   5    0.75    1.18
   3 -15   5    1.08    0.93
   4 -15   5   -0.09    0.73
   5 -15   5   -1.13    1.54
   6 -15   5   -0.70    0.76
   7 -15   5   -0.10    0.25
   7 -15   5   -1.07    1.29
   8 -15   5   -0.47    0.10
   8 -15   5    0.57    0.71
   9 -15   5   -0.82    0.97
   9 -15   5    1.11    0.80
  10 -15   5   -0.47    0.39
  14 -16  -5   -0.09    0.31
  13 -16  -5   -0.89    0.80
  12 -16  -5    0.21    0.37
  11 -16  -5   -0.44    1.05
  11 -16  -5    0.68    1.19
  10 -16  -5   -0.45    0.79
  10 -16  -5    1.03    1.21
  10  16  -5   -0.22    0.42
   9 -16  -5   -1.90    1.60
   9 -16  -5   -1.08    1.06
   9  16  -5   -0.43    1.03
   8 -16  -5    0.59    0.99
   8 -16  -5   -0.73    1.11
   8  16  -5   -0.15    0.39
   7 -16  -5   -0.62    1.40
   7 -16  -5   -0.52    1.13
   7  16  -5   -0.08    0.86
   6 -16  -5    0.45    0.51
   6  16  -5    0.09    0.76
   6 -16  -5   -0.53    0.75
  -5 -16   5   -0.70    0.53
   5  16  -5   -1.64    1.20
   5 -16  -5   -0.92    1.01
  -4 -16   5    0.51    0.40
   4 -16  -5   -0.11    0.21
  -3 -16   5   -1.02    1.40
   3 -16  -5   -0.48    0.94
  -2 -16   5   -0.22    0.85
   1  16  -5    0.26    0.86
  -1 -16   5    0.33    0.80
   0  16  -5    0.51    0.73
   0 -16   5   -0.83    1.14
   1 -16   5    0.40    0.64
   2 -16   5   -0.82    0.89
   3 -16   5    0.20    0.30
   4 -16   5   -0.48    1.13
   5 -16   5   -0.81    1.24
   6 -16   5   -1.73    1.70
   7 -16   5    0.11    0.34
   8 -16   5   -0.01    0.07
   9 -16   5   -0.24    0.81
   9 -16   5   -0.34    0.09
  10 -16   5   -0.49    0.36
  13 -17  -5   -0.19    0.50
  12 -17  -5   -0.41    0.84
  11 -17  -5    0.60    0.16
  10 -17  -5   -0.51    0.90
  10  17  -5   -0.48    0.59
   9 -17  -5   -0.32    0.81
   9 -17  -5    0.34    0.36
   9  17  -5   -1.43    1.46
   8 -17  -5    0.37    0.38
   8 -17  -5    0.07    0.24
   7 -17  -5   -0.57    0.80
   7  17  -5   -0.48    1.12
   7 -17  -5   -0.83    1.27
   6 -17  -5   -0.15    0.41
   6  17  -5   -0.32    0.20
   6 -17  -5   -0.17    0.62
  -5 -17   5    0.86    1.10
   5  17  -5   -0.54    0.62
   5 -17  -5   -0.89    1.00
  -4 -17   5   -0.07    0.89
   4  17  -5   -0.40    1.07
   4 -17  -5   -0.08    0.52
  -3 -17   5    0.18    0.43
   3 -17  -5   -0.79    1.29
  -2 -17   5    0.02    0.46
   1  17  -5    1.01    1.15
  -1 -17   5    0.38    0.49
   0  17  -5    0.59    0.64
   0 -17   5    0.23    0.22
   1 -17   5   -1.67    1.27
   2 -17   5   -0.45    0.19
   3 -17   5    0.36    0.41
   4 -17   5    0.63    1.00
   5 -17   5    0.12    0.49
   6 -17   5    0.48    0.51
   7 -17   5    0.26    0.58
   8 -17   5   -0.81    0.62
   9 -17   5    0.05    0.35
   9 -17   5    0.08    0.46
  13 -18  -5   -0.55    0.55
  12 -18  -5    0.13    0.43
  11 -18  -5    0.17    0.45
  10 -18  -5    0.97    0.73
   9 -18  -5   -0.86    1.05
   9 -18  -5    0.23    0.66
   9  18  -5   -1.04    0.89
   8 -18  -5    0.54    0.85
   8  18  -5   -0.29    0.31
   8 -18  -5   -0.63    1.10
   7 -18  -5   -0.23    0.42
   7  18  -5   -0.74    0.67
   7 -18  -5   -0.40    0.57
   6 -18  -5   -1.46    1.27
   6  18  -5   -0.56    1.27
   6 -18  -5   -0.74    0.96
   5  18  -5   -0.41    1.03
   5 -18  -5   -0.67    0.59
  -4 -18   5    0.15    0.57
   4  18  -5   -1.32    1.23
   4 -18  -5    0.03    0.46
  -3 -18   5   -0.91    0.37
   3  18  -5   -0.34    0.74
   3 -18  -5    0.10    0.79
   2  18  -5   -0.99    1.29
  -2 -18   5   -0.41    0.57
   2  18  -5   -1.23    1.19
   1  18  -5   -0.64    0.98
  -1 -18   5   -0.54    0.86
   1  18  -5   -0.28    0.80
   0  18  -5   -1.07    0.83
   0 -18   5    0.25    0.61
   1 -18   5    0.62    0.31
   2 -18   5   -0.35    0.55
   3 -18   5    0.59    0.68
   4 -18   5   -0.13    0.75
   5 -18   5   -0.12    0.75
   6 -18   5    0.73    1.01
   7 -18   5   -0.34    0.52
   7 -18   5   -0.53    0.53
   8 -18   5   -0.12    0.16
   9 -18   5   -0.17    0.17
  13 -19  -5   -0.68    0.54
  12 -19  -5    0.58    0.39
  11 -19  -5    0.59    0.70
  10 -19  -5   -0.45    0.89
   9 -19  -5   -0.64    0.48
   9 -19  -5    1.17    1.30
   9  19  -5    0.29    0.43
   8  19  -5    0.75    0.05
   8 -19  -5    0.45    0.59
   7 -19  -5    0.27    0.45
   7  19  -5   -0.24    0.48
   7 -19  -5    0.33    0.77
   6 -19  -5   -0.49    1.03
   6  19  -5   -0.60    1.41
   6 -19  -5   -0.08    0.57
   5  19  -5   -0.22    0.61
   5 -19  -5   -1.33    1.39
  -4 -19   5    1.10    0.88
   4  19  -5   -0.53    1.26
   4 -19  -5   -0.24    0.52
  -3 -19   5   -0.25    0.49
   3  19  -5   -0.22    0.76
   3 -19  -5   -0.66    0.41
   2  19  -5    0.14    0.34
  -2 -19   5   -0.64    0.69
   2  19  -5   -0.15    0.70
   1  19  -5    0.56    0.81
  -1 -19   5   -0.05    0.22
   1  19  -5   -0.77    1.43
   0  19  -5   -0.34    0.65
   0 -19   5   -0.59    0.74
   1 -19   5   -1.60    1.49
   2 -19   5   -0.89    1.29
   3 -19   5   -1.42    1.17
   4 -19   5   -0.01    0.50
   5 -19   5    0.29    1.12
   6 -19   5    0.38    0.38
   6 -19   5    0.19    0.54
   7 -19   5   -0.94    0.73
   7 -19   5   -0.30    0.29
   8 -19   5   -0.44    0.48
   8 -19   5    0.25    0.42
  12 -20  -5    0.22    0.57
  11  20  -5    0.22    0.38
  11 -20  -5    0.96    0.79
  10 -20  -5    0.22    0.10
   9 -20  -5   -0.15    0.03
   9 -20  -5   -0.11    0.71
   8 -20  -5    0.66    0.65
   8  20  -5   -0.80    0.49
   8 -20  -5   -0.45    0.55
   7 -20  -5    0.01    0.33
   7  20  -5    0.08    0.87
   7 -20  -5   -0.13    0.70
   6  20  -5   -1.36    1.20
   6 -20  -5   -0.19    0.50
   5  20  -5   -0.67    1.27
   5 -20  -5   -0.44    1.02
   4  20  -5    0.19    0.68
   4  20  -5    1.07    0.97
   4 -20  -5   -0.33    0.78
   3  20  -5    0.19    0.68
  -3 -20   5    0.29    0.35
   3  20  -5   -0.23    0.31
   3 -20  -5    0.26    0.83
   2  20  -5    0.40    0.99
  -2 -20   5    1.06    0.89
   2  20  -5   -0.86    1.31
   1  20  -5   -0.28    0.75
  -1 -20   5    0.25    0.34
   1  20  -5   -0.26    0.54
   0  20  -5   -0.30    0.39
   0 -20   5   -0.99    1.11
  -1  20  -5   -0.71    0.45
   1 -20   5   -0.24    0.62
   2 -20   5   -1.13    1.20
   3 -20   5    0.69    0.81
   4 -20   5   -0.59    1.22
   5 -20   5    0.65    0.83
   6 -20   5    0.51    0.45
   6 -20   5    0.03    0.31
   7 -20   5    0.03    0.10
   7 -20   5   -0.02    0.70
   8 -20   5   -0.24    0.31
  12 -21  -5   -0.29    0.39
  11  21  -5    0.13    0.20
  11 -21  -5    0.27    0.31
  10  21  -5    1.14    0.95
  10 -21  -5   -0.02    0.32
   9  21  -5    0.03    0.51
   9 -21  -5    0.02    0.37
   9 -21  -5    1.21    1.36
   8 -21  -5   -0.03    0.61
   8 -21  -5    0.33    0.24
   8  21  -5    0.41    0.70
   7 -21  -5   -0.29    0.62
   7  21  -5    0.49    0.42
   7 -21  -5   -0.87    0.94
   6  21  -5   -0.02    0.37
   6 -21  -5   -1.13    1.21
   5  21  -5   -0.69    0.98
   5  21  -5   -0.05    0.87
   5 -21  -5   -1.04    1.34
   4  21  -5   -0.46    0.85
   4  21  -5   -1.24    1.02
   4 -21  -5   -0.06    0.30
   3  21  -5   -0.76    1.22
  -3 -21   5   -0.57    0.93
   3  21  -5   -0.82    0.94
   3 -21  -5    0.19    0.42
   2  21  -5   -0.39    1.00
  -2 -21   5    0.17    0.26
   2  21  -5   -0.16    0.66
   1  21  -5   -0.71    0.78
  -1 -21   5   -0.43    1.02
   1  21  -5   -1.46    1.26
   0  21  -5    0.56    0.38
   0 -21   5    0.16    0.52
   1 -21   5   -0.48    0.70
   1 -21   5   -0.18    0.27
   2 -21   5   -0.51    0.43
   3 -21   5   -0.04    0.44
   4 -21   5    1.38    1.01
   5 -21   5    0.66    0.53
   6 -21   5   -0.01    0.32
   7 -21   5   -0.08    0.44
  11 -22  -5    0.31    0.46
  10  22  -5    0.06    0.21
  10 -22  -5   -0.96    0.70
   9  22  -5   -0.54    0.51
   9 -22  -5   -0.36    0.46
   9 -22  -5    0.15    0.46
   8  22  -5    0.17    0.81
   8 -22  -5    0.20    0.40
   8 -22  -5    0.58    0.46
   7  22  -5   -0.26    0.92
   7  22  -5   -0.46    0.93
   7 -22  -5   -0.31    0.29
   6  22  -5   -0.18    1.07
   6  22  -5   -0.12    0.62
   6 -22  -5   -0.72    1.12
   5  22  -5    0.33    0.70
   5  22  -5   -0.33    0.26
   5 -22  -5   -0.35    0.60
   4  22  -5   -0.41    0.36
   4  22  -5    1.22    1.23
   4 -22  -5    0.35    0.56
   3  22  -5   -0.70    0.22
   3  22  -5   -0.50    0.14
   3 -22  -5   -0.79    0.42
   2  22  -5   -0.43    0.69
  -2 -22   5   -0.98    1.17
   2  22  -5   -0.81    1.07
   1  22  -5   -0.81    0.75
  -1 -22   5    0.31    0.62
   0  22  -5    0.85    0.64
   0 -22   5   -1.09    0.96
   0 -22   5   -0.61    0.92
   1 -22   5    1.34    0.82
   1 -22   5   -0.24    0.73
   2 -22   5    0.58    0.83
   3 -22   5    0.57    0.59
   4 -22   5   -0.20    0.45
   5 -22   5    0.06    0.40
   6 -22   5    0.31    0.46
   7 -22   5   -0.26    0.40
  10  23  -5   -0.30    0.56
  10 -23  -5    0.38    0.40
   9  23  -5   -0.44    0.27
   9 -23  -5    0.07    0.38
   8  23  -5    0.15    0.65
   8 -23  -5   -0.17    0.14
   7  23  -5    0.56    0.50
   7 -23  -5   -0.12    0.66
   6  23  -5    0.31    0.54
   6 -23  -5   -1.14    1.34
   6  23  -5   -0.74    0.59
   5  23  -5   -0.24    0.72
   5  23  -5   -0.03    0.36
   5 -23  -5   -0.49    0.20
   4  23  -5   -0.05    0.49
   4  23  -5    0.40    0.51
   4 -23  -5    0.53    0.17
   3  23  -5    0.24    0.61
   3  23  -5   -0.25    0.74
   3 -23  -5   -0.16    0.74
   2  23  -5   -0.43    0.62
  -2 -23   5    0.82    0.47
   2  23  -5   -0.11    0.55
   1  23  -5    0.44    0.49
  -1 -23   5   -1.05    0.91
   0 -23   5    0.62    0.76
   0 -23   5   -0.71    0.76
   1 -23   5    1.61    1.13
   1 -23   5   -0.13    0.69
   2 -23   5   -0.17    0.61
   3 -23   5   -0.29    0.17
   4 -23   5   -0.52    0.75
   5 -23   5   -0.28    0.54
   6 -23   5    0.25    0.63
   9  24  -5   -0.39    0.38
   9 -24  -5   -0.24    0.27
   8  24  -5   -0.32    0.33
   8 -24  -5    0.02    0.46
   7  24  -5    0.15    0.15
   7 -24  -5    0.21    0.74
   6  24  -5   -0.48    0.42
   6 -24  -5    0.85    0.99
   5  24  -5   -1.23    1.06
   5 -24  -5   -0.18    0.72
   4  24  -5   -0.75    0.54
   4  24  -5   -1.06    0.66
   4 -24  -5   -0.73    0.66
   3  24  -5   -0.95    0.52
   3  24  -5    0.30    0.32
   3 -24  -5   -0.14    0.63
   2  24  -5    0.35    0.58
   2  24  -5    0.29    0.32
  -1 -24   5   -0.07    0.55
  -1 -24   5    0.34    0.45
   0 -24   5   -0.08    0.48
   0 -24   5   -0.48    0.75
   1 -24   5    0.02    0.18
   1 -24   5   -0.24    0.61
   2 -24   5    0.47    0.55
   3 -24   5   -0.16    0.17
   4 -24   5   -0.69    0.73
   5 -24   5   -0.21    0.53
   8  25  -5   -0.72    0.59
   7  25  -5    0.26    0.57
   7 -25  -5   -0.83    0.77
   6  25  -5   -0.15    0.56
   6 -25  -5   -0.35    0.35
   5  25  -5   -0.27    0.18
   5 -25  -5   -0.10    0.52
   4  25  -5   -0.52    0.51
   4 -25  -5   -0.32    0.86
   3  25  -5   -0.10    0.69
   3 -25  -5   -0.04    0.40
   2  25  -5   -0.28    0.81
  -2 -25   5    1.09    0.67
  -1 -25   5   -0.23    0.58
  -1 -25   5   -0.08    0.19
   0 -25   5    0.61    0.31
   0 -25   5   -0.25    0.56
   1 -25   5    0.42    0.66
   1 -25   5   -0.24    0.30
   2 -25   5    0.44    0.81
   3 -25   5    0.55    0.49
   4 -25   5   -0.30    0.37
   8  26  -5    0.05    0.35
   7  26  -5   -0.18    0.12
   7 -26  -5    0.08    0.30
   6  26  -5    0.83    0.38
   6 -26  -5   -0.02    0.26
   5  26  -5    0.52    0.52
   5 -26  -5   -0.15    0.60
   4  26  -5    0.41    0.64
   4 -26  -5   -0.02    0.54
  -3 -26   5    0.14    0.15
   3 -26  -5    0.74    0.56
  -2 -26   5    0.09    0.52
  -1 -26   5   -0.37    0.64
   0 -26   5   -0.98    0.64
   0 -26   5   -0.27    0.35
   1 -26   5    0.09    0.35
   2 -26   5    0.63    0.55
   3 -26   5    0.10    0.06
  -6 -27   5   -0.27    0.38
   6 -27  -5   -0.08    0.30
  -5 -27   5   -0.10    0.26
   5 -27  -5    0.16    0.42
   4 -27  -5   -0.08    0.20
  -4 -27   5    1.08    0.82
  -3 -27   5   -0.62    0.75
  -2 -27   5    0.69    0.85
  -1 -27   5    0.33    0.42
   0 -27   5   -0.71    0.68
  -5 -28   5   -0.41    0.39
  -4 -28   5    0.02    0.29
  -3 -28   5    0.04    0.39
  -2 -28   5   -0.22    0.35
  -1 -28   5   -0.12    0.13
  15   0  -6   13.41    2.45
  15   0  -6   11.62    2.38
  14   0  -6   -0.30    0.66
  14   0  -6   -1.21    1.29
  13   0  -6  458.34   17.57
  12   0  -6    0.01    0.42
  11   0  -6  328.91   14.16
  11   0  -6  296.46   14.06
  10   0  -6   -0.76    0.77
  10   0  -6   -0.20    0.48
   9   0  -6  381.62   18.49
   8   0  -6   -0.77    0.77
   7   0  -6    9.52    2.46
   6   0  -6   -2.35    1.19
   5   0  -6    1.38    0.10
   4   0  -6    0.09    0.58
   4   0  -6   -1.20    1.69
   3   0  -6  102.19    7.47
   2   0  -6    0.01    0.06
   1   0  -6   53.99    5.40
   0   0  -6   -0.70    1.06
  -1   0  -6 1270.99   28.44
  -2   0  -6    0.48    0.41
  -3   0  -6   94.76    8.45
   3   0   6   90.79    8.26
   4   0   6    0.29    0.48
  -4   0  -6    0.32    1.41
   5   0   6  106.30    8.42
   6   0   6    1.60    0.87
   7   0   6  157.18   10.93
   8   0   6    0.71    1.03
   9   0   6  849.24   23.33
  10   0   6   -0.25    0.85
  11   0   6   18.90    2.44
  15  -1  -6   81.19    6.09
  15   1  -6   81.35    6.35
  15  -1  -6   83.38    6.65
  14   1  -6   27.98    3.94
  14  -1  -6   24.26    3.92
  14   1  -6   23.48    3.74
  13   1  -6  527.62   18.68
  13  -1  -6  514.51   18.60
  12  -1  -6  103.14    8.41
  12   1  -6  107.50    8.58
  11  -1  -6  409.52   15.94
  11  -1  -6  359.32   15.49
  11   1  -6  381.24   15.88
  10   1  -6   15.77    3.07
  10  -1  -6   15.39    3.11
  10   1  -6   13.72    2.97
  10  -1  -6   11.77    2.78
   9  -1  -6   13.37    3.42
   9   1  -6    8.68    2.76
   8  -1  -6   94.90    8.83
   8   1  -6  112.53    9.56
   7  -1  -6   -2.44    1.30
   7   1  -6    0.23    0.40
   6  -1  -6  243.64   12.47
   6   1  -6  253.43   12.60
   5  -1  -6  180.48   10.13
   5   1  -6  185.56   10.28
   4   1  -6   30.72    3.80
   4   1  -6   22.50    3.76
   4  -1  -6   25.94    4.08
   3   1  -6    1.17    1.01
   3  -1  -6    1.00    0.78
   2   1  -6   70.88    6.26
   2  -1  -6   70.41    6.24
   1   1  -6  402.50   15.38
   1  -1  -6  412.46   15.33
   0   1  -6   74.69    6.77
   0  -1  -6   75.10    6.61
  -1   1  -6  386.72   15.63
  -1  -1  -6  399.51   15.93
  -2   1  -6  465.78   18.01
  -2  -1  -6  453.10   17.38
  -3   1  -6   31.60    4.85
  -3  -1  -6   39.60    5.51
   3   1   6   37.33    5.32
   3  -1   6   39.17    5.41
   4  -1   6    3.24    1.59
   4   1   6    0.22    0.43
  -4  -1  -6    5.96    2.49
   5  -1   6    1.74    0.99
   5   1   6    2.11    1.17
   6  -1   6    1.71    1.32
   6   1   6    0.16    0.66
   7  -1   6    3.11    1.67
   7   1   6    0.68    1.08
   8  -1   6   48.47    6.10
   8   1   6   48.96    6.15
   9   1   6   49.75    5.49
   9  -1   6   48.57    5.57
  10   1   6  104.18    6.96
  10  -1   6  101.18    7.14
  11  -1   6   85.48    5.37
  16  -2  -6    6.36    1.48
  15  -2  -6   88.52    6.29
  15  -2  -6   89.29    6.88
  15   2  -6   91.64    6.69
  14   2  -6   35.00    4.46
  14  -2  -6   31.04    4.34
  14   2  -6   33.86    4.42
  13   2  -6  258.07   12.94
  13   2  -6  241.38   12.56
  13  -2  -6  239.54   12.72
  12  -2  -6   26.02    4.01
  12   2  -6   20.24    3.65
  12  -2  -6   21.07    3.80
  11  -2  -6  350.79   15.03
  11   2  -6  342.11   15.09
  11  -2  -6  319.62   14.58
  10  -2  -6   58.52    6.15
  10   2  -6   57.42    6.00
  10  -2  -6   57.54    5.96
   9  -2  -6    5.51    2.20
   9   2  -6    1.92    1.30
   8  -2  -6   34.40    5.32
   8   2  -6   37.93    5.42
   7  -2  -6   78.85    7.47
   7   2  -6   87.99    7.94
   6  -2  -6   -2.74    1.34
   6   2  -6    1.89    0.77
   5  -2  -6  962.31   23.37
   5   2  -6  974.42   23.24
   4   2  -6 1004.58   22.91
   4   2  -6  934.84   23.93
   3   2  -6   52.16    4.79
   3   2  -6   39.47    4.78
   3  -2  -6   46.21    5.15
   2   2  -6   38.63    4.76
   2  -2  -6   41.41    4.83
   1   2  -6  518.03   17.49
   1  -2  -6  541.25   17.60
   0  -2  -6    2.00    0.95
   0   2  -6    3.22    1.56
  -1   2  -6  238.93   12.26
  -1  -2  -6  230.31   12.07
  -2   2  -6  189.49   11.55
  -2  -2  -6  184.67   10.96
   3   2   6    8.08    2.49
   3  -2   6    7.53    2.28
  -3   2  -6    6.57    2.36
  -3  -2  -6    5.38    1.95
  -4  -2  -6   62.95    7.17
   4   2   6   59.97    7.23
   5  -2   6  263.34   13.09
   5   2   6  255.54   13.07
   6  -2   6  151.78   10.34
   6   2   6  127.73    9.56
   7   2   6   56.54    6.66
   7  -2   6   63.19    6.87
   8   2   6    2.32    1.65
   8  -2   6    3.08    1.77
   9   2   6  312.53   14.83
   9   2   6  324.24   14.04
   9  -2   6  326.88   14.60
  10   2   6    6.48    1.63
  10  -2   6    3.32    1.31
  11  -2   6  138.33    6.98
  16  -3  -6   50.15    4.41
  15  -3  -6   35.75    3.99
  15  -3  -6   36.10    4.33
  14   3  -6  101.61    7.61
  14   3  -6  104.26    7.75
  14  -3  -6  101.03    7.94
  13   3  -6    4.54    1.82
  13   3  -6    4.61    1.80
  13  -3  -6    5.54    2.04
  12  -3  -6    1.19    1.99
  12  -3  -6    2.11    1.06
  12   3  -6    2.22    1.20
  12  -3  -6    0.18    0.39
  11  -3  -6   13.63    6.33
  11  -3  -6   12.61    2.87
  11   3  -6   12.40    2.86
  11  -3  -6   10.71    2.56
  10  -3  -6   28.01    8.71
  10  -3  -6   22.12    3.75
  10  -3  -6   21.78    3.80
  10   3  -6   27.02    4.10
   9   3  -6    5.21    2.12
   9  -3  -6    5.69    3.55
   9  -3  -6    4.31    1.54
   8  -3  -6  108.29    9.10
   8   3  -6  105.46    9.33
   7   3  -6   54.93    6.24
   7  -3  -6   13.68    3.11
   6  -3  -6    1.74    1.10
   6   3  -6    7.59    2.17
   5  -3  -6 1160.39   25.22
   5   3  -6 1424.43   28.09
   4   3  -6  237.81   10.78
   4   3  -6  184.42   10.69
   3   3  -6   12.78    2.33
   3   3  -6    9.10    2.25
   3  -3  -6   10.09    2.58
   2   3  -6  403.05   15.36
   2  -3  -6  415.51   15.31
   1   3  -6   49.14    5.46
   1  -3  -6   49.43    5.16
   0   3  -6   39.14    5.08
   0  -3  -6   33.57    4.31
  -1   3  -6   20.26    3.48
  -1  -3  -6   22.08    3.75
  -2   3  -6   28.28    4.50
  -2  -3  -6   28.83    4.44
  -3   3  -6   47.05    6.01
  -3  -3  -6   42.85    5.51
   3   3   6   50.99    6.44
  -4  -3  -6   26.56    4.56
   4   3   6   23.96    3.95
   5  -3   6  151.82    9.85
   5   3   6  146.76   10.02
   6  -3   6  101.35    8.43
   6   3   6   91.35    8.10
   7  -3   6    6.32    2.10
   7   3   6    6.07    2.09
   8  -3   6   85.17    8.09
   8   3   6   98.60    8.51
   9   3   6   54.51    6.13
   9   3   6   53.20    5.42
   9  -3   6   51.58    5.81
  10  -3   6    1.36    0.30
  11  -3   6    2.14    1.07
  16  -4  -6   42.90    4.11
  15  -4  -6   10.37    2.33
  14   4  -6    0.00    0.15
  14   4  -6    0.28    0.45
  14  -4  -6    0.60    0.70
  13   4  -6   12.86    2.96
  13  -4  -6   16.57    3.03
  13   4  -6   15.27    3.04
  13  -4  -6   11.67    2.80
  12   4  -6    2.83    1.28
  12  -4  -6    4.60    1.48
  12  -4  -6    1.84    1.87
  12   4  -6    1.74    0.72
  12  -4  -6    2.83    1.33
  11  -4  -6   20.72    8.22
  11  -4  -6   22.27    3.78
  11   4  -6   22.12    3.81
  11  -4  -6   20.41    3.63
  10  -4  -6    0.83    0.79
  10   4  -6    0.37    0.54
  10  -4  -6    0.79    0.75
   9   4  -6   17.74    3.93
   9  -4  -6   26.97    8.73
   9  -4  -6   17.88    3.25
   9  -4  -6   18.88    3.29
   8  -4  -6   12.21    3.10
   8   4  -6   17.15    3.68
   7  -4  -6  146.44   10.49
   7   4  -6  141.94   10.06
   6  -4  -6  122.73    9.01
   6   4  -6  129.64    9.12
   5   4  -6   14.58    2.80
   4   4  -6    3.98    1.41
   4   4  -6    0.85    1.50
   3   4  -6  120.29    8.31
   3  -4  -6  110.84    8.17
   2   4  -6 1002.73   24.43
   2  -4  -6 1007.66   23.73
   1   4  -6 1044.56   25.12
   1  -4  -6 1129.76   25.30
   0   4  -6  312.94   14.26
   0  -4  -6  304.75   13.30
  -1   4  -6  204.38   11.49
  -1  -4  -6  208.88   11.42
  -2   4  -6  107.86    8.94
  -2  -4  -6  125.78    9.26
   2   4   6  116.79    9.42
  -3  -4  -6   18.30    3.69
   3   4   6   30.13    5.05
  -3   4  -6   19.43    3.73
  -4  -4  -6  119.61    9.63
   4   4   6  107.25    8.31
   5   4   6   22.14    3.91
   6  -4   6    1.68    1.10
   6   4   6    1.89    1.21
   7   4   6   19.48    3.73
   7  -4   6   18.07    3.48
   8   4   6   62.81    6.98
   9   4   6    8.81    2.70
   9  -4   6    5.88    1.88
  10  -4   6   13.42    2.34
  10  -4   6   12.50    2.45
  11  -4   6   63.22    4.71
  16  -5  -6    7.37    1.64
  15  -5  -6   18.90    3.12
  14   5  -6    1.27    0.39
  14  -5  -6    1.09    0.37
  13   5  -6   35.98    4.81
  13  -5  -6   37.39    4.82
  13  -5  -6   33.72    4.75
  13   5  -6   35.83    4.52
  12   5  -6   86.78    7.73
  12  -5  -6   64.86   13.86
  12  -5  -6   96.33    8.00
  12   5  -6   94.46    7.73
  12  -5  -6   86.42    7.65
  11   5  -6   23.67    3.92
  11  -5  -6   21.63    7.54
  11  -5  -6   19.02    3.56
  11   5  -6   23.99    3.92
  11  -5  -6   24.84    4.04
  10  -5  -6    5.11    1.88
  10   5  -6    6.33    1.98
  10  -5  -6   10.48    2.61
   9   5  -6   71.10    8.07
   9  -5  -6   71.81    6.64
   9   5  -6   66.00    6.20
   9  -5  -6   68.96    6.40
   8  -5  -6   18.30    3.87
   8   5  -6   18.06    3.75
   7  -5  -6   86.31    8.20
   7   5  -6   80.03    7.60
   6  -5  -6  365.06   15.81
   6   5  -6  416.36   16.23
   5   5  -6  141.59    8.84
   4   5  -6   -2.14    2.10
   3   5  -6   38.69    4.89
   3  -5  -6   36.96    4.61
  -3   5   6   41.21    4.41
   2   5  -6  491.19   17.38
   2  -5  -6  518.92   16.86
   1   5  -6  590.85   19.08
   1  -5  -6  608.94   18.63
   0   5  -6  202.26   11.58
   0  -5  -6  192.24   10.66
  -1   5  -6   72.02    6.85
  -1  -5  -6   79.22    7.01
  -2   5  -6  357.36   16.49
  -2  -5  -6  385.15   16.44
   2   5   6  386.66   17.26
  -3   5  -6  212.65   13.22
  -3  -5  -6  247.71   13.37
   3   5   6  238.89   14.36
  -4  -5  -6  217.21   12.88
   4   5   6  230.87   12.19
   5   5   6  118.25    9.10
   6   5   6  211.00   12.31
   7   5   6    2.66    1.58
   8   5   6   16.86    3.55
   9   5   6  184.80   11.26
   9  -5   6  184.59   10.88
  10  -5   6    3.82    1.09
  10  -5   6    4.78    1.28
  11  -5   6   11.79    2.03
  16  -6  -6   -0.27    0.55
  15  -6  -6    2.55    0.78
  14  -6  -6   32.83    4.10
  14  -6  -6   29.55    4.13
  14   6  -6   32.43    4.18
  13  -6  -6  352.54   14.71
  13   6  -6  359.15   15.23
  13  -6  -6  353.21   15.23
  12   6  -6    2.45    1.30
  12  -6  -6    0.68    0.56
  12  -6  -6    1.08    2.12
  12  -6  -6    2.23    1.16
  11   6  -6  129.73    9.47
  11  -6  -6  122.41   19.57
  11  -6  -6  137.51    9.68
  11   6  -6  142.54    9.37
  11  -6  -6  126.81    9.24
  10   6  -6   31.49    4.50
  10  -6  -6   35.18   10.26
  10  -6  -6   35.44    4.79
  10  -6  -6   31.11    4.41
  10   6  -6   34.52    4.47
   9   6  -6  107.95    8.27
   9  -6  -6  113.22    8.51
   9   6  -6  106.43    7.81
   9  -6  -6  106.85    8.11
   8  -6  -6  115.70    9.82
   8   6  -6  138.02   10.70
   7  -6  -6  169.82   11.74
   7   6  -6  182.05   11.38
   6  -6  -6    8.12    2.43
   6   6  -6    4.89    1.74
  -5   6   6  191.08   10.47
   4   6  -6   51.36    5.47
  -4   6   6   85.31    6.97
   3   6  -6  583.92   18.67
  -3   6   6  677.73   18.56
   2   6  -6  115.53    8.45
   2  -6  -6  112.36    8.04
  -2   6   6   99.25    7.45
   1   6  -6   71.28    6.72
   1  -6  -6   68.54    6.24
   0   6  -6   30.55    4.62
   0  -6  -6   25.16    3.77
  -1  -6  -6   10.75    2.30
  -1   6  -6   10.36    2.40
  -2   6  -6   45.91    5.74
  -2  -6  -6   60.09    6.29
   2   6   6   51.19    6.47
  -3   6  -6   38.09    5.52
   3   6   6   49.16    6.52
   4   6   6   31.76    4.58
   5   6   6    1.90    1.12
   6   6   6   10.10    2.66
   7   6   6   85.64    8.14
   8   6   6   99.46    8.65
   9   6   6   19.30    3.71
   9  -6   6   17.47    3.00
  10  -6   6   36.06    3.94
  10  -6   6   36.75    4.20
  11  -6   6   21.05    2.69
  15  -7  -6  108.78    7.13
  14  -7  -6  100.46    7.19
  14   7  -6   95.88    7.13
  14  -7  -6   95.20    7.39
  13  -7  -6    9.82    5.26
  13  -7  -6   12.99    2.86
  13   7  -6   14.93    3.06
  13  -7  -6   12.94    2.79
  12  -7  -6    0.93    2.04
  12  -7  -6    0.43    0.59
  11   7  -6  198.46   11.72
  11  -7  -6  182.38   23.60
  11  -7  -6  205.77   11.87
  11  -7  -6  196.26   11.42
  10   7  -6   64.30    6.63
  10  -7  -6   61.03    6.44
  10  -7  -6   62.60    6.39
   9   7  -6   22.26    3.72
   9  -7  -6   25.11    4.00
   9  -7  -6   22.53    3.71
   8  -7  -6   37.54    5.65
   8   7  -6   40.93    5.85
   7  -7  -6   27.84    4.68
   6  -7  -6  281.46   13.93
  -5   7   6  263.23   12.84
   5  -7  -6  268.75   13.87
   4   7  -6  208.09   11.52
  -4   7   6  248.19   12.54
   3   7  -6  106.85    8.10
  -3   7   6  101.82    7.56
   2  -7  -6  936.83   23.45
  -2   7   6  941.73   23.80
   1   7  -6  823.87   22.88
   1  -7  -6  881.28   22.19
   0   7  -6  180.95   11.08
   0  -7  -6  186.35   10.47
  -1   7  -6  400.30   16.83
  -1  -7  -6  474.51   16.95
  -2   7  -6  187.24   12.05
   2   7   6  194.35   12.82
  -3   7  -6  316.05   16.42
   4   7   6   13.05    2.97
   5   7   6   39.31    5.27
   6   7   6  103.35    8.70
   7   7   6  535.54   20.41
   8   7   6  124.18    9.45
   9   7   6   15.42    3.15
   9  -7   6   11.01    2.33
  10  -7   6   29.25    3.58
  10  -7   6   23.81    3.23
  11  -7   6    5.02    1.36
  15  -8  -6    0.75    0.50
  14  -8  -6   20.97    3.28
  14  -8  -6   17.53    3.09
  14   8  -6   19.99    3.18
  13   8  -6    1.39    0.74
  13  -8  -6    2.32    1.25
  12  -8  -6   82.02    7.46
  12  -8  -6   77.89    7.16
  12   8  -6   84.86    7.55
  11   8  -6    4.66    1.93
  11  -8  -6    3.34    3.15
  11  -8  -6    1.52    1.12
  11  -8  -6    2.49    1.46
  10   8  -6  160.55   10.52
  10  -8  -6  188.94   23.28
  10  -8  -6  165.49   10.68
  10  -8  -6  157.61   10.08
   9   8  -6   47.66    5.60
   9  -8  -6   45.74    5.46
   9  -8  -6   47.56    5.37
   8   8  -6  267.22   12.87
   8  -8  -6  243.51   12.38
   7  -8  -6    3.73    2.18
   7  -8  -6    4.95    2.31
   6  -8  -6  884.97   24.91
   6  -8  -6  993.67   28.03
  -5   8   6  173.89   10.84
   5  -8  -6  181.83   11.61
  -4   8   6  376.75   16.11
   4  -8  -6  340.92   15.62
   3   8  -6   12.27    2.60
  -3   8   6   14.14    2.95
  -2   8   6    0.07    0.96
   2   8  -6    1.66    1.37
   1   8  -6   78.30    7.14
   1  -8  -6   82.74    6.91
   0   8  -6  162.58   10.61
   1   8   6    5.31    2.05
  -1   8  -6    6.70    2.18
  -2   8  -6  112.49    9.30
   2   8   6  135.79   10.83
   3   8   6   52.69    5.78
   4   8   6   80.78    7.42
   5   8   6   25.07    4.30
   6   8   6  132.12    9.85
   7   8   6  880.06   26.03
   8   8   6   90.25    8.12
   9   8   6    7.69    2.35
   9  -8   6    4.06    0.77
  10  -8   6    0.85    0.67
  10  -8   6    1.54    0.80
  11  -8   6  114.97    5.79
  15  -9  -6    2.30    0.76
  15  -9  -6    1.98    0.63
  14  -9  -6   23.93    3.45
  14  -9  -6   23.49    3.45
  13   9  -6   12.05    2.66
  13  -9  -6   12.89    2.83
  13  -9  -6   11.52    2.64
  12  -9  -6   41.55   10.68
  12  -9  -6   56.71    6.21
  12  -9  -6   56.49    6.08
  12   9  -6   55.73    6.20
  11  -9  -6   23.80    8.27
  11  -9  -6   27.83    4.33
  11  -9  -6   26.74    4.08
  11   9  -6   29.28    4.63
  10  -9  -6  376.89   16.21
  10  -9  -6  392.40   15.95
  10   9  -6  404.00   16.81
   9   9  -6  491.78   18.26
   9  -9  -6  481.89   18.02
   9  -9  -6  484.97   17.31
   8   9  -6    0.19    0.33
   8  -9  -6    3.00    3.60
   8  -9  -6    3.66    1.52
   8  -9  -6    1.98    1.29
   7  -9  -6  128.67   10.57
   7  -9  -6  136.45   10.56
   6  -9  -6  316.66   16.04
   6  -9  -6  295.33   14.60
   5  -9  -6  389.21   17.34
  -5   9   6  373.61   16.62
   4  -9  -6   80.96    7.71
  -4   9   6   95.74    8.43
   3  -9  -6  131.36    9.59
   3   9  -6  121.92    8.69
  -3   9   6  130.34    9.39
   2   9  -6  111.05    8.62
  -2   9   6  112.97    8.75
   1   9  -6  449.24   17.39
   0   9  -6    5.85    2.09
  -1   9  -6  477.15   19.05
   1   9   6  457.93   19.54
  -2   9  -6   47.66    5.97
   2   9   6   55.60    7.17
   3   9   6  317.46   14.46
   3  -9   6  356.66   15.20
   4   9   6  275.91   13.79
   4  -9   6  298.30   14.11
   5   9   6 1000.42   26.80
   6   9   6  137.00   10.06
   7   9   6  117.80    9.41
   8   9   6   21.27    3.99
   8  -9   6   17.68    3.46
   9  -9   6   12.32    2.50
  10  -9   6    8.18    1.79
  10  -9   6    6.50    1.58
  15 -10  -6   47.80    3.96
  15 -10  -6   47.42    4.22
  14 -10  -6   45.11    4.67
  14 -10  -6   43.74    4.64
  13 -10  -6   58.15    5.82
  13 -10  -6   57.72    5.75
  12  10  -6    8.59    2.23
  12 -10  -6    6.17    4.33
  12 -10  -6    8.53    2.36
  12 -10  -6   13.16    2.78
  11 -10  -6  139.85   20.04
  11 -10  -6  175.31   11.17
  11 -10  -6  172.41   10.64
  11  10  -6  170.16   11.03
  10 -10  -6  224.26   25.42
  10 -10  -6  207.39   12.09
  10 -10  -6  208.46   11.59
  10  10  -6  214.07   12.38
   9 -10  -6   94.68   15.83
   9 -10  -6   68.86    6.87
   9 -10  -6   72.16    6.68
   9  10  -6   78.70    6.98
   9  10  -6   73.30    7.19
   8 -10  -6  784.77   22.58
   8 -10  -6  757.14   21.13
   7 -10  -6  153.25    9.64
   7 -10  -6  154.25   10.06
   7  10  -6  144.72    9.58
   6 -10  -6   13.17    3.24
   6 -10  -6    9.81    2.65
  -6  10   6   15.40    3.71
   5 -10  -6  534.64   21.02
  -5  10   6  589.14   21.67
   4 -10  -6   27.91    4.69
  -4  10   6   28.70    4.80
   3 -10  -6   35.82    5.13
  -3  10   6   35.83    5.09
   2 -10  -6  290.40   14.35
  -2  10   6  264.65   13.90
   1  10  -6 1339.18   30.54
  -1  10   6 1266.63   32.47
   0  10  -6  136.12    9.95
   0  10   6  143.37   10.63
  -1  10  -6   26.42    4.83
   1  10   6   19.04    3.92
   2  10   6  316.51   14.09
   2 -10   6  305.98   14.12
  -2  10  -6  311.17   15.81
   3  10   6  137.78    9.48
   3 -10   6  139.83    9.76
   4  10   6  730.23   22.51
   4 -10   6  763.90   23.02
   5  10   6   27.57    4.49
   5 -10   6   25.71    4.22
   6  10   6    0.92    1.07
   7  10   6   27.85    4.59
   8  10   6    6.15    2.15
   8 -10   6    4.00    1.14
   9 -10   6   55.84    5.36
   9 -10   6   50.19    5.10
  10 -10   6    2.18    0.95
  10 -10   6    2.49    1.07
  15 -11  -6   45.11    3.74
  14 -11  -6   25.34    3.41
  14 -11  -6   24.54    3.33
  13 -11  -6    6.36    1.95
  13 -11  -6    5.37    1.72
  12 -11  -6   20.91    7.70
  12 -11  -6   33.66    4.71
  12 -11  -6   34.83    4.57
  12  11  -6   34.28    4.68
  11  11  -6   12.60    3.05
  11 -11  -6   14.78    6.83
  11 -11  -6   13.10    3.06
  11 -11  -6   14.30    3.09
  10  11  -6    8.07    2.54
  10 -11  -6    8.85    5.73
  10 -11  -6    6.75    2.45
  10 -11  -6    9.41    2.47
   9 -11  -6  566.61   19.84
   9  11  -6  587.09   19.43
   9 -11  -6  604.63   19.25
   9  11  -6  577.25   20.48
   8 -11  -6  236.38   12.50
   8 -11  -6  238.40   13.15
   8  11  -6  242.72   13.00
   7 -11  -6  730.47   21.29
   7 -11  -6  728.49   22.11
   6 -11  -6  266.99   14.20
  -6  11   6  299.01   16.18
  -5  11   6   16.01    3.61
   5 -11  -6   17.48    3.88
   4 -11  -6  230.79   13.79
  -4  11   6  247.68   14.67
  -3  11   6    7.15    2.19
   3 -11  -6   13.47    3.21
  -2  11   6   12.21    3.12
   2 -11  -6   -0.22    0.40
  -1  11   6  224.44   13.98
   0  11   6  420.35   18.72
   1 -11   6   -0.03    0.84
  -1  11  -6    2.15    1.56
   2  11   6   30.61    4.40
   2 -11   6   25.31    4.03
   3  11   6   26.76    4.10
   3 -11   6   24.70    4.15
   4  11   6  320.56   14.95
   4 -11   6  331.21   15.41
   5  11   6  193.46   11.79
   5 -11   6  224.44   12.58
   6  11   6  160.70   10.92
   6 -11   6  182.83   11.33
   7  11   6  163.23   11.00
   8  11   6   34.67    4.73
   8 -11   6   28.17    3.99
   9 -11   6   23.25    3.28
   9 -11   6   23.26    3.29
  10 -11   6    0.00    0.17
  10 -11   6    0.40    0.72
  15 -12  -6    1.55    0.65
  14 -12  -6    0.47    0.50
  14 -12  -6   -0.16    0.38
  13 -12  -6   83.39    6.84
  13 -12  -6   84.06    6.51
  12 -12  -6    8.10    2.31
  12 -12  -6    6.44    1.84
  11 -12  -6   30.84    9.21
  11 -12  -6   42.15    5.42
  11 -12  -6   44.98    5.21
  10 -12  -6  265.01   27.41
  10 -12  -6  273.37   13.85
  10 -12  -6  273.59   13.07
  10  12  -6  269.78   13.96
   9 -12  -6   35.63    9.64
   9 -12  -6   29.29    4.49
   9  12  -6   27.51    4.55
   9  12  -6   29.17    4.45
   8 -12  -6   50.05    5.81
   8  12  -6   52.22    6.02
   8 -12  -6   49.66    6.00
   7 -12  -6   42.52    5.19
   7  12  -6   43.02    5.47
   7 -12  -6   46.67    5.70
   6 -12  -6  148.28    9.35
   6 -12  -6  159.43   10.24
   6  12  -6  145.75    9.58
  -5  12   6    5.38    2.18
  -4  12   6    7.72    2.67
   4 -12  -6   15.45    3.69
   3 -12  -6   45.58    6.07
  -3  12   6   49.22    6.37
   2 -12  -6   56.76    6.56
  -2  12   6   64.37    7.26
  -1  12   6  560.71   21.07
  -1  12   6  685.92   25.09
   0 -12   6   13.00    2.88
   0  12   6    6.40    2.28
   1  12   6    3.91    1.49
   1 -12   6    3.87    1.69
   2  12   6   22.00    3.77
   2 -12   6   25.08    4.11
   3  12   6  188.66   11.21
   3 -12   6  196.35   11.94
   4  12   6   48.15    5.87
   4 -12   6   50.77    6.11
   5  12   6   22.96    4.05
   5 -12   6   25.50    4.28
   6  12   6    1.05    0.66
   6 -12   6    1.60    1.40
   7  12   6  219.53   12.32
   8  12   6    1.36    1.22
   8 -12   6   -1.45    1.61
   9 -12   6    9.42    2.00
   9 -12   6    9.73    2.03
  10 -12   6   13.40    2.04
  10 -12   6   11.76    1.90
  14 -13  -6    1.65    0.57
  13 -13  -6   10.64    2.38
  13 -13  -6    8.51    1.90
  12 -13  -6    1.31    0.58
  12 -13  -6    0.30    0.17
  11 -13  -6    9.76    2.68
  11 -13  -6    7.88    2.07
  10 -13  -6  167.11   10.86
  10  13  -6  180.78   10.41
   9 -13  -6  310.80   14.69
   9  13  -6  303.62   14.13
  -8 -13   6  203.13   12.05
   8 -13  -6  222.84   12.22
   8  13  -6  232.45   12.69
   8 -13  -6  227.43   12.83
  -7 -13   6  225.08   12.37
   7 -13  -6  231.51   12.20
   7 -13  -6  236.03   12.87
  -6 -13   6  521.86   18.56
   6 -13  -6  513.35   17.67
   6 -13  -6  519.55   18.83
  -5 -13   6  368.17   15.38
   5 -13  -6  349.34   14.18
   5 -13  -6  376.01   15.53
  -4 -13   6    8.84    2.34
  -4  13   6   11.48    3.24
  -3 -13   6    2.15    1.13
  -3  13   6    6.04    2.24
   3 -13  -6    2.83    1.52
  -2  13   6    0.44    0.62
   2 -13  -6    2.82    1.47
  -1 -13   6   67.01    6.75
   0  13   6   95.02    7.57
   0 -13   6   91.41    7.95
   1  13   6  120.89    8.82
   1 -13   6  116.67    9.05
   2  13   6  499.19   18.17
   2 -13   6  487.20   18.83
   3  13   6    2.36    1.37
   3 -13   6    4.28    1.91
   4  13   6  172.71   10.96
   4 -13   6  178.83   11.33
   5  13   6    2.26    1.57
   5 -13   6    0.52    0.63
   6  13   6  106.16    8.66
   6 -13   6  104.08    8.57
   7 -13   6    0.24    0.85
   7 -13   6   -0.87    0.95
   8  13   6   38.06    4.57
   8 -13   6   34.07    4.13
   9 -13   6    7.48    1.68
   9 -13   6    6.67    1.58
  10 -13   6   44.09    3.49
  14 -14  -6    3.19    1.11
  13 -14  -6    5.67    1.67
  12 -14  -6    2.67    1.11
  11 -14  -6   46.98    5.57
  10 -14  -6   30.30    4.57
  10  14  -6   31.03    4.27
   9 -14  -6  380.62   16.24
   9  14  -6  383.82   15.78
  -8 -14   6    8.21    2.26
   8 -14  -6    7.47    2.24
   8 -14  -6    8.99    2.55
   8  14  -6   10.11    2.65
  -7 -14   6  178.85   10.81
   7 -14  -6  181.46   10.79
   7 -14  -6  182.08   11.41
   6 -14  -6    1.33    1.15
   6 -14  -6   -0.24    0.18
  -5 -14   6  465.67   17.49
   5 -14  -6  481.40   16.65
   5 -14  -6  482.58   17.81
  -4 -14   6  299.58   14.02
   4 -14  -6  321.75   14.12
  -3 -14   6   77.22    7.10
  -2 -14   6   56.81    6.21
  -1 -14   6    9.03    2.51
   0 -14   6  233.06   12.95
   1  14   6   78.18    7.02
   1 -14   6   77.19    7.45
   2  14   6   34.07    4.58
   2 -14   6   34.53    5.04
   3  14   6  406.32   16.62
   3 -14   6  398.46   17.09
   4  14   6 1176.26   28.34
   4 -14   6 1102.99   28.36
   5  14   6    9.62    2.54
   5 -14   6    6.10    2.09
   6  14   6   97.13    8.09
   6 -14   6   91.97    7.95
   7  14   6    7.00    2.04
   7 -14   6    6.43    1.98
   7 -14   6    6.64    1.71
   8 -14   6   62.70    5.23
   9 -14   6    0.52    0.17
   9 -14   6    1.80    0.82
  14 -15  -6   -0.71    0.59
  13 -15  -6    1.46    0.86
  12 -15  -6   57.12    5.71
  11 -15  -6    5.07    1.95
  10 -15  -6   47.83    5.69
  10  15  -6   50.84    5.42
   9 -15  -6  929.29   25.15
   9  15  -6  947.45   24.88
   8 -15  -6   24.70    4.09
   8  15  -6   22.27    3.86
   8 -15  -6   20.31    3.91
  -7 -15   6  358.74   15.20
   7 -15  -6  333.84   14.79
   7  15  -6  324.41   15.32
   7 -15  -6  324.19   15.27
  -6 -15   6    3.18    1.22
   6 -15  -6    2.79    1.31
   6 -15  -6    2.34    1.27
  -5 -15   6  234.23   12.42
   5 -15  -6  231.73   12.53
  -4 -15   6  145.77    9.85
   4 -15  -6  149.15    9.75
  -3 -15   6  267.67   13.59
  -2 -15   6   74.70    7.20
  -1 -15   6  223.95   12.60
   0 -15   6   90.03    8.05
   1 -15   6   61.06    6.60
   2 -15   6  185.37   11.69
   3 -15   6  930.75   26.13
   4  15   6   75.18    7.01
   4 -15   6   69.55    7.09
   5  15   6   42.82    5.35
   5 -15   6   41.06    5.34
   6  15   6   11.59    2.62
   6 -15   6   13.38    2.96
   6 -15   6    9.75    2.25
   7  15   6   10.19    2.43
   7 -15   6    9.39    2.32
   7 -15   6   11.48    2.34
   8 -15   6    0.62    0.17
   8 -15   6   -0.10    0.05
   9 -15   6    1.62    0.75
  14 -16  -6   23.34    2.63
  13 -16  -6    1.52    0.63
  12 -16  -6   24.07    3.53
  11 -16  -6   -0.13    0.03
  10 -16  -6  359.52   15.23
  10  16  -6  368.80   14.62
   9 -16  -6  117.50    8.82
   9  16  -6  112.84    8.56
   9 -16  -6  113.66    9.10
   8 -16  -6    9.60    2.53
   8 -16  -6    3.78    1.69
   8  16  -6    5.87    1.81
  -7 -16   6  102.08    8.10
   7 -16  -6   90.20    7.67
   7  16  -6   91.02    8.03
   7 -16  -6   89.55    8.06
  -6 -16   6  801.04   22.97
   6 -16  -6  763.13   21.70
   6  16  -6  685.56   22.20
   6 -16  -6  728.45   22.86
  -5 -16   6  266.19   13.41
   5 -16  -6  265.35   13.56
  -4 -16   6    0.33    0.77
   4 -16  -6    0.67    0.59
  -3 -16   6    6.40    2.11
  -2 -16   6    1.86    1.24
  -1 -16   6   18.60    3.62
   0 -16   6   84.84    7.85
   1 -16   6    0.94    0.66
   2 -16   6   27.98    4.48
   3 -16   6  185.83   11.79
   4 -16   6   29.25    4.59
   5 -16   6    6.46    1.93
   6 -16   6  326.56   15.04
   7 -16   6   11.90    2.51
   8 -16   6    2.06    0.88
   8 -16   6    2.84    1.02
  13 -17  -6   31.81    3.43
  12 -17  -6   46.42    4.71
  11 -17  -6   12.48    2.62
  10 -17  -6  254.05   12.48
  10  17  -6  268.84   12.30
   9 -17  -6  250.78   12.66
   9  17  -6  253.05   12.63
   8 -17  -6   70.36    6.73
   8  17  -6   65.24    6.54
   8 -17  -6   66.19    6.87
   7 -17  -6   38.05    4.88
   7  17  -6   34.72    4.82
   7 -17  -6   38.49    5.20
  -6 -17   6  221.76   12.10
   6 -17  -6  220.76   11.59
   6  17  -6  204.58   12.11
   6 -17  -6  219.86   12.49
  -5 -17   6   12.94    2.88
   5  17  -6   10.35    2.52
   5 -17  -6   13.79    3.11
  -4 -17   6   11.01    2.60
   4 -17  -6    9.79    2.56
  -3 -17   6   12.82    3.02
  -2 -17   6  108.90    8.88
   1  17  -6    0.25    0.39
  -1 -17   6    1.30    0.84
   0 -17   6   33.97    5.01
   1 -17   6   10.30    2.53
   2 -17   6    1.48    0.93
   3 -17   6   18.16    4.00
   4 -17   6    3.27    1.26
   5 -17   6   19.93    3.69
   6 -17   6   19.67    3.56
   7 -17   6   48.63    4.76
   7 -17   6   47.48    4.80
   8 -17   6    7.20    1.52
   8 -17   6    7.76    1.57
  13 -18  -6    9.50    1.76
  12 -18  -6  121.44    7.28
  11 -18  -6    0.47    0.62
  10 -18  -6    0.42    0.32
  10  18  -6    0.66    0.70
   9 -18  -6    5.37    1.72
   9  18  -6    5.69    1.90
   8 -18  -6   43.23    5.13
   8  18  -6   41.83    5.10
   8 -18  -6   39.33    5.16
   7 -18  -6    0.80    0.58
   7 -18  -6    0.50    0.52
   7  18  -6    1.27    0.34
  -6 -18   6   38.12    4.89
   6  18  -6   36.39    5.05
   6 -18  -6   37.71    5.17
  -5 -18   6   21.10    3.73
   5  18  -6   20.21    3.87
   5 -18  -6   22.47    3.91
  -4 -18   6    3.83    1.40
   4 -18  -6    3.40    1.39
   4  18  -6    3.85    1.43
  -3 -18   6  156.97   10.61
   3  18  -6  142.44   10.16
   2  18  -6    3.34    1.71
  -2 -18   6    2.64    1.11
   1  18  -6   93.24    7.53
  -1 -18   6   79.87    7.60
   1  18  -6   83.69    7.46
   0 -18   6   15.04    3.34
   1 -18   6   27.47    4.38
   2 -18   6    0.38    0.61
   3 -18   6   38.29    5.20
   4 -18   6   44.09    5.44
   5 -18   6   77.10    7.05
   6 -18   6    0.40    0.70
   7 -18   6   34.73    3.68
   7 -18   6   33.03    3.71
  12  19  -6   88.78    5.41
  12 -19  -6   93.47    5.93
  11 -19  -6   36.51    4.04
  10 -19  -6   13.72    2.56
   9 -19  -6   31.07    4.10
   9  19  -6   31.29    4.33
   8 -19  -6   20.31    3.35
   8  19  -6   24.01    3.85
   8 -19  -6   24.18    4.06
   7 -19  -6   96.82    7.52
   7  19  -6   98.67    8.06
   7 -19  -6   94.17    8.06
   6  19  -6   55.69    6.21
   6 -19  -6   56.61    6.22
  -5 -19   6  198.99   11.51
   5  19  -6  201.44   11.83
   5 -19  -6  194.65   11.51
  -4 -19   6   18.17    3.49
   4  19  -6   19.63    3.72
   4 -19  -6   19.05    3.47
   3  19  -6    6.36    2.19
  -3 -19   6    9.97    2.69
   3  19  -6    7.57    2.18
   2  19  -6  154.28   10.01
  -2 -19   6  153.66   10.35
   2  19  -6  160.44   10.40
   1  19  -6  151.42    9.50
  -1 -19   6  132.29    9.73
   1  19  -6  151.54    9.87
   0 -19   6   42.87    5.57
   1 -19   6   40.86    5.42
   2 -19   6   11.78    2.87
   3 -19   6   -0.18    0.19
   4 -19   6   77.80    7.19
   5 -19   6   15.22    2.93
   6 -19   6   95.25    6.32
   6 -19   6  111.27    7.45
   7 -19   6   61.60    4.37
  12 -20  -6    0.61    0.39
  11  20  -6    1.41    0.95
  11 -20  -6    0.26    0.12
  10 -20  -6    1.62    0.91
   9 -20  -6   79.95    6.33
   9  20  -6   84.82    6.74
   8 -20  -6   48.38    5.06
   8  20  -6   49.88    5.46
   8 -20  -6   48.43    5.54
   7 -20  -6    5.12    1.48
   7 -20  -6    5.26    1.68
   7  20  -6    5.47    1.71
   6  20  -6    9.90    2.43
   6 -20  -6   17.72    3.39
  -5 -20   6   41.35    5.06
   5  20  -6   37.95    4.97
   5 -20  -6   38.33    5.14
   4  20  -6   16.89    3.82
  -4 -20   6   16.14    3.10
   4  20  -6   14.83    2.97
   4 -20  -6   14.20    3.02
   3  20  -6   52.20    5.91
  -3 -20   6   59.37    6.28
   3  20  -6   56.29    6.10
   2  20  -6   -0.42    0.94
  -2 -20   6    2.02    1.33
   2  20  -6    0.33    0.99
   1  20  -6  250.18   12.07
  -1 -20   6  230.68   12.67
   1  20  -6  248.68   12.31
   0 -20   6   93.20    8.07
   1 -20   6   15.00    3.22
   2 -20   6   -0.06    0.35
   3 -20   6   49.46    5.71
   4 -20   6   54.27    5.80
   5 -20   6    4.63    1.32
   5 -20   6    5.94    1.97
   6 -20   6   78.40    5.02
   6 -20   6   82.20    6.17
   7 -20   6   11.68    1.92
  11  21  -6   -0.42    0.64
  11 -21  -6    0.42    0.40
  10  21  -6  175.69    8.81
  10 -21  -6  155.27    7.89
   9  21  -6   40.87    4.76
   9 -21  -6   41.39    4.27
   8 -21  -6   56.65    5.13
   8  21  -6   62.25    5.90
   8 -21  -6   54.63    5.75
   7 -21  -6    3.56    1.31
   7  21  -6    4.10    1.59
   6  21  -6    3.53    1.69
   6 -21  -6    6.58    2.05
   6  21  -6    5.91    1.93
   5  21  -6   12.02    2.97
   5  21  -6   10.24    2.56
   5 -21  -6   15.82    3.14
   4  21  -6   12.10    2.87
  -4 -21   6   10.56    2.53
   4 -21  -6   11.44    2.59
   4  21  -6   12.22    2.72
   3  21  -6   33.18    4.47
  -3 -21   6   35.10    4.78
   3  21  -6   32.14    4.45
   2  21  -6   69.78    6.41
  -2 -21   6   67.72    6.63
   2  21  -6   70.36    6.53
   1  21  -6   -0.16    0.16
  -1 -21   6    0.81    0.67
   0 -21   6    1.77    0.63
   1 -21   6    2.91    1.17
   2 -21   6    7.59    2.21
   3 -21   6    3.14    1.21
   4 -21   6    4.45    1.50
   5 -21   6   17.23    3.05
   6 -21   6    7.74    1.76
  10  22  -6  109.57    6.33
  10 -22  -6   95.66    5.62
   9  22  -6   25.14    3.47
   9 -22  -6   20.61    2.75
   8  22  -6    2.75    1.53
   8  22  -6    1.10    0.53
   7  22  -6    0.61    0.51
   7 -22  -6    0.59    0.69
   7  22  -6    2.09    0.40
   6  22  -6    8.96    2.45
   6 -22  -6    7.51    2.02
   6  22  -6   10.39    2.47
   5  22  -6   11.27    2.62
   5 -22  -6    9.76    2.41
   5  22  -6   13.45    2.90
   4  22  -6  131.56    8.89
  -4 -22   6  123.26    8.28
   4  22  -6  119.75    8.47
   4 -22  -6  120.08    8.18
   3  22  -6   -0.18    0.83
  -3 -22   6    0.28    0.44
   3  22  -6    0.02    0.72
   2  22  -6    2.10    1.15
  -2 -22   6    1.28    1.03
   2  22  -6    2.37    1.34
   1  22  -6  147.46    8.75
  -1 -22   6  133.98    9.19
   0 -22   6   10.04    2.49
   1 -22   6   -0.43    0.44
   2 -22   6    3.69    1.40
   3 -22   6    8.71    2.09
   4 -22   6   80.55    6.71
   5 -22   6    1.91    1.13
   6 -22   6  125.97    6.22
  10  23  -6   78.41    4.77
   9  23  -6    2.66    0.97
   8  23  -6   37.48    4.10
   7  23  -6   30.40    3.87
   7  23  -6   29.35    3.87
   7 -23  -6   25.14    3.56
   6  23  -6    0.59    0.41
   6 -23  -6    1.64    0.84
   6  23  -6    1.25    0.68
   5  23  -6    0.68    0.69
   5  23  -6    0.67    0.17
   5 -23  -6    0.40    0.36
   4  23  -6    7.67    2.07
   4  23  -6    7.28    1.98
   4 -23  -6    8.09    2.07
   3  23  -6   89.18    7.06
  -3 -23   6   89.17    6.91
   3  23  -6   89.32    6.89
   2  23  -6   30.51    3.96
  -2 -23   6   29.22    4.01
   2  23  -6   28.80    3.78
  -1 -23   6    3.04    1.30
  -1 -23   6    2.66    1.37
   0 -23   6   13.34    2.80
   1 -23   6    4.68    1.58
   2 -23   6    8.04    2.11
   3 -23   6   65.04    5.76
   4 -23   6    1.33    0.56
   5 -23   6   14.99    2.36
   9  24  -6   12.02    1.93
   8  24  -6   26.64    3.20
   7  24  -6   25.87    3.24
   6  24  -6    0.53    0.55
   6 -24  -6    0.50    0.26
   5  24  -6   12.81    2.41
   5  24  -6   10.82    2.26
   5 -24  -6   11.33    2.32
   4  24  -6   19.71    3.00
   4  24  -6   17.98    2.95
   3  24  -6   40.80    4.46
   3  24  -6   42.14    4.52
   2  24  -6    1.61    0.95
  -2 -24   6    0.48    0.43
   2  24  -6    1.79    0.91
  -2 -24   6    0.71    0.46
  -1 -24   6    0.20    0.26
  -1 -24   6    0.53    0.26
   0 -24   6   24.15    3.50
   1 -24   6  100.44    7.09
   2 -24   6    5.33    1.57
   3 -24   6   18.64    2.94
   4 -24   6    1.90    0.81
   8  25  -6   31.81    3.14
   7  25  -6   17.22    2.51
   6  25  -6   79.63    5.68
   5  25  -6   16.12    2.57
   5 -25  -6   14.33    2.40
   4  25  -6   38.49    4.03
   3  25  -6    6.31    1.59
  -3 -25   6    6.48    1.67
  -2 -25   6    1.06    0.82
  -2 -25   6    1.23    0.73
  -1 -25   6    0.98    0.62
  -1 -25   6    0.86    0.54
   0 -25   6   23.01    3.15
   1 -25   6   35.67    3.93
   2 -25   6   85.33    6.00
   3 -25   6   77.21    5.06
   7  26  -6    0.10    0.31
   6  26  -6   37.44    3.54
   5  26  -6   71.77    5.13
  -5 -26   6   65.60    5.29
  -4 -26   6  109.27    6.82
  -3 -26   6    1.15    0.83
  -2 -26   6    4.82    1.40
  -1 -26   6    0.76    0.41
  -1 -26   6    1.83    1.15
   0 -26   6    6.57    1.53
   1 -26   6   65.91    4.73
  -5 -27   6   62.63    4.48
  -4 -27   6   79.89    5.15
  -3 -27   6   25.01    2.85
  -2 -27   6   62.07    4.32
  15   0  -7    0.14    0.44
  14   0  -7   -0.06    0.20
  14   0  -7   -0.50    0.98
  13   0  -7   -1.36    1.41
  12   0  -7    0.57    0.23
  12   0  -7   -0.88    1.25
  11   0  -7    0.04    0.73
  11   0  -7   -0.39    0.68
  10   0  -7    0.24    0.41
  10   0  -7   -0.52    1.46
   9   0  -7    0.21    0.63
   9   0  -7   -0.46    0.73
   8   0  -7    2.25    1.39
   7   0  -7   -0.85    0.80
   6   0  -7   -3.79    1.63
   5   0  -7   -2.36    1.24
   4   0  -7    3.31    1.40
   4   0  -7   -0.43    1.55
   3   0  -7    2.05    1.62
   2   0  -7    1.16    0.85
   1   0  -7   -1.83    1.18
   0   0  -7   -0.78    1.43
  -1   0  -7    0.29    0.59
   2   0   7    0.71    0.75
  -2   0  -7   -0.05    0.27
   3   0   7    0.43    0.74
   4   0   7    0.32    0.76
   5   0   7    0.74    0.56
   6   0   7   -1.16    1.25
   7   0   7    1.90    2.58
   8   0   7    1.22    1.20
   9   0   7    0.00    0.38
  10   0   7   -0.08    0.23
  15   1  -7   -0.62    0.60
  15  -1  -7   -0.20    0.53
  14   1  -7    0.46    0.63
  14  -1  -7    0.31    0.54
  13   1  -7   -1.79    1.63
  13  -1  -7   -1.09    1.21
  12  -1  -7   -0.13    0.48
  12   1  -7   -1.72    1.46
  12  -1  -7   -0.25    0.75
  11   1  -7    0.87    0.75
  11  -1  -7    0.16    0.68
  11   1  -7   -0.58    0.93
  11  -1  -7   -0.56    1.09
  10   1  -7   -0.24    0.43
  10  -1  -7   -0.60    0.48
  10   1  -7   -1.06    1.28
  10  -1  -7   -0.43    1.01
   9   1  -7   -0.59    0.83
   9  -1  -7    0.04    0.66
   9   1  -7   -0.06    0.57
   9  -1  -7   -0.62    0.96
   8  -1  -7   -2.87    1.91
   8   1  -7   -0.36    0.56
   7  -1  -7    0.49    0.62
   7   1  -7    0.11    0.30
   6  -1  -7   -0.44    0.56
   6   1  -7    2.25    1.24
   5  -1  -7    2.25    1.20
   5   1  -7    0.09    0.24
   4  -1  -7   -0.40    0.92
   4   1  -7    1.76    1.35
   4   1  -7   -2.33    1.95
   4  -1  -7   -0.38    0.99
   3   1  -7   -0.22    0.81
   3   1  -7    1.76    1.71
   3  -1  -7    3.30    2.01
   2   1  -7   -0.22    0.14
   2  -1  -7   -0.48    0.50
   1   1  -7   -0.69    1.25
   1  -1  -7   -0.56    0.82
   0   1  -7   -0.40    1.01
   0  -1  -7    0.42    1.36
  -1  -1  -7    1.93    1.11
  -1   1  -7   -0.24    1.39
   2   1   7    1.00    1.03
  -2   1  -7    2.58    1.81
  -2  -1  -7   -1.23    1.86
   3  -1   7   -0.57    0.19
   3   1   7    0.13    0.58
   4  -1   7    0.77    1.05
   4   1   7   -0.79    0.74
   5   1   7   -0.43    0.66
   5  -1   7   -0.49    0.75
   6   1   7    0.43    0.57
   6  -1   7   -0.05    0.94
   7   1   7    0.04    1.06
   7  -1   7    6.61    2.69
   8  -1   7    0.94    0.92
   8   1   7    1.76    1.35
   9   1   7   -0.29    0.55
   9  -1   7   -1.17    1.04
  10  -1   7   -0.20    0.31
  15   2  -7    0.03    0.52
  15  -2  -7    0.35    0.32
  14   2  -7   -0.20    0.71
  14  -2  -7   -0.85    1.22
  13   2  -7    0.53    0.91
  13  -2  -7   -0.06    0.74
  13   2  -7   -1.43    1.52
  13  -2  -7   -0.05    0.81
  12  -2  -7    0.03    0.66
  12   2  -7   -1.93    1.71
  12  -2  -7   -0.01    0.51
  11   2  -7   -0.14    0.48
  11  -2  -7   -0.13    0.58
  11   2  -7   -0.20    0.68
  11  -2  -7   -0.63    1.00
  10   2  -7   -0.64    1.07
  10  -2  -7    0.82    0.75
  10   2  -7   -0.47    0.95
  10  -2  -7   -0.81    0.79
   9   2  -7   -0.32    0.31
   9  -2  -7    0.22    0.34
   9   2  -7   -0.17    0.95
   9  -2  -7   -0.38    0.79
   8  -2  -7    1.17    0.99
   8   2  -7    0.28    0.49
   8  -2  -7   -0.61    1.00
   7  -2  -7    0.87    0.82
   7   2  -7    0.88    0.83
   6  -2  -7   -2.73    1.43
   6   2  -7   -0.14    0.43
   5  -2  -7    0.58    0.62
   5   2  -7   -1.71    1.02
   4   2  -7   -3.15    1.35
   4   2  -7   -1.55    2.02
   3   2  -7    1.49    1.31
   3  -2  -7    2.29    1.68
   2   2  -7    2.17    1.60
   2  -2  -7    0.30    0.48
   1   2  -7   -0.72    1.52
   1  -2  -7   -1.28    1.15
   0   2  -7    0.72    0.43
   0  -2  -7   -1.26    1.53
  -1  -2  -7    0.11    0.62
  -1   2  -7   -0.03    1.23
  -2   2  -7    0.16    0.78
  -2  -2  -7   -0.53    0.61
   3  -2   7    0.46    0.55
   3   2   7   -0.17    0.22
   4  -2   7    0.51    0.41
   4   2   7    0.19    0.59
   5   2   7    1.09    1.03
   5  -2   7   -0.44    0.91
   6  -2   7    0.40    0.34
   6   2   7   -0.80    0.96
   7   2   7   -0.17    0.47
   7  -2   7   -0.64    1.00
   8   2   7   -0.09    0.56
   8   2   7   -1.00    1.02
   9   2   7   -0.90    0.75
   9  -2   7   -0.48    0.99
  10  -2   7   -0.53    0.56
  15   3  -7   -0.38    0.21
  15  -3  -7    0.48    0.58
  14   3  -7    0.09    0.25
  14  -3  -7   -1.47    1.05
  13   3  -7    0.23    0.62
  13  -3  -7   -0.34    0.56
  13  -3  -7   -0.98    1.47
  12   3  -7    0.79    1.20
  12  -3  -7    0.01    0.40
  12  -3  -7   -0.26    0.27
  11  -3  -7   -0.28    0.55
  11   3  -7   -1.40    1.16
  11  -3  -7   -0.38    1.65
  10   3  -7   -0.88    0.89
  10  -3  -7   -0.19    0.73
  10  -3  -7   -1.16    1.14
   9   3  -7   -0.73    0.67
   9  -3  -7    0.43    0.83
   9  -3  -7    0.05    0.35
   8  -3  -7    0.09    0.15
   8  -3  -7    0.23    0.23
   7  -3  -7    0.09    0.85
   7   3  -7   -0.54    0.50
   6  -3  -7    2.66    1.38
   6   3  -7    0.47    1.27
   5  -3  -7   -1.68    1.04
   4   3  -7   -2.32    1.83
   3   3  -7    1.64    1.66
   3  -3  -7    2.05    1.61
   2   3  -7    2.00    1.67
   2  -3  -7    0.43    1.36
   1   3  -7   -1.51    0.94
   1  -3  -7    1.21    1.11
   0   3  -7    1.22    1.12
   0  -3  -7   -0.84    0.15
  -1  -3  -7   -2.35    1.32
  -1   3  -7    5.23    2.07
  -2  -3  -7   -3.51    1.67
   2   3   7    0.09    0.66
   3  -3   7   -0.85    0.47
   3   3   7   -0.06    0.50
   4  -3   7    0.47    0.36
   4   3   7    0.09    0.62
   5  -3   7   -0.55    0.71
   5   3   7   -0.27    1.26
   6  -3   7   -0.72    1.11
   6   3   7   -0.23    0.61
   7  -3   7    0.42    0.63
   7   3   7   -1.74    1.35
   8   3   7    0.42    1.04
   8   3   7   -0.40    0.77
   9  -3   7   -1.39    1.15
  10  -3   7   -0.22    0.55
  15   4  -7    0.27    0.71
  15  -4  -7   -0.02    0.21
  14   4  -7   -0.18    0.29
  14  -4  -7    0.42    0.25
  14  -4  -7   -0.62    0.53
  13   4  -7   -0.21    0.57
  13  -4  -7   -0.57    0.88
  13  -4  -7   -1.48    1.45
  12   4  -7    0.68    0.31
  12  -4  -7   -0.65    0.70
  12  -4  -7    0.07    0.63
  11   4  -7   -0.90    0.84
  11  -4  -7   -0.02    0.30
  11  -4  -7   -0.52    0.27
  10   4  -7   -0.74    0.87
  10  -4  -7    0.15    0.09
  10  -4  -7    0.29    0.76
   9   4  -7    0.30    0.46
   9  -4  -7    0.11    0.41
   9  -4  -7    0.14    0.25
   8   4  -7    2.41    1.43
   8   4  -7    0.43    0.55
   8  -4  -7    0.54    0.94
   8  -4  -7   -0.79    1.06
   7  -4  -7    0.07    0.23
   7   4  -7   -0.16    0.35
   6  -4  -7    2.26    1.29
   5  -4  -7   -3.35    1.46
   4   4  -7   -1.79    2.07
   3   4  -7    2.20    1.79
   3  -4  -7    1.06    1.11
   2   4  -7    2.50    1.81
   2  -4  -7   -1.59    1.50
   1   4  -7    0.65    1.35
   1  -4  -7   -0.14    0.90
   0   4  -7    0.95    0.85
   0  -4  -7   -0.56    0.85
  -1   4  -7    0.62    0.72
  -2  -4  -7    2.51    1.57
   2   4   7   -0.17    0.32
   3   4   7   -0.27    0.36
   4   4   7    0.35    0.61
   5   4   7    0.23    0.23
   6   4   7    0.39    0.65
   7   4   7   -0.11    0.37
   8   4   7    0.20    0.81
   9  -4   7   -0.36    0.36
   9  -4   7   -0.87    0.80
  10  -4   7   -0.09    0.30
  15   5  -7   -0.23    0.23
  14   5  -7   -0.45    0.53
  14  -5  -7   -0.67    0.57
  14  -5  -7   -0.86    1.05
  13   5  -7    0.35    0.84
  13  -5  -7    0.10    0.42
  13  -5  -7   -0.67    1.43
  12   5  -7    0.30    0.63
  12  -5  -7   -1.28    1.37
  12  -5  -7   -0.23    1.18
  11   5  -7   -0.64    1.04
  11  -5  -7   -0.04    0.54
  11  -5  -7   -0.93    0.93
  10   5  -7   -0.68    1.45
  10  -5  -7   -0.09    0.61
  10  -5  -7   -0.87    1.11
   9  -5  -7   -0.27    0.53
   9   5  -7    0.81    0.76
   9  -5  -7    0.66    0.88
   8  -5  -7   -0.16    0.58
   8   5  -7   -0.31    0.50
   8  -5  -7   -0.01    0.47
   7  -5  -7   -0.89    0.87
   6  -5  -7   -0.73    1.09
   4   5  -7   -2.36    2.62
   3   5  -7    2.36    1.69
   3  -5  -7   -3.44    1.56
   2   5  -7    2.68    1.88
   2  -5  -7    0.01    0.65
   1   5  -7   -0.84    0.36
   1  -5  -7   -0.15    0.87
   0   5  -7    1.36    1.11
   0  -5  -7   -0.15    1.10
  -1  -5  -7    2.99    1.49
  -1   5  -7    2.64    2.07
  -2  -5  -7   -3.42    1.63
   2   5   7   -0.52    0.16
   3   5   7   -0.12    0.46
   4   5   7   -0.21    0.46
   5   5   7   -0.24    0.61
   6   5   7    0.23    0.90
   7   5   7    0.03    0.80
   8   5   7    0.09    0.20
   9  -5   7    0.10    0.62
   9  -5   7   -0.78    0.86
  10  -5   7    0.31    0.33
  15   6  -7    0.61    0.59
  14  -6  -7   -0.10    0.31
  14  -6  -7    0.42    0.40
  13   6  -7   -0.26    0.65
  13  -6  -7    0.50    0.44
  13  -6  -7   -0.15    0.82
  12   6  -7    0.57    0.99
  12  -6  -7   -0.80    0.61
  12  -6  -7   -0.79    1.06
  11   6  -7   -0.60    0.40
  11  -6  -7   -1.23    1.28
  11  -6  -7   -0.48    1.10
  10   6  -7   -0.95    0.85
  10  -6  -7    0.46    0.37
  10  -6  -7   -0.43    0.45
   9   6  -7   -0.40    0.90
   9  -6  -7   -0.79    0.77
   9  -6  -7    0.53    0.36
   8   6  -7   -1.17    0.71
   8  -6  -7   -0.28    0.69
   8  -6  -7   -0.24    0.70
   7  -6  -7   -5.01    2.10
   6  -6  -7    4.91    1.96
   4   6  -7   -3.12    2.34
   3   6  -7    0.41    0.56
   2   6  -7    2.30    1.68
   2  -6  -7    1.84    1.53
   1   6  -7   -1.71    1.15
   1  -6  -7    0.35    0.76
   0   6  -7    1.71    1.37
   0  -6  -7   -0.67    0.69
  -1  -6  -7    0.49    0.53
  -1   6  -7    1.14    1.46
   2   6   7    0.60    0.56
   3   6   7   -0.27    0.51
   4   6   7   -0.58    1.18
   5   6   7   -1.13    1.33
   6   6   7   -0.42    0.52
   7   6   7   -1.55    1.67
   8   6   7    0.12    0.72
   9  -6   7   -0.81    0.86
   9  -6   7   -1.66    1.28
  10  -6   7    0.35    0.15
  14   7  -7   -0.57    0.12
  14  -7  -7    0.10    0.52
  14  -7  -7    0.47    0.57
  13   7  -7   -0.35    0.79
  13  -7  -7   -0.33    0.72
  13  -7  -7   -1.12    1.22
  12   7  -7    0.19    0.07
  12  -7  -7   -0.25    1.26
  12  -7  -7   -0.51    0.66
  11   7  -7   -0.47    0.40
  11  -7  -7    0.56    0.49
  10   7  -7   -0.72    1.26
  10  -7  -7   -1.27    1.47
  10  -7  -7   -0.80    1.25
   9   7  -7   -1.15    1.19
   9  -7  -7    0.40    1.49
   9  -7  -7   -0.78    0.86
   8   7  -7    0.10    0.57
   8  -7  -7    0.16    0.80
   8  -7  -7   -0.37    0.81
   7   7  -7   -0.12    0.35
   7  -7  -7   -0.56    0.93
   6  -7  -7    2.06    1.27
   3   7  -7    1.24    1.09
   2   7  -7    2.01    1.64
   2  -7  -7    0.90    0.44
   1   7  -7    0.13    0.18
   1  -7  -7    2.68    1.62
   0   7  -7    1.23    1.53
   1   7   7   -1.03    1.10
   2   7   7   -0.32    0.57
   3   7   7   -0.45    0.55
   4   7   7   -0.39    0.60
   5   7   7   -0.92    1.21
   6   7   7    1.76    1.37
   7   7   7   -0.40    0.65
   8   7   7    0.18    0.48
   8  -7   7   -0.92    1.29
   9  -7   7   -0.49    0.62
   9  -7   7   -2.15    1.31
  10  -7   7   -0.13    0.13
  15  -8  -7   -0.80    0.68
  14   8  -7   -0.31    0.19
  14  -8  -7    0.11    0.36
  14  -8  -7   -0.51    0.85
  13   8  -7    0.04    0.75
  13  -8  -7   -0.45    0.31
  13  -8  -7   -0.57    0.63
  12   8  -7   -0.17    0.61
  12  -8  -7    0.11    0.30
  12  -8  -7   -0.19    0.35
  11   8  -7   -0.13    0.26
  11  -8  -7    0.66    0.41
  11  -8  -7   -0.85    1.21
  10   8  -7    0.22    0.62
  10  -8  -7   -0.69    1.14
  10  -8  -7   -0.57    0.92
   9   8  -7   -0.25    1.07
   9  -8  -7   -0.42    0.91
   9  -8  -7   -1.39    1.21
   8   8  -7   -0.91    0.98
   8  -8  -7   -0.44    0.93
   8  -8  -7   -0.96    1.29
   7   8  -7   -0.08    0.54
   7  -8  -7   -0.30    0.62
   6  -8  -7   -1.25    1.41
   3   8  -7   -3.10    1.42
   2   8  -7    0.01    0.25
   1   8  -7    0.87    0.55
   0   8  -7    0.50    1.10
   1   8   7    0.53    0.23
  -1   8  -7   -0.66    1.01
   1  -8   7   -0.49    1.17
   2   8   7   -0.41    1.03
   2  -8   7    0.07    0.18
   3   8   7    0.13    0.71
   4   8   7   -1.02    0.69
   5   8   7    5.25    2.59
   6   8   7    0.06    0.62
   7   8   7    0.89    0.35
   8   8   7    0.79    0.86
   8  -8   7   -1.50    1.39
   9  -8   7   -0.50    0.57
   9  -8   7   -0.78    0.77
  15  -9  -7    0.06    0.16
  14  -9  -7    0.37    0.17
  13   9  -7   -0.68    0.44
  13  -9  -7    0.30    0.35
  13  -9  -7    0.52    0.43
  12   9  -7   -0.05    0.50
  12  -9  -7    0.17    0.70
  12  -9  -7    0.13    0.40
  11   9  -7    0.49    0.93
  11  -9  -7    0.03    0.48
  11  -9  -7   -0.87    1.21
  10   9  -7   -0.66    1.05
  10  -9  -7    0.21    0.30
  10  -9  -7   -0.30    0.72
   9   9  -7    0.07    0.14
   9  -9  -7    0.43    0.36
   8   9  -7    0.81    1.18
   8  -9  -7   -0.16    0.28
   7   9  -7    1.20    1.18
   7  -9  -7   -0.32    0.40
   6   9  -7    0.92    0.71
   6  -9  -7   -0.61    1.18
   3   9  -7   -2.17    2.19
   2   9  -7    3.65    2.19
   1   9  -7    3.92    2.12
   0   9   7   -0.02    0.34
   0  -9   7   -0.02    0.10
   0   9  -7    1.67    2.19
   1   9   7   -0.42    0.72
  -1   9  -7    0.20    0.68
   1  -9   7   -1.59    1.56
   2   9   7   -0.26    0.22
   2  -9   7   -1.15    1.44
   3   9   7   -0.66    1.18
   3  -9   7   -0.99    0.86
   4   9   7   -0.56    0.66
   5   9   7    0.18    0.55
   6   9   7    0.15    0.97
   7   9   7   -1.41    1.08
   8   9   7    1.24    1.02
   8  -9   7   -1.37    1.26
   9  -9   7   -0.42    0.74
   9  -9   7   -0.38    0.65
  15 -10  -7   -0.86    0.53
  14 -10  -7    0.01    0.42
  13 -10  -7   -0.72    0.66
  13 -10  -7   -0.35    0.65
  12  10  -7    0.70    0.89
  12 -10  -7   -0.67    0.67
  12 -10  -7    0.21    0.67
  11  10  -7    1.15    1.14
  11 -10  -7    0.23    0.78
  11 -10  -7   -0.29    0.83
  10  10  -7    0.04    0.16
  10 -10  -7    0.06    0.33
  10 -10  -7    0.81    0.51
   9  10  -7   -0.05    0.55
   9 -10  -7   -0.90    0.79
   9 -10  -7   -0.73    1.16
   8  10  -7   -0.74    0.62
   8 -10  -7    0.20    0.47
   7  10  -7    0.72    1.35
   7 -10  -7    0.29    0.77
   6  10  -7   -0.42    0.20
   6 -10  -7   -0.19    0.75
   5  10  -7    0.08    0.27
   4  10  -7    0.92    0.50
  -4 -10   7   -0.56    0.94
  -3 -10   7   -0.48    0.89
   2  10  -7   -0.47    0.68
  -2 -10   7   -0.74    0.79
   1  10  -7    1.48    1.28
  -1  10   7   -0.65    0.79
  -1 -10   7    0.38    0.72
   1  10  -7    2.91    1.72
   0  10  -7   -0.62    1.01
   0  10   7   -0.44    0.72
   0 -10   7   -1.10    1.15
   1  10   7   -0.46    0.80
   1 -10   7    0.80    0.58
   2  10   7   -0.69    0.85
   2 -10   7    0.38    0.47
   3  10   7   -0.54    1.33
   3 -10   7   -1.17    1.13
   4  10   7   -0.90    1.14
   4 -10   7   -0.64    0.67
   5  10   7    0.65    0.38
   6  10   7    0.43    0.38
   7  10   7    0.03    0.76
   8  10   7    1.21    1.03
   8 -10   7   -1.16    1.23
   9 -10   7   -0.55    0.59
   9 -10   7   -0.10    0.48
  15 -11  -7   -0.91    0.70
  14 -11  -7   -0.35    0.39
  13 -11  -7    0.11    0.39
  12 -11  -7   -0.83    1.12
  12 -11  -7   -0.74    0.92
  11  11  -7    0.61    1.11
  11 -11  -7    0.40    0.85
  11 -11  -7   -0.45    0.93
  10  11  -7    0.16    0.93
  10 -11  -7   -0.33    0.97
   9  11  -7    0.16    0.62
   9 -11  -7   -0.78    1.10
   8  11  -7    0.86    0.87
   8 -11  -7   -0.82    0.93
   7  11  -7   -0.43    0.82
   7 -11  -7   -0.49    0.48
   6  11  -7   -0.08    0.22
   6 -11  -7   -0.86    1.32
   5 -11  -7   -0.87    1.17
  -5 -11   7    1.26    1.53
  -4 -11   7    0.04    0.23
   3  11  -7    1.53    2.48
  -3 -11   7   -0.58    0.64
   2  11  -7   -3.70    1.55
  -2 -11   7    0.19    0.82
  -1  11   7   -0.03    0.14
  -1 -11   7    0.23    0.77
   0  11   7   -0.33    0.43
   0  11  -7    0.38    0.35
   0 -11   7   -0.59    0.61
   1  11   7   -0.47    0.87
   1 -11   7   -0.25    0.32
   2  11   7   -1.61    1.05
   2 -11   7    0.42    0.45
   3  11   7   -1.01    1.41
   3 -11   7    0.29    0.71
   4  11   7   -0.36    1.04
   4 -11   7    0.04    0.38
   5  11   7    0.44    0.22
   6  11   7   -0.49    0.53
   7  11   7   -0.52    0.35
   8  11   7   -0.69    0.48
   8 -11   7   -1.53    1.05
   9 -11   7    0.59    0.33
   9 -11   7    0.46    0.51
  14 -12  -7   -0.58    0.62
  13 -12  -7   -0.50    0.63
  12 -12  -7   -0.45    1.18
 -11 -12   7   -0.95    1.06
  11 -12  -7   -1.22    1.08
  10  12  -7   -0.06    1.02
  10 -12  -7   -0.11    0.49
  10  12  -7    0.10    0.53
   9  12  -7    0.40    0.89
   9 -12  -7   -0.95    1.33
   9  12  -7   -0.30    1.10
   8  12  -7   -0.60    0.76
   8 -12  -7   -0.04    0.40
   7  12  -7   -0.45    0.57
  -7 -12   7    0.43    0.12
   7 -12  -7   -0.46    0.73
  -6 -12   7   -0.45    0.38
   6 -12  -7   -0.61    0.92
   6 -12  -7   -0.19    1.05
   5 -12  -7   -0.85    1.01
  -5 -12   7   -0.75    1.10
  -4 -12   7    1.88    1.35
  -3 -12   7   -0.33    0.59
  -2  12   7   -0.02    0.35
  -2 -12   7    0.59    0.79
  -1  12   7   -0.34    0.46
  -1 -12   7   -0.09    0.73
   0  12   7    0.11    0.56
   0 -12   7   -0.15    0.46
   1  12   7    0.38    0.84
   1 -12   7   -0.33    0.84
   2  12   7   -0.48    0.96
   2 -12   7   -0.31    0.74
   3  12   7   -0.35    0.92
   3 -12   7    0.58    1.00
   4  12   7   -0.57    0.75
   4 -12   7   -0.35    0.85
   5  12   7   -0.42    0.75
   5 -12   7    0.08    0.86
   6  12   7   -0.87    1.12
   7  12   7   -0.71    0.77
   7 -12   7   -1.12    1.09
   8 -12   7   -0.88    0.76
   9 -12   7    0.33    0.24
  14 -13  -7    0.38    0.10
  13 -13  -7   -0.23    0.19
  12 -13  -7   -0.49    1.20
  11 -13  -7    0.72    0.68
 -10 -13   7   -0.16    0.42
  10 -13  -7    0.11    0.67
  10  13  -7   -0.75    0.56
  -9 -13   7    0.29    0.75
   9 -13  -7    0.18    0.17
   9  13  -7   -0.98    1.17
  -8 -13   7    1.28    1.17
   8 -13  -7   -0.36    0.64
  -7 -13   7    0.99    1.21
   7 -13  -7   -0.03    0.80
  -6 -13   7   -0.73    0.95
   6 -13  -7   -0.43    0.88
   6 -13  -7    0.38    0.15
  -5 -13   7    0.18    0.48
   5 -13  -7   -0.24    0.78
  -4 -13   7   -0.68    1.07
  -3 -13   7    0.69    0.66
  -2  13   7   -0.16    0.84
  -2 -13   7   -0.37    0.87
  -1  13   7   -0.80    0.99
  -1 -13   7    0.39    0.30
   0  13   7    0.05    0.58
   0 -13   7   -1.95    1.78
   1  13   7    0.46    0.03
   1 -13   7   -1.17    1.41
   2  13   7    0.07    0.66
   2 -13   7    0.21    0.82
   3  13   7    0.05    0.29
   3 -13   7    0.36    0.58
   4  13   7   -0.41    0.88
   4 -13   7   -0.53    0.67
   5  13   7    0.20    0.39
   5 -13   7    0.90    1.09
   6  13   7    0.03    0.64
   7  13   7    0.65    0.53
   7 -13   7   -0.68    0.93
   8 -13   7   -0.26    0.22
   8 -13   7   -0.02    0.13
  14 -14  -7    0.15    0.43
  13 -14  -7   -1.56    1.12
  12 -14  -7   -0.06    0.13
  11 -14  -7   -0.38    0.74
 -10 -14   7   -0.14    0.55
  10 -14  -7   -0.43    0.60
  10  14  -7   -0.83    0.74
  -9 -14   7   -0.37    0.32
   9 -14  -7   -1.17    1.19
   9  14  -7   -0.53    1.17
  -8 -14   7   -0.33    0.80
   8 -14  -7   -1.01    1.03
   8  14  -7    0.45    1.01
  -7 -14   7    0.09    0.17
   7 -14  -7   -1.04    0.89
  -6 -14   7    0.66    0.76
   6 -14  -7   -1.39    1.26
   6 -14  -7    0.43    0.86
  -5 -14   7   -0.16    0.27
   5 -14  -7    0.02    0.69
  -4 -14   7   -0.24    0.13
  -3  14   7    0.69    0.91
  -3 -14   7   -0.61    0.83
  -2  14   7   -0.33    0.60
  -2 -14   7    0.08    0.44
  -1  14   7   -0.02    0.42
  -1 -14   7    0.74    0.82
   0  14   7   -0.02    0.26
   0 -14   7    0.50    0.04
   1  14   7   -0.21    0.30
   1 -14   7    0.30    0.33
   2  14   7   -0.48    1.07
   2 -14   7   -1.31    0.99
   3  14   7   -0.09    0.37
   3 -14   7    0.48    0.86
   4  14   7   -0.54    0.38
   4 -14   7   -0.85    0.76
   5  14   7   -0.82    0.94
   5 -14   7   -1.65    0.97
   6  14   7    0.18    0.10
   6 -14   7   -0.38    0.25
   6 -14   7   -0.86    0.81
   7  14   7    0.93    0.84
   7 -14   7   -0.42    0.61
   8 -14   7    0.49    0.41
   8 -14   7   -0.07    0.07
  14 -15  -7    0.30    0.32
  13 -15  -7    0.01    0.37
  12 -15  -7   -0.73    0.76
  11 -15  -7   -1.23    1.08
  10 -15  -7   -0.44    1.11
  10  15  -7   -0.17    0.71
  -9 -15   7    0.40    0.06
   9 -15  -7    0.02    0.49
  -8 -15   7   -0.35    0.88
   8 -15  -7   -0.56    0.87
   8  15  -7   -0.43    0.97
  -7 -15   7   -0.09    0.47
   7 -15  -7    0.22    1.08
   7 -15  -7    0.76    0.40
   6 -15  -7   -0.73    1.07
  -6 -15   7    0.54    0.98
   6 -15  -7    0.49    0.65
  -5 -15   7    0.52    0.32
   5 -15  -7    0.16    0.69
  -4 -15   7   -0.22    0.35
  -3 -15   7   -0.58    1.26
  -2 -15   7   -0.46    0.87
  -1  15   7   -0.26    0.64
  -1 -15   7    0.15    0.35
   0  15   7   -0.99    0.67
   0 -15   7    0.67    0.65
   1  15   7   -1.19    1.38
   1 -15   7   -0.67    0.70
   2  15   7    0.40    0.49
   2 -15   7   -0.48    1.01
   3  15   7    0.65    0.93
   3 -15   7    0.51    0.70
   4  15   7    0.07    0.44
   4 -15   7   -0.05    0.43
   5  15   7    0.07    0.33
   5 -15   7   -0.35    0.72
   6  15   7    0.02    0.49
   6 -15   7    1.37    0.94
   7 -15   7   -0.70    0.55
   8 -15   7    0.20    0.28
  13 -16  -7   -0.29    0.47
  12 -16  -7   -0.49    0.62
  11 -16  -7   -0.26    0.78
  11  16  -7   -0.34    0.58
  10 -16  -7   -0.95    1.14
  10  16  -7   -0.61    0.61
   9 -16  -7    0.24    0.43
   9  16  -7   -0.28    0.73
   8 -16  -7    1.14    0.78
  -8 -16   7   -0.43    0.59
   8  16  -7   -0.09    0.53
   7 -16  -7    0.30    0.29
  -7 -16   7    0.07    0.85
   7 -16  -7    0.65    0.74
   7  16  -7   -0.55    1.09
  -6 -16   7   -0.14    0.34
   6 -16  -7    0.59    0.57
  -5 -16   7    0.24    0.93
   5 -16  -7   -0.34    0.27
  -4 -16   7    0.43    0.57
  -3 -16   7   -0.48    0.88
  -2 -16   7    0.70    0.88
  -1 -16   7    0.10    0.19
   0 -16   7   -0.21    0.23
   1 -16   7    0.88    1.08
   2 -16   7   -0.50    0.45
   3 -16   7   -0.14    0.50
   4  16   7   -0.53    0.21
   4 -16   7    0.23    0.83
   5  16   7   -0.42    0.65
   5 -16   7   -0.63    1.08
   6 -16   7   -0.20    0.48
   7 -16   7   -0.61    0.45
  13 -17  -7   -0.29    0.33
  12 -17  -7   -0.16    0.34
  11 -17  -7    0.01    0.40
  10 -17  -7   -0.22    0.69
  10  17  -7   -0.40    0.40
   9 -17  -7   -0.31    0.44
   9  17  -7    0.02    0.70
   8 -17  -7   -0.28    0.23
  -8 -17   7    0.20    0.19
   8  17  -7    0.41    0.59
   7 -17  -7   -0.63    1.00
  -7 -17   7    0.25    0.53
   7 -17  -7    0.86    1.02
   7  17  -7    0.37    0.85
  -6 -17   7    0.42    0.27
   6 -17  -7    0.35    0.57
   6  17  -7    0.20    0.85
  -5 -17   7   -1.11    1.13
   5 -17  -7    0.21    0.67
  -4 -17   7   -1.21    1.03
  -3 -17   7   -0.32    0.53
  -2 -17   7    0.83    0.73
  -1 -17   7   -0.06    0.38
   0 -17   7    0.05    0.33
   1 -17   7   -1.07    1.10
   2 -17   7    0.70    0.86
   3 -17   7    0.47    0.37
   4 -17   7    0.46    0.78
   5 -17   7    0.40    0.61
   6 -17   7   -0.44    0.49
   7 -17   7    0.18    0.35
  12 -18  -7   -0.89    0.68
  11 -18  -7    0.04    0.60
  10 -18  -7    0.05    0.31
  10  18  -7   -0.53    0.53
   9 -18  -7    0.66    0.64
   9  18  -7   -0.52    0.96
   8 -18  -7   -0.06    0.53
   8  18  -7   -0.76    0.74
   7 -18  -7   -1.24    1.25
  -7 -18   7   -0.58    1.28
   7  18  -7   -1.52    1.43
  -6 -18   7   -0.98    0.48
   6 -18  -7   -0.13    0.46
   6  18  -7    0.09    0.41
  -5 -18   7    0.01    0.17
   5 -18  -7   -0.24    0.28
   5  18  -7    0.52    1.07
  -4 -18   7   -0.62    0.84
   4  18  -7   -0.88    0.80
   3  18  -7   -0.12    0.60
  -3 -18   7   -0.25    0.04
   2  18  -7   -0.12    0.49
  -2 -18   7   -0.37    1.16
  -1 -18   7   -0.03    0.64
   0 -18   7   -0.13    1.04
   1 -18   7   -0.50    1.11
   2 -18   7    0.03    0.45
   3 -18   7   -0.65    0.63
   4 -18   7    0.56    0.71
   5 -18   7    0.28    0.28
   6 -18   7    0.32    0.56
   6 -18   7    0.75    0.67
  12  19  -7    0.45    0.23
  12 -19  -7    0.30    0.44
  11 -19  -7    0.26    0.17
  10 -19  -7   -0.47    0.33
  10  19  -7   -0.83    0.68
   9 -19  -7    0.34    0.39
   9  19  -7   -0.46    0.71
   8 -19  -7    0.16    0.47
   8  19  -7   -0.35    0.91
  -7 -19   7   -0.53    0.78
   7  19  -7   -0.06    0.61
  -6 -19   7    0.47    0.90
   6 -19  -7    0.87    1.08
   6  19  -7   -0.59    0.90
  -5 -19   7    0.29    0.53
   5 -19  -7    0.21    0.37
   5  19  -7    0.11    0.67
   4  19  -7    0.15    0.33
  -4 -19   7    0.45    0.79
   4  19  -7    0.89    0.89
   3  19  -7   -0.54    0.52
  -3 -19   7    0.43    0.55
   3  19  -7    0.39    0.73
   2  19  -7    0.29    0.43
  -2 -19   7   -0.53    1.30
   2  19  -7   -0.03    0.57
  -1 -19   7   -0.06    0.61
   1  19  -7    0.41    0.88
   0 -19   7   -0.30    0.28
   1 -19   7    0.10    0.57
   2 -19   7   -0.86    0.91
   3 -19   7    0.36    0.61
   4 -19   7    0.48    0.82
   5 -19   7    0.15    0.50
   6 -19   7   -0.93    0.67
  11  20  -7    0.35    0.59
  11 -20  -7   -0.18    0.51
  10 -20  -7    0.14    0.49
   9 -20  -7   -0.17    0.38
   9  20  -7   -0.17    0.25
   8 -20  -7   -0.48    0.68
   8  20  -7    0.27    0.19
   7  20  -7    0.08    0.59
  -6 -20   7    0.06    0.77
   6 -20  -7    0.81    0.71
   6  20  -7    0.23    0.69
   5  20  -7   -0.17    0.57
  -5 -20   7   -0.13    0.36
   5 -20  -7    0.25    0.53
   5  20  -7    0.45    0.94
   4  20  -7   -0.19    0.16
  -4 -20   7    0.39    0.44
   4  20  -7   -0.03    0.75
   3  20  -7    0.36    0.86
  -3 -20   7   -0.19    0.96
   3  20  -7   -0.88    0.98
   2  20  -7    0.84    0.84
  -2 -20   7    0.86    0.51
   2  20  -7   -0.45    0.59
  -1 -20   7   -0.98    1.19
   0 -20   7   -0.80    0.98
   1 -20   7   -0.75    1.04
   2 -20   7    0.04    0.77
   3 -20   7    0.40    0.78
   4 -20   7    0.19    0.09
   5 -20   7   -0.38    0.56
  11  21  -7   -0.01    0.11
  10  21  -7    1.51    0.95
  10 -21  -7    0.35    0.49
   9  21  -7   -0.12    0.28
   9 -21  -7   -0.97    0.73
   9  21  -7   -0.44    0.52
   8  21  -7    0.11    0.15
   8  21  -7   -0.42    0.83
   7  21  -7   -0.17    0.29
   7  21  -7   -0.30    0.74
   6  21  -7   -0.36    0.96
  -6 -21   7   -1.35    0.96
   6  21  -7   -0.33    0.70
   5  21  -7   -0.63    0.86
  -5 -21   7    0.60    0.67
   5  21  -7    0.52    0.83
   4  21  -7    0.13    0.49
  -4 -21   7   -0.52    0.68
   4  21  -7   -1.02    1.14
   3  21  -7   -0.30    0.19
  -3 -21   7   -0.21    0.92
   3  21  -7    0.75    0.58
   2  21  -7   -0.75    0.70
  -2 -21   7    0.54    0.55
   2  21  -7   -0.07    0.83
  -1 -21   7   -0.61    1.00
   0 -21   7    0.87    1.17
   1 -21   7   -0.33    0.15
   2 -21   7    0.14    0.48
   3 -21   7   -0.08    0.14
   4 -21   7   -0.13    0.67
   5 -21   7   -0.04    0.26
  10  22  -7   -0.03    0.15
   9  22  -7   -0.98    0.77
   8  22  -7   -0.59    0.75
   8  22  -7   -0.95    0.88
   7  22  -7   -0.63    0.95
   7  22  -7   -0.85    0.73
   6  22  -7   -0.53    0.75
   6  22  -7   -0.84    0.62
   5  22  -7    0.55    0.15
  -5 -22   7    0.25    0.29
   5  22  -7    0.08    0.52
   4  22  -7   -0.35    0.37
  -4 -22   7    0.29    0.31
   4  22  -7   -0.09    0.24
   3  22  -7   -0.72    0.43
  -3 -22   7   -0.76    0.81
   3  22  -7    0.42    0.49
   2  22  -7    0.25    0.20
  -2 -22   7    0.00    0.81
   2  22  -7   -0.18    0.45
  -1 -22   7   -0.33    0.41
   0 -22   7    0.30    0.42
   1 -22   7    0.49    0.44
   2 -22   7    0.52    0.38
   3 -22   7    0.04    0.61
   4 -22   7    0.08    0.39
   9  23  -7    0.86    0.59
   8  23  -7    0.53    0.58
   7  23  -7    0.46    0.04
   7  23  -7   -1.64    1.13
   6  23  -7    0.03    0.49
   6  23  -7    0.03    0.35
   5  23  -7    0.24    0.52
   5  23  -7   -0.58    0.51
   4  23  -7   -0.36    0.50
  -4 -23   7   -0.54    0.58
   4  23  -7   -0.63    0.57
   3  23  -7   -0.11    0.61
  -3 -23   7   -0.64    0.46
   3  23  -7    0.07    0.16
  -2 -23   7   -0.65    0.82
  -2 -23   7   -0.85    0.84
   2  23  -7   -0.83    0.68
  -1 -23   7   -0.71    0.70
   0 -23   7    0.55    0.54
   1 -23   7    0.01    0.58
   2 -23   7   -0.60    0.65
   3 -23   7    0.88    0.72
   8  24  -7    0.11    0.32
   7  24  -7    0.63    0.62
   6  24  -7   -0.36    0.43
   5  24  -7    0.00    0.61
   5  24  -7    0.65    0.51
   4  24  -7    0.32    0.33
   4  24  -7    0.55    0.54
   3  24  -7   -0.10    0.51
  -3 -24   7    0.59    0.61
   3  24  -7    0.02    0.37
  -3 -24   7    0.30    0.27
  -2 -24   7   -0.15    0.54
  -2 -24   7   -0.09    0.39
  -1 -24   7    0.33    0.37
   0 -24   7    0.67    0.26
   1 -24   7   -0.37    0.60
   2 -24   7   -0.18    0.19
   7  25  -7   -0.50    0.48
   6  25  -7    0.35    0.58
   5  25  -7   -0.93    0.67
  -4 -25   7    0.78    0.50
  -3 -25   7   -0.42    0.45
  -2 -25   7   -0.93    0.64
  -1 -25   7   -0.24    0.57
   0 -25   7   -0.29    0.45
  15   0  -8   -1.17    0.82
  14   0  -8  209.63   10.71
  13   0  -8    0.54    0.24
  12   0  -8  128.18    8.98
  11   0  -8    2.22    1.16
  10   0  -8   61.67    6.44
   9   0  -8   -0.07    0.61
   8   0  -8   46.79    5.49
   7   0  -8    0.34    0.34
   6   0  -8  280.52   12.92
   6   0  -8  270.17   14.85
   5   0  -8    2.62    1.42
   4   0  -8    9.52    2.77
   3   0  -8    2.90    1.90
   2   0  -8    2.28    1.12
   1   0  -8    1.19    0.44
   0   0   8  172.34   10.19
   1   0   8    2.05    1.40
   2   0   8   57.33    6.12
   3   0   8    1.72    1.37
   4   0   8   20.28    3.72
   5   0   8    1.62    1.30
   6   0   8   45.84    5.51
   7   0   8   -0.19    0.59
   8   0   8  301.01   11.75
  15   1  -8    0.36    0.13
  15  -1  -8    0.87    0.58
  14   1  -8    9.53    2.44
  14  -1  -8   10.31    2.40
  13   1  -8   12.52    2.83
  13  -1  -8   14.64    2.81
  12   1  -8  102.19    7.92
  12  -1  -8  100.77    7.99
  11   1  -8   58.82    6.18
  11  -1  -8   58.46    6.23
  10  -1  -8   13.45    2.95
  10   1  -8   14.22    3.06
   9   1  -8    9.86    2.48
   9  -1  -8    3.25    1.46
   8   1  -8   29.44    4.29
   8  -1  -8   29.96    4.42
   7   1  -8   14.15    2.96
   7  -1  -8   15.02    2.96
   6   1  -8    3.34    1.48
   6  -1  -8    3.06    1.43
   6  -1  -8    1.74    1.20
   5  -1  -8   27.80    4.63
   4  -1  -8    6.32    2.13
   4   1  -8    0.89    1.69
   3   1  -8  237.84   14.30
   3  -1  -8  250.83   14.73
   2   1  -8   13.57    3.49
   2  -1  -8   14.24    3.11
   1  -1  -8   23.76    4.45
   1   1  -8   31.62    5.28
   0  -1   8   80.34    6.90
   0   1   8   80.56    7.03
   1  -1   8  468.54   17.07
   1   1   8  465.19   17.33
   2  -1   8   32.22    4.47
   2   1   8   31.77    4.63
   3  -1   8  202.41   11.66
   3   1   8  197.06   11.56
   4  -1   8    5.93    2.05
   4   1   8    5.11    2.08
   5  -1   8   24.63    4.09
   5   1   8   23.97    4.00
   6   1   8   45.49    5.41
   6  -1   8   43.25    5.20
   7  -1   8   55.71    5.60
   7   1   8   62.70    6.10
   8   1   8   16.88    2.64
   8  -1   8   16.84    2.79
   9  -1   8   45.68    3.66
  15  -2  -8   30.88    3.61
  15   2  -8   30.67    3.60
  14   2  -8    6.85    1.81
  13   2  -8    2.51    0.92
  13  -2  -8    2.83    1.32
  12   2  -8   25.41    4.35
  12   2  -8   36.18    4.68
  12  -2  -8   32.29    4.49
  11   2  -8   84.70    7.34
  11  -2  -8   86.08    7.56
  10   2  -8   99.51    8.12
  10  -2  -8   99.92    8.15
   9   2  -8   11.78    2.78
   9  -2  -8   13.93    3.01
   8   2  -8   25.16    4.01
   8  -2  -8   24.74    3.99
   7   2  -8   12.11    2.71
   7   2  -8   11.22    2.65
   7  -2  -8   13.35    2.89
   6   2  -8   79.40    6.89
   6  -2  -8   68.20    6.37
   6  -2  -8   74.13    7.92
   5  -2  -8    7.60    2.41
   4  -2  -8  103.12    8.50
   4   2  -8   99.19    9.51
   3   2  -8    3.83    1.96
   3  -2  -8    4.43    2.63
   2   2  -8   10.26    3.25
   2  -2  -8    6.93    1.89
   1  -2  -8    3.38    1.05
  -1   2   8    1.89    0.84
   0  -2   8   17.98    3.16
   0   2   8   17.55    3.33
   1   2   8   14.22    3.06
   1  -2   8    9.90    2.43
   2  -2   8    5.72    1.80
   2   2   8    6.14    1.95
   3  -2   8   64.19    6.42
   3   2   8   57.86    6.32
   4  -2   8    0.82    0.82
   4   2   8    1.14    0.98
   5  -2   8    1.22    1.16
   5   2   8    3.62    1.78
   6   2   8    5.86    1.77
   6  -2   8    7.96    2.18
   7   2   8    2.33    1.19
   7  -2   8    2.51    1.35
   8   2   8   42.92    4.18
   8  -2   8   44.99    4.60
   9  -2   8  203.76    7.88
  15   3  -8    0.42    0.49
  15  -3  -8    1.18    0.57
  14   3  -8   -0.29    0.57
  14  -3  -8   -0.22    0.55
  13   3  -8   10.87    2.62
  13  -3  -8   12.25    2.78
  12   3  -8   92.70    7.91
  12  -3  -8   92.28    7.71
  11   3  -8    8.16    2.33
  11   3  -8   13.89    2.94
  11  -3  -8    8.75    2.47
  10   3  -8  140.96    9.57
  10  -3  -8  145.52    9.84
   9   3  -8   73.94    6.85
   9  -3  -8   72.09    6.93
   8   3  -8    3.65    1.57
   8  -3  -8    3.63    1.68
   7   3  -8  191.14   11.25
   7   3  -8  166.74   10.26
   7  -3  -8  172.58   10.38
   6   3  -8    3.22    1.14
   6   3  -8    4.54    1.78
   6  -3  -8    5.46    1.80
   5  -3  -8  126.71   10.28
   4   3  -8   51.00    6.44
   3   3  -8    2.46    1.85
   3  -3  -8    0.53    0.36
   2   3  -8   60.49    7.40
   2  -3  -8   64.84    7.48
   1  -3  -8  122.50   10.44
  -1   3   8  125.54    8.91
   0   3   8   23.69    3.87
   1   3   8    2.11    1.51
   2   3   8   14.92    3.06
   3  -3   8   76.19    6.86
   3   3   8   71.33    7.01
   4  -3   8  577.63   19.26
   4   3   8  512.92   18.94
   5  -3   8  116.94    8.77
   5   3   8  106.16    8.55
   6  -3   8   10.34    2.49
   6   3   8    5.83    1.48
   7   3   8   51.43    5.52
   8  -3   8  314.81   12.26
   9  -3   8   23.26    2.69
  15   4  -8    4.98    1.40
  15  -4  -8    4.40    1.42
  14   4  -8    9.11    2.30
  14  -4  -8   12.86    2.46
  13   4  -8   48.79    5.47
  13  -4  -8   48.58    5.41
  12   4  -8   53.26    5.90
  12  -4  -8   50.55    5.73
  11   4  -8   18.79    3.60
  11  -4  -8   15.52    3.15
  10   4  -8   29.17    4.49
  10   4  -8   29.03    4.33
  10  -4  -8   29.70    4.48
   9   4  -8   -0.53    0.90
   9   4  -8    1.45    1.13
   9  -4  -8    0.78    1.14
   8   4  -8   66.75    6.74
   8   4  -8   71.67    6.82
   8  -4  -8   76.14    7.01
   7   4  -8   12.28    2.75
   7   4  -8   14.18    2.88
   7  -4  -8   16.35    3.19
   6   4  -8  119.71    9.05
   6   4  -8  124.72    8.45
   6  -4  -8  115.71    8.38
   5  -4  -8  436.45   18.73
   5   4  -8  481.81   18.65
   3   4  -8   85.62    8.68
   3  -4  -8   93.59    9.14
   2   4  -8  105.20    9.84
   2  -4  -8  101.01    9.23
  -1   4   8  393.39   15.81
   0   4   8  155.49   10.04
   1   4   8  543.45   19.35
   2   4   8   29.08    4.41
   3   4   8    3.55    1.42
   4   4   8    2.12    1.56
   5   4   8   81.15    7.50
   6   4   8   22.71    3.72
   7   4   8   41.29    5.04
   8   4   8   32.19    4.09
   8  -4   8   32.86    3.87
   9  -4   8   10.48    1.75
  15  -5  -8   77.07    5.66
  15   5  -8   79.15    5.64
  14   5  -8    4.05    1.33
  14  -5  -8    4.09    1.36
  13  -5  -8   65.89    6.11
  13   5  -8   65.43    6.28
  12   5  -8   23.59    3.89
  12  -5  -8   24.82    3.86
  11   5  -8   30.49    4.52
  11  -5  -8   33.17    4.66
  10   5  -8  118.57    9.15
  10  -5  -8  127.72    9.26
   9   5  -8   52.99    5.91
   9  -5  -8   52.63    5.91
   8   5  -8  148.39    9.91
   8  -5  -8  153.92   10.02
   7   5  -8    6.94    2.05
   7   5  -8    5.20    1.52
   7  -5  -8    7.82    2.13
   6   5  -8   27.05    4.30
   6   5  -8   29.22    4.09
   6  -5  -8   27.77    4.12
   5   5  -8   18.58    3.70
   5  -5  -8   12.65    2.68
   4   5  -8   99.55    8.64
   4   5  -8   94.48    9.12
   3   5  -8    7.44    2.41
   3   5  -8    6.46    2.61
   2   5  -8  101.62    8.69
   2  -5  -8  105.10    9.47
  -1   5   8  101.82    8.16
  -1  -5   8  113.77    8.31
   0   5   8  198.26   11.45
   0   5  -8  206.35   12.68
   1   5   8   90.84    7.87
  -1   5  -8   77.88    7.58
  -2   5  -8   17.92    3.50
   2   5   8   11.91    2.74
   3   5   8  117.42    9.00
   4   5   8   65.84    6.80
   5   5   8  185.03   11.39
   6   5   8   12.41    2.75
   7   5   8   34.06    4.50
   8   5   8    5.68    1.80
   8  -5   8    1.33    0.46
   9  -5   8    9.19    1.64
  15  -6  -8   85.86    5.30
  14   6  -8    0.19    0.49
  14  -6  -8   -0.57    0.63
  13   6  -8    3.04    1.27
  13  -6  -8    1.84    1.10
  12   6  -8   59.74    6.20
  12  -6  -8   58.24    6.16
  11   6  -8    1.94    0.89
  11  -6  -8    3.76    1.61
  10   6  -8   55.56    6.19
  10  -6  -8   55.36    6.09
   9   6  -8   75.14    7.07
   9  -6  -8   71.41    6.99
   8   6  -8  104.16    8.30
   8  -6  -8  104.67    8.31
   7   6  -8    0.94    0.65
   7   6  -8    1.76    1.08
   7  -6  -8    1.05    0.88
   6   6  -8   30.07    4.23
   6   6  -8   23.21    4.06
   6  -6  -8   27.22    4.06
   5   6  -8  509.47   18.85
   5  -6  -8  518.17   17.29
   4   6  -8  286.79   14.40
   3   6  -8   38.93    5.38
  -3  -6   8   50.23    5.79
   2   6  -8   77.16    7.93
  -2  -6   8  216.67   11.71
  -1   6   8   37.46    4.93
  -1  -6   8   39.52    4.97
   0   6   8  332.37   15.00
   0   6  -8  282.68   14.72
   1   6   8  421.69   17.16
  -1   6  -8  498.32   19.05
   2   6   8   16.50    3.36
   3   6   8  242.27   13.01
   4   6   8  248.69   13.27
   5   6   8   98.86    8.28
   6   6   8    1.66    0.80
   7   6   8   83.40    6.97
   8   6   8    1.03    0.85
   8  -6   8    0.04    0.80
  15  -7  -8    5.84    1.30
  14  -7  -8   22.49    3.24
  14   7  -8   24.62    3.45
  13  -7  -8   45.62    5.11
  13   7  -8   42.98    5.05
  12   7  -8    1.07    0.42
  12  -7  -8    1.06    0.80
  11   7  -8   -0.11    0.56
  11  -7  -8    0.17    0.42
  10   7  -8   47.67    5.79
  10  -7  -8   48.47    5.74
   9   7  -8   85.84    7.64
   9  -7  -8   82.68    7.47
   8   7  -8   62.11    6.49
   8  -7  -8   65.17    6.54
   7   7  -8    2.40    1.28
   7   7  -8    1.84    1.24
   7  -7  -8    2.46    1.19
   6   7  -8  419.90   17.16
   6  -7  -8  422.62   16.10
   6   7  -8  458.09   16.83
   5   7  -8   21.04    3.96
   5  -7  -8   13.68    2.76
   4   7  -8  211.33   12.17
  -4  -7   8  182.05   11.55
   4  -7  -8  208.67   10.77
   3   7  -8  357.23   16.00
  -3  -7   8  368.78   15.69
   2   7  -8  685.62   22.40
  -2  -7   8  674.88   20.98
   1   7  -8    0.67    1.09
  -1   7   8    2.09    1.29
  -1  -7   8    0.73    0.73
   0   7   8   25.29    4.06
   0   7  -8   25.00    4.18
   0  -7   8   24.50    4.02
   1   7   8  127.84    9.52
  -1   7  -8  142.56   10.14
   2   7   8   50.43    5.85
   3   7   8  140.06    9.91
   4   7   8    7.10    2.46
   5   7   8    7.57    2.36
   6   7   8    1.64    0.34
   7   7   8   25.11    3.82
   8  -7   8   15.97    2.54
  15  -8  -8    5.28    1.30
  14   8  -8    1.21    0.98
  14  -8  -8    0.51    0.45
  13   8  -8    0.20    0.28
  13  -8  -8    0.62    0.78
  12   8  -8   12.48    2.95
  12  -8  -8   11.38    2.69
  11   8  -8    1.39    1.19
  11  -8  -8    2.88    1.44
  10   8  -8    4.62    2.05
  10  -8  -8    2.29    1.15
   9   8  -8    1.91    0.30
   9  -8  -8    2.83    1.84
   8  -8  -8  170.36   10.65
   8   8  -8  170.75   10.87
   7  -8  -8  409.28   16.20
   7   8  -8  440.84   17.00
   6   8  -8   35.62    5.34
   6  -8  -8   36.79    4.75
   6   8  -8   42.33    5.19
   5   8  -8   34.12    4.91
   5  -8  -8   37.04    4.62
   5   8  -8   36.28    4.68
   4   8  -8    6.88    2.12
  -4  -8   8    2.69    1.35
   3   8  -8   10.68    2.66
  -3  -8   8    7.88    2.44
   2   8  -8  448.56   17.94
  -2  -8   8  397.43   16.31
   1   8  -8  446.54   17.85
  -1   8   8  413.08   16.80
  -1  -8   8  404.37   16.52
   0   8   8   39.23    5.20
   0   8  -8   46.50    5.65
   0  -8   8   41.10    5.26
   1   8   8    6.59    2.05
  -1   8  -8    9.43    2.59
   1  -8   8    8.27    2.44
   2   8   8  279.10   13.94
   3   8   8  109.84    8.81
   4   8   8   56.75    6.34
   5   8   8  128.45    9.31
   6   8   8   17.39    3.16
   7   8   8   11.71    2.53
   8  -8   8    2.32    1.00
   8  -8   8    1.17    0.22
  15  -9  -8   52.56    3.92
  14  -9  -8    5.48    1.49
  13   9  -8   10.06    2.40
  13  -9  -8   11.80    2.50
  12  -9  -8   67.56    6.37
  12   9  -8   70.22    6.74
  11  -9  -8  536.27   18.72
  11   9  -8  540.63   19.54
  10  -9  -8   26.24    4.29
  10   9  -8   26.47    4.33
   9  -9  -8  397.03   16.40
   9   9  -8  398.84   16.88
   8  -9  -8  129.65    9.23
   8   9  -8  128.77    9.46
   7  -9  -8   92.24    7.75
   7   9  -8   92.47    7.98
   6   9  -8    7.86    2.20
   6  -9  -8    7.97    2.13
   5   9  -8  244.32   13.40
  -5  -9   8  259.14   13.66
   5  -9  -8  262.29   12.41
   5   9  -8  271.29   12.85
   4   9  -8  301.37   14.83
  -4  -9   8  275.31   13.78
   3   9  -8   76.88    7.42
  -3  -9   8   76.10    7.09
   2   9  -8    2.89    1.32
  -2   9   8    3.07    1.27
  -2  -9   8    2.60    1.25
  -1   9   8  161.27   10.45
   1   9  -8  165.23   10.81
  -1  -9   8  157.86   10.50
   0   9   8  147.11   10.14
   0   9  -8  171.69   10.97
   0  -9   8  154.31   10.48
  -1   9  -8    7.17    2.08
   1   9   8    6.02    1.97
   1  -9   8    5.96    1.96
   2   9   8   32.10    4.64
   2  -9   8   35.67    4.96
   3   9   8  162.09   10.63
   4   9   8   17.92    3.55
   5   9   8    1.26    1.37
   6   9   8    6.31    1.68
   7   9   8    7.93    2.05
   7  -9   8    4.25    1.43
   8  -9   8   16.90    2.38
   8  -9   8   16.11    2.45
  14 -10  -8   42.55    4.16
 -13 -10   8   71.56    5.71
  13 -10  -8   75.67    6.23
  12 -10  -8   23.67    3.80
  12  10  -8   27.30    4.15
  11  10  -8    2.04    1.74
  11 -10  -8    2.47    1.81
  10 -10  -8   11.78    2.94
  10  10  -8   19.86    3.74
   9  10  -8    6.73    2.27
   9 -10  -8    6.74    2.29
   8 -10  -8   25.71    4.20
   8  10  -8   26.47    4.37
   7  10  -8    2.70    1.62
   7 -10  -8    4.49    2.00
  -6 -10   8  133.14   10.26
   6 -10  -8  145.69    9.49
   6  10  -8  156.89   10.16
  -5 -10   8    5.56    1.99
   5 -10  -8    4.80    1.56
   4  10  -8  120.66    9.47
  -4 -10   8  112.40    8.98
   3  10  -8    2.03    1.35
  -3 -10   8    2.15    0.98
  -2  10   8   21.54    3.84
   2  10  -8   16.58    3.46
  -2 -10   8   18.65    3.58
  -1  10   8   94.24    7.99
   1  10  -8   95.85    8.35
  -1 -10   8   98.06    8.26
   0  10   8    0.78    1.00
   0  10  -8    0.87    1.08
   0 -10   8    0.83    0.25
   1  10   8   34.51    5.02
   1 -10   8   37.87    5.20
   2  10   8   -0.61    1.22
   2 -10   8    1.21    0.79
   3  10   8    1.07    0.89
   4  10   8   17.25    3.44
   5  10   8    1.92    1.48
   6  10   8   61.49    6.13
   7  10   8    1.44    1.01
   7 -10   8    0.81    0.47
   8 -10   8    0.53    0.32
   8 -10   8   -0.34    0.29
  14 -11  -8    4.40    1.30
  13 -11  -8   69.45    5.84
 -12 -11   8   64.02    5.87
  12 -11  -8   68.84    6.34
  11 -11  -8   79.62    7.14
  11  11  -8   84.04    7.36
  10 -11  -8  126.37    9.14
  10  11  -8  131.10    8.87
  10  11  -8  127.72    9.41
   9  11  -8    2.66    1.61
   9 -11  -8    1.66    1.49
   8 -11  -8  869.83   23.96
   8  11  -8  900.04   25.21
  -7 -11   8  193.35   11.96
   7 -11  -8  181.60   10.80
   7  11  -8  185.85   11.26
  -6 -11   8   94.34    8.40
   6 -11  -8   99.25    7.79
  -5 -11   8   48.20    5.97
   5 -11  -8   49.19    5.31
  -4 -11   8   49.36    5.92
   3  11  -8  302.05   14.89
  -3 -11   8  277.27   14.05
   2  11  -8    8.37    2.40
  -2  11   8    7.77    2.30
  -2 -11   8    8.40    2.42
  -1  11   8    7.84    2.31
   1  11  -8   13.09    2.97
  -1 -11   8    9.74    2.55
   0  11   8  242.84   13.02
   0  11  -8  256.64   13.29
   0 -11   8  234.50   12.85
   1  11   8   45.85    5.64
   1 -11   8   41.15    5.49
   2  11   8    4.14    1.33
   2 -11   8    2.96    1.23
   3  11   8   26.90    4.29
   3 -11   8   27.98    4.22
   4  11   8   66.01    6.58
   5  11   8  174.54   10.42
   6  11   8    2.38    1.02
   7  11   8   76.84    5.98
   7 -11   8   66.97    5.39
   8 -11   8   -0.10    0.20
  14 -12  -8    0.61    0.61
  13 -12  -8   57.85    5.17
 -12 -12   8    6.58    1.81
  12 -12  -8    4.80    1.55
 -11 -12   8   36.23    4.55
  11 -12  -8   38.41    4.80
 -10 -12   8   77.92    7.01
  10 -12  -8   72.16    6.78
  10  12  -8   78.09    6.79
  -9 -12   8    0.89    0.68
   9 -12  -8    0.84    0.93
  -8 -12   8   74.08    7.25
   8 -12  -8   64.83    6.53
  -7 -12   8   56.29    6.35
   7 -12  -8   55.67    5.95
  -6 -12   8    3.12    1.56
   6 -12  -8    2.33    1.22
  -5 -12   8    9.09    2.41
  -4 -12   8  212.06   12.13
  -3  12   8   26.49    4.37
  -3 -12   8   28.22    4.41
  -2  12   8    7.33    2.13
  -2 -12   8    7.15    2.34
  -1  12   8   30.42    4.54
  -1 -12   8   30.97    4.60
   0  12   8  214.95   12.40
   0 -12   8  231.50   12.90
   1  12   8    9.70    2.58
   1 -12   8   11.08    2.74
   2  12   8   68.10    6.85
   2 -12   8   71.44    7.06
   3  12   8    2.64    1.34
   3 -12   8    1.93    0.88
   4  12   8    1.42    1.29
   5  12   8    0.55    0.66
   6  12   8  105.55    7.40
   7  12   8    5.14    1.52
   7 -12   8    4.91    1.28
  14 -13  -8   37.45    3.50
  13 -13  -8  207.19    9.42
  12 -13  -8   80.21    6.39
 -11 -13   8   14.82    2.68
  11 -13  -8   16.62    3.01
 -10 -13   8    7.38    2.01
  10 -13  -8    7.91    2.24
  10  13  -8    8.37    2.07
  -9 -13   8  649.01   20.65
   9 -13  -8  625.96   20.02
   9  13  -8  616.87   20.22
  -8 -13   8  119.78    9.01
   8 -13  -8  114.96    8.57
  -7 -13   8  385.92   16.42
   7 -13  -8  393.90   15.69
  -6 -13   8  162.92   10.74
   6 -13  -8  173.18   10.15
  -5 -13   8    0.54    0.83
  -4 -13   8  262.31   13.71
  -3  13   8  101.11    8.41
  -3 -13   8   95.85    8.33
  -2  13   8   13.92    3.06
  -2 -13   8   14.73    3.17
  -1  13   8   72.64    7.08
  -1 -13   8   75.54    7.29
   0  13   8  160.67   10.47
   0 -13   8  167.07   10.98
   1  13   8    3.96    1.48
   1 -13   8    2.28    1.16
   2  13   8    2.44    1.19
   2 -13   8    3.63    1.77
   3  13   8    1.37    0.81
   3 -13   8    0.98    0.24
   4  13   8   23.13    3.79
   4 -13   8   25.76    3.90
   5  13   8    1.69    0.24
   6  13   8   13.73    2.57
   6 -13   8   11.45    2.28
   7 -13   8    6.23    1.38
  13 -14  -8    4.74    1.40
  12 -14  -8    1.44    0.85
 -11 -14   8   33.14    3.96
  11 -14  -8   33.61    4.27
 -10 -14   8   28.14    3.92
  10 -14  -8   30.76    4.21
  10  14  -8   29.68    3.98
   9 -14  -8    1.91    1.30
   9  14  -8    2.40    1.13
  -8 -14   8    0.88    0.57
   8 -14  -8    2.96    1.23
  -7 -14   8    1.09    0.82
   7 -14  -8    2.60    1.11
  -6 -14   8  188.22   11.49
   6 -14  -8  209.08   10.99
  -5 -14   8   20.72    3.70
  -4  14   8   74.13    7.22
  -4 -14   8   75.99    7.38
  -3  14   8  131.33    9.47
  -3 -14   8  119.05    9.36
  -2  14   8   45.31    5.45
  -2 -14   8   44.31    5.58
  -1  14   8  205.95   11.86
  -1 -14   8  202.00   12.16
   0  14   8  169.32   10.72
   0 -14   8  163.75   10.88
   1  14   8   93.88    7.88
   1 -14   8   98.64    8.31
   2  14   8   14.62    2.98
   2 -14   8   15.86    3.33
   3  14   8   30.79    4.38
   3 -14   8   35.47    4.70
   4  14   8    1.68    1.07
   4 -14   8    1.14    0.86
   5  14   8    4.00    1.20
   6  14   8    5.12    1.51
   6 -14   8    3.67    1.06
   7 -14   8  157.95    6.92
  13 -15  -8    0.58    0.48
  12 -15  -8  106.22    6.81
  11 -15  -8    5.96    1.74
  11  15  -8    5.70    1.49
 -10 -15   8   60.37    5.56
  10 -15  -8   57.51    5.64
  10  15  -8   66.31    5.93
   9 -15  -8    2.14    1.02
  -9 -15   8    3.09    1.44
   9  15  -8    1.88    0.96
  -8 -15   8   55.27    5.84
   8 -15  -8   57.47    5.80
   8  15  -8   58.03    6.25
  -7 -15   8   54.39    6.04
   7 -15  -8   51.90    5.50
  -6 -15   8    9.34    2.49
  -5 -15   8   26.08    4.18
  -4  15   8    1.03    0.44
  -4 -15   8    2.46    1.39
  -3  15   8    0.31    0.56
  -3 -15   8    1.22    1.12
  -2  15   8  131.27    9.29
  -2 -15   8  125.59    9.48
  -1  15   8   48.87    5.70
  -1 -15   8   49.11    5.98
   0  15   8   81.34    7.23
   0 -15   8   81.60    7.60
   1  15   8    0.38    0.22
   1 -15   8    0.91    1.12
   2  15   8   27.09    4.13
   2 -15   8   26.78    4.20
   3  15   8    8.55    2.36
   3 -15   8    7.38    1.86
   4  15   8    9.39    2.09
   4 -15   8   10.40    2.43
   5  15   8   26.56    3.48
   5 -15   8   28.25    3.62
   6  15   8   13.05    2.11
  13 -16  -8    7.38    1.54
  12 -16  -8   17.85    2.64
  11 -16  -8    7.08    1.79
  11  16  -8    6.04    1.59
  10 -16  -8    2.04    0.63
 -10 -16   8    3.34    1.13
  10  16  -8    2.67    1.13
   9 -16  -8    4.46    1.39
  -9 -16   8    5.87    1.77
   9  16  -8    7.49    2.14
   8 -16  -8    2.64    1.14
  -8 -16   8    1.39    1.11
   8  16  -8    2.83    1.72
  -7 -16   8  591.24   19.39
   7 -16  -8  587.40   17.94
   7  16  -8  592.27   20.34
  -6 -16   8  156.05   10.28
  -5 -16   8    1.29    0.73
  -4 -16   8   46.48    5.77
  -3 -16   8  403.67   17.04
  -2  16   8   47.67    5.46
  -2 -16   8   41.57    5.43
  -1  16   8    3.09    1.45
  -1 -16   8    2.83    1.55
   0  16   8  100.22    7.76
   0 -16   8   94.86    8.12
   1  16   8   92.90    7.34
   1 -16   8   83.55    7.48
   2  16   8  106.70    7.72
   2 -16   8   97.43    7.79
   3  16   8   39.94    4.55
   3 -16   8   39.71    4.70
   4  16   8   33.24    3.91
   4 -16   8   28.97    3.90
   5  16   8   87.33    5.78
   5 -16   8   93.10    6.08
  12 -17  -8    1.10    0.67
  11 -17  -8    0.44    0.47
  11  17  -8    0.31    0.41
  10 -17  -8   19.21    2.91
  10  17  -8   19.39    2.96
  -9 -17   8   52.75    5.13
   9 -17  -8   52.51    5.09
   9  17  -8   57.06    5.54
  -8 -17   8   37.94    4.62
   8 -17  -8   37.57    4.34
   8  17  -8   41.27    5.01
  -7 -17   8  142.89    9.35
   7  17  -8  158.01   10.16
  -6 -17   8   24.82    3.94
   6  17  -8   26.94    4.54
  -5 -17   8  302.29   14.22
  -4 -17   8    2.60    1.31
  -3 -17   8  103.99    8.50
  -2 -17   8    2.44    1.22
  -1 -17   8  259.97   13.40
   0 -17   8    1.25    1.02
   1 -17   8   78.38    7.16
   2 -17   8    3.67    1.49
   3 -17   8   83.33    6.70
   4 -17   8    6.42    1.62
   5 -17   8   15.33    2.25
  12 -18  -8   41.93    3.48
  11 -18  -8    2.92    1.05
  10 -18  -8   11.23    2.12
  10  18  -8   12.10    2.24
   9 -18  -8   28.20    3.44
   9  18  -8   32.71    4.02
  -8 -18   8   11.91    2.50
   8 -18  -8   12.76    2.33
   8  18  -8   13.81    2.76
  -7 -18   8   21.56    3.55
   7  18  -8   21.69    3.65
  -6 -18   8   79.63    6.99
   6  18  -8   86.32    7.45
  -5 -18   8   63.79    6.42
   5  18  -8   70.93    6.93
   4  18  -8    5.13    1.74
  -4 -18   8    4.78    1.67
   4  18  -8    8.97    2.54
  -3 -18   8  132.32    9.36
  -2 -18   8  100.20    8.17
  -1 -18   8   38.46    5.00
   1  18  -8   40.46    4.74
   0 -18   8   33.15    4.50
   1 -18   8   18.30    3.20
   2 -18   8   52.70    5.43
   3 -18   8  106.64    7.39
   4 -18   8    9.83    2.11
  11 -19  -8   85.10    5.05
  10 -19  -8    3.13    1.14
  10  19  -8    3.08    1.10
   9 -19  -8    2.26    0.90
   9  19  -8    3.11    0.75
  -8 -19   8  103.47    6.84
   8  19  -8  108.13    7.48
  -7 -19   8   27.15    3.78
   7  19  -8   24.06    3.59
  -6 -19   8   20.69    3.44
   6  19  -8   20.32    3.48
   5  19  -8   16.46    3.15
  -5 -19   8   15.46    2.97
   5  19  -8   18.66    3.33
   4  19  -8    1.70    0.92
  -4 -19   8    2.55    1.19
   4  19  -8    3.50    1.48
  -3 -19   8    0.32    0.79
   3  19  -8    4.81    1.57
  -2 -19   8   13.38    2.86
   2  19  -8   19.22    3.25
  -1 -19   8    0.99    0.54
   0 -19   8   16.52    3.19
   1 -19   8    4.63    1.50
   2 -19   8   -0.55    0.39
   3 -19   8   40.53    4.41
   4 -19   8   37.27    3.78
  10  20  -8    9.30    2.13
  10 -20  -8    9.80    1.61
   9  20  -8   -0.46    0.56
   9  20  -8    0.13    0.54
   8  20  -8   46.37    4.88
   8  20  -8   52.65    4.96
   7  20  -8   50.32    5.12
  -7 -20   8   55.17    5.03
   7  20  -8   55.93    5.39
   6  20  -8   58.99    5.56
  -6 -20   8   61.28    5.61
   6  20  -8   57.14    5.59
   5  20  -8    3.87    1.42
  -5 -20   8    5.64    1.75
   5  20  -8    4.52    1.80
   4  20  -8  111.83    7.32
  -4 -20   8  104.76    7.68
   4  20  -8  108.83    7.73
  -3 -20   8   27.87    4.09
   3  20  -8   27.01    3.78
  -2 -20   8    8.61    2.24
   2  20  -8   10.08    2.23
  -1 -20   8   21.93    3.58
   0 -20   8    0.32    0.29
   1 -20   8   20.27    3.32
   2 -20   8    9.87    2.09
   3 -20   8    3.71    1.45
  10  21  -8   12.32    1.88
   9  21  -8    7.29    1.68
   9  21  -8    9.10    1.77
   8  21  -8    3.86    1.29
   8  21  -8    1.90    0.87
   7  21  -8    3.55    1.21
   7  21  -8    3.01    1.18
   6  21  -8   12.17    2.30
  -6 -21   8   13.21    2.37
   6  21  -8   14.54    2.70
   5  21  -8   83.74    6.13
  -5 -21   8   72.92    5.95
   5  21  -8   74.62    6.08
   4  21  -8   18.76    2.87
  -4 -21   8   19.89    3.17
   4  21  -8   16.90    2.86
  -3 -21   8   39.46    4.57
   3  21  -8   42.86    4.46
  -2 -21   8    8.78    2.01
   2  21  -8   11.87    2.20
  -1 -21   8   79.03    6.42
   0 -21   8   25.30    3.43
   1 -21   8    2.69    1.09
   2 -21   8    4.81    1.50
   3 -21   8  155.80    7.85
   9  22  -8    0.68    0.52
   8  22  -8    2.60    0.97
   8  22  -8    1.22    0.71
   7  22  -8   96.02    6.04
   7  22  -8   89.74    5.99
   6  22  -8   24.14    3.07
  -6 -22   8   22.04    2.82
   6  22  -8   22.80    3.09
   5  22  -8  133.37    7.26
  -5 -22   8  116.91    6.96
   5  22  -8  127.72    7.46
   4  22  -8   11.76    2.05
  -4 -22   8   12.75    2.35
   4  22  -8   13.61    2.39
  -3 -22   8    6.13    1.61
   3  22  -8    5.01    1.46
  -2 -22   8    0.06    0.22
  -1 -22   8    6.48    1.70
   0 -22   8   -0.12    0.27
   1 -22   8    0.23    0.60
   2 -22   8    1.05    0.66
   8  23  -8   15.10    2.09
   7  23  -8   12.93    1.98
   7  23  -8   12.44    2.05
   6  23  -8   37.57    3.51
   6  23  -8   36.39    3.64
   5  23  -8    3.27    0.97
  -5 -23   8    3.56    1.12
   5  23  -8    3.67    1.22
   4  23  -8   -0.39    0.71
  -4 -23   8   -0.06    0.49
   4  23  -8    0.40    0.33
  -3 -23   8   20.38    2.86
   3  23  -8   23.68    2.77
  -2 -23   8    0.95    0.34
  -1 -23   8    9.59    1.99
   0 -23   8   46.46    4.18
   1 -23   8    7.75    1.58
  -3 -24   8    3.83    1.06
  -2 -24   8   10.32    1.89
  -1 -24   8   12.45    1.99
  15   0  -9   -0.67    0.60
  14   0  -9   -0.32    0.39
  13   0  -9    0.59    0.50
  12   0  -9    0.57    0.47
  11   0  -9   -0.18    0.03
  10   0  -9   -0.49    0.90
   9   0  -9   -0.12    0.76
   8   0  -9   -0.06    0.62
   7   0  -9    1.21    0.89
   7   0  -9    0.28    0.35
   6   0  -9    0.42    0.18
   6   0  -9    0.75    0.62
  -2   0   9   -0.68    0.84
  -1   0   9    0.62    0.80
   0   0   9    0.09    0.76
   1   0   9   -1.04    1.09
   2   0   9   -0.68    1.07
   3   0   9    0.16    0.37
   4   0   9    0.58    0.62
   5   0   9   -1.33    1.15
   6   0   9   -1.00    0.63
   7   0   9   -1.55    1.10
  15  -1  -9   -0.62    0.44
  15   1  -9   -0.73    0.66
  14  -1  -9   -0.62    0.45
  14   1  -9   -0.50    0.84
  13   1  -9    0.29    0.18
  13  -1  -9   -0.50    1.09
  13  -1  -9   -0.09    0.36
  12   1  -9    0.03    0.66
  12   1  -9   -0.52    0.77
  12  -1  -9    0.10    0.10
  11   1  -9   -1.45    1.20
  11  -1  -9   -0.47    0.91
  10   1  -9   -0.12    0.55
  10  -1  -9    0.30    0.50
   9   1  -9   -0.53    0.60
   9  -1  -9    0.10    0.28
   8   1  -9   -0.16    0.93
   8  -1  -9    0.32    0.60
   7   1  -9   -0.26    0.72
   7  -1  -9   -0.79    0.59
   7   1  -9   -0.52    0.74
   7  -1  -9   -0.38    0.78
   6  -1  -9    0.91    0.93
   6   1  -9   -0.33    0.79
   6  -1  -9   -0.24    0.72
   5   1  -9    0.44    1.08
  -2  -1   9    0.45    0.32
  -2   1   9   -0.04    0.93
  -1  -1   9    0.44    0.57
  -1   1   9    0.48    0.99
   0  -1   9    0.18    0.26
   0   1   9    0.09    0.37
   1  -1   9   -0.21    0.81
   1   1   9   -0.92    1.31
   2  -1   9   -0.28    0.45
   2   1   9    0.08    0.16
   3  -1   9    0.16    0.71
   3   1   9   -0.76    0.51
   4  -1   9    0.27    0.30
   4   1   9   -0.05    0.09
   5  -1   9    0.53    0.75
   5   1   9   -0.01    0.55
   6   1   9    1.05    1.00
   6  -1   9    0.19    0.19
   7   1   9   -1.44    1.09
   7  -1   9   -1.39    0.87
  15   2  -9   -0.76    0.28
  15  -2  -9   -0.02    0.35
  14  -2  -9    0.39    0.63
  14   2  -9    0.41    0.22
  13   2  -9   -0.17    0.12
  13  -2  -9   -1.16    0.82
  12   2  -9    0.36    0.72
  12  -2  -9    0.80    0.85
  11   2  -9   -0.01    0.73
  11  -2  -9   -0.22    0.18
  10   2  -9   -0.66    0.77
  10   2  -9    0.12    0.59
  10  -2  -9    0.19    0.69
   9   2  -9   -0.24    0.59
   9  -2  -9    0.01    0.32
   8   2  -9   -0.24    0.69
   8   2  -9   -0.64    0.40
   8  -2  -9   -0.49    0.66
   7   2  -9   -0.55    0.86
   7   2  -9   -0.37    0.69
   7  -2  -9   -0.32    0.69
   6   2  -9    0.15    0.93
   6  -2  -9   -0.26    0.50
   5   2  -9    0.50    0.74
   5  -2  -9   -0.58    0.85
   4   2  -9   -0.61    0.62
  -3  -2   9    1.23    0.85
  -2   2   9   -0.19    1.03
  -2  -2   9   -0.74    1.18
  -1   2   9   -0.38    0.67
  -1  -2   9   -0.89    0.87
   0   2   9    1.16    0.87
   0  -2   9   -0.72    0.97
   1  -2   9   -0.69    0.85
   1   2   9    0.08    0.83
   2  -2   9   -1.24    1.24
   2   2   9   -0.40    0.62
   3  -2   9   -0.76    1.10
   3   2   9   -0.67    0.69
   4  -2   9    0.01    0.27
   4   2   9   -1.01    1.03
   5  -2   9    0.82    0.57
   5   2   9    0.21    0.71
   6  -2   9   -0.06    0.75
   6   2   9   -0.05    0.41
   7   2   9    1.40    0.94
   7  -2   9   -1.32    1.13
  15  -3  -9    0.35    0.27
  15   3  -9   -0.85    0.64
  14   3  -9   -0.19    0.52
  14  -3  -9   -0.14    0.41
  14  -3  -9   -0.59    0.53
  13   3  -9    0.56    0.29
  13  -3  -9   -0.74    0.40
  12   3  -9   -1.22    1.39
  12  -3  -9    0.24    0.60
  11   3  -9   -1.13    1.15
  11  -3  -9    0.37    0.58
  10   3  -9   -1.03    1.09
  10  -3  -9    0.31    0.51
   9   3  -9   -0.91    1.33
   9  -3  -9   -0.29    0.66
   8   3  -9   -0.36    0.77
   8   3  -9   -1.64    1.24
   8  -3  -9    0.60    0.56
   7   3  -9   -0.39    0.64
   7   3  -9   -0.10    0.59
   7  -3  -9    0.52    0.33
   6   3  -9    0.43    0.55
   6  -3  -9   -0.24    0.56
   5   3  -9   -0.85    0.90
   5  -3  -9   -0.08    0.76
   4   3  -9   -0.75    0.33
   3   3  -9    0.46    0.11
  -3  -3   9   -1.13    1.05
  -2   3   9   -0.42    0.75
  -1   3   9    0.46    0.71
   0   3   9    0.03    0.27
   1   3   9   -1.45    1.46
   2   3   9   -0.67    1.53
  -2   3  -9   -0.68    0.37
   3   3   9    0.13    0.37
   4   3   9    0.69    0.68
   5   3   9   -0.18    0.39
   6   3   9    0.35    0.24
   7   3   9    0.59    0.62
   7  -3   9   -0.23    0.80
  15   4  -9    0.03    0.48
  15  -4  -9   -0.73    0.61
  14   4  -9   -0.16    0.41
  14  -4  -9   -0.39    0.53
  13   4  -9   -0.09    0.28
  13  -4  -9    0.19    0.75
  12   4  -9    0.46    0.49
  12  -4  -9   -0.64    0.93
  11   4  -9    0.19    0.28
  11  -4  -9   -0.85    0.40
  10   4  -9   -0.68    0.88
  10  -4  -9    0.46    0.78
   9   4  -9   -0.35    0.45
   9  -4  -9   -0.05    0.49
   8   4  -9   -0.12    0.78
   8   4  -9    0.04    0.21
   8  -4  -9    0.16    0.46
   7   4  -9   -0.27    0.79
   7   4  -9   -0.54    0.91
   7  -4  -9   -0.59    0.60
   6   4  -9   -1.62    1.07
   6  -4  -9   -0.44    1.10
   5   4  -9    0.89    0.95
   5  -4  -9   -0.77    0.95
   4   4  -9   -0.50    0.59
  -4  -4   9    0.20    0.53
   3   4  -9   -0.69    0.92
  -3  -4   9   -0.07    0.70
  -2   4   9    0.75    0.48
   2   4  -9   -0.05    0.55
  -1   4   9    0.24    0.64
   1   4  -9    2.18    1.67
   0   4   9   -0.02    0.66
   0   4  -9    0.53    0.33
  -1   4  -9   -0.60    0.80
   1   4   9   -2.29    1.58
  -2   4  -9    1.60    1.10
   2   4   9   -0.48    1.17
   3   4   9    0.47    0.43
   4   4   9    0.12    0.25
   5   4   9   -0.22    0.32
   6   4   9   -0.88    1.11
   7   4   9    0.35    0.38
   7  -4   9   -0.45    0.44
  15  -5  -9    0.17    0.45
  15   5  -9   -0.41    0.09
  14   5  -9   -0.16    0.26
  14  -5  -9    0.29    0.53
  13   5  -9   -0.24    0.86
  13  -5  -9    0.57    0.69
  12   5  -9    0.53    0.87
  12  -5  -9   -0.59    0.69
  11   5  -9    0.88    0.41
  11  -5  -9    0.12    0.32
  10   5  -9    0.63    0.69
  10  -5  -9    0.36    0.24
   9   5  -9   -0.55    0.58
   9  -5  -9   -0.16    0.73
   8   5  -9    0.21    0.07
   8  -5  -9   -0.45    0.29
   7   5  -9   -0.11    0.53
   7   5  -9   -0.61    0.69
   7  -5  -9    0.42    0.66
   6   5  -9   -0.91    1.08
   6  -5  -9    0.07    0.29
   5   5  -9   -1.07    1.07
   5  -5  -9   -0.33    0.74
   4   5  -9    0.08    0.50
  -4  -5   9   -1.20    1.18
   4  -5  -9    0.62    0.73
   3   5  -9    0.30    0.38
  -3  -5   9   -0.63    1.09
  -2   5   9   -0.25    0.74
   2   5  -9    0.33    1.15
  -2  -5   9    1.12    0.91
  -1   5   9    0.59    0.96
   1   5  -9    2.51    1.68
   0   5   9    0.55    0.89
   0   5  -9    0.52    0.68
  -1   5  -9   -0.01    1.04
   1   5   9   -2.08    1.59
  -2   5  -9    0.10    0.74
   2   5   9   -0.96    0.83
   3   5   9   -1.26    0.92
   4   5   9    1.31    1.03
   5   5   9   -0.42    0.81
   6   5   9   -0.64    1.01
   7   5   9    1.11    1.05
   7  -5   9   -1.02    0.92
  15  -6  -9    0.42    0.45
  14   6  -9   -0.04    0.40
  14  -6  -9   -0.77    0.64
  13   6  -9    0.79    0.93
  13  -6  -9   -0.12    0.39
  12   6  -9   -0.39    0.31
  12  -6  -9    0.28    0.79
  11   6  -9    0.34    0.29
  11  -6  -9   -0.72    0.78
  10   6  -9   -0.29    0.46
  10  -6  -9    0.33    0.47
   9   6  -9    0.47    0.97
   9  -6  -9   -1.09    1.20
   8   6  -9   -0.61    0.85
   8  -6  -9   -1.36    1.20
   7   6  -9   -0.94    1.04
   7   6  -9   -0.45    0.84
   7  -6  -9   -0.58    0.77
   6   6  -9    0.65    0.60
   6  -6  -9    0.03    0.19
   5   6  -9   -0.30    0.25
   5  -6  -9   -0.15    0.39
   4   6  -9   -0.14    0.46
  -4  -6   9   -0.50    0.77
   4  -6  -9   -0.12    0.80
   3   6  -9    0.81    1.16
  -3  -6   9   -0.22    0.84
  -2   6   9   -1.06    0.86
   2   6  -9    0.48    0.91
  -2  -6   9    0.07    0.33
  -1   6   9    0.87    1.17
   1   6  -9   -0.33    0.21
   0   6   9   -0.23    0.70
   0   6  -9    0.04    0.81
  -1   6  -9    0.08    0.45
   1   6   9   -0.83    0.98
   2   6   9   -1.00    1.10
   3   6   9   -0.80    1.12
   4   6   9   -0.10    0.59
   5   6   9    0.25    0.50
   6   6   9   -0.31    0.38
   7   6   9    0.48    0.59
   7  -6   9   -0.87    0.89
  15  -7  -9    0.31    0.38
  14   7  -9    0.63    0.97
  14  -7  -9    0.08    0.20
  13   7  -9   -0.36    0.35
  13  -7  -9    0.09    0.53
  12   7  -9   -0.14    0.77
  12  -7  -9    0.00    0.38
  11   7  -9   -1.08    1.24
  11  -7  -9   -0.42    0.75
  10   7  -9    1.06    0.76
  10  -7  -9    0.06    0.07
   9   7  -9   -0.17    0.32
   9  -7  -9   -0.54    1.06
   8   7  -9    0.56    0.80
   8  -7  -9   -0.56    0.98
   7   7  -9   -0.14    0.44
   7   7  -9   -0.25    0.64
   7  -7  -9    0.11    0.56
   6   7  -9   -0.23    0.72
   6  -7  -9   -0.03    0.30
   5   7  -9   -0.25    0.33
  -5  -7   9   -0.30    0.52
   5  -7  -9   -0.04    0.62
   4   7  -9    0.00    0.37
  -4  -7   9   -0.81    0.89
   4  -7  -9   -0.71    0.82
   3   7  -9    0.20    0.68
  -3  -7   9   -1.12    0.69
  -2   7   9   -0.36    1.04
   2   7  -9    0.80    1.55
  -2  -7   9    0.21    0.13
  -1   7   9    0.16    0.53
   1   7  -9   -0.09    0.20
  -1  -7   9   -0.58    0.49
   0   7   9   -0.20    0.74
   0   7  -9    0.31    0.21
  -1   7  -9    0.58    0.90
   1   7   9    0.15    0.40
   2   7   9   -1.27    1.36
   3   7   9    0.27    0.37
   4   7   9    0.37    0.64
   5   7   9   -0.06    0.54
   6   7   9    0.00    0.24
   7   7   9   -0.76    0.54
   7  -7   9    0.17    0.23
 -14  -8   9   -0.73    0.45
  14  -8  -9   -0.57    0.53
  13   8  -9   -0.39    0.77
  13  -8  -9   -0.23    0.74
  12   8  -9   -0.21    0.85
  12  -8  -9    0.77    0.79
  11   8  -9    0.68    1.06
  11  -8  -9   -0.71    0.62
  10   8  -9    0.53    0.85
  10  -8  -9    0.55    0.53
   9   8  -9   -0.79    0.79
   9  -8  -9    0.28    0.20
   8   8  -9    0.30    0.54
   8  -8  -9   -0.11    0.45
   7   8  -9    0.94    0.83
   7  -8  -9   -0.51    0.71
   6   8  -9   -0.44    0.38
   6   8  -9    0.37    0.99
  -6  -8   9   -0.77    0.98
   6  -8  -9   -0.45    0.56
   5   8  -9    0.68    0.94
  -5  -8   9    0.89    1.14
   5  -8  -9   -0.13    0.83
   4   8  -9   -0.43    0.78
  -4  -8   9   -0.88    0.87
   3   8  -9   -0.90    0.80
  -3   8   9   -0.13    1.08
  -3  -8   9   -0.02    0.34
   2   8  -9   -1.64    1.28
  -2   8   9    0.09    0.56
  -2  -8   9   -0.41    0.74
  -1   8   9    0.05    0.42
   1   8  -9    1.04    0.96
  -1  -8   9    0.61    1.04
   0   8   9    0.14    0.82
   0   8  -9    0.00    1.11
   0  -8   9    0.05    0.78
  -1   8  -9    0.96    0.65
   1   8   9   -0.50    1.04
   2   8   9   -0.51    1.28
   3   8   9   -0.57    0.87
   4   8   9    0.85    1.05
   5   8   9    0.57    0.93
   6   8   9   -0.33    0.42
   7   8   9    0.00    0.39
   7  -8   9   -0.66    0.53
 -14  -9   9    0.16    0.30
  14  -9  -9   -0.18    0.08
 -13  -9   9   -0.22    0.31
  13  -9  -9   -0.56    0.70
  12   9  -9   -0.66    0.56
  12  -9  -9   -0.23    0.75
  11   9  -9    0.49    0.74
  11  -9  -9    0.00    0.41
  10   9  -9    0.88    0.99
  10  -9  -9    0.16    0.23
   9   9  -9   -0.03    0.43
   9  -9  -9    1.16    1.25
   8   9  -9    0.66    1.00
   8  -9  -9   -0.44    0.98
   7   9  -9    0.04    0.17
   7  -9  -9   -0.74    0.66
  -6  -9   9   -0.55    0.83
   6  -9  -9   -0.16    0.31
   5   9  -9    0.18    1.02
  -5  -9   9   -0.37    0.74
   5  -9  -9    1.04    0.89
   4   9  -9   -1.21    1.10
  -4  -9   9   -0.44    1.02
   3   9  -9   -1.13    1.35
  -3   9   9    0.54    1.22
  -3  -9   9   -0.04    0.79
   2   9  -9   -1.44    1.18
  -2   9   9    0.31    0.38
  -2  -9   9   -0.20    0.71
   1   9  -9   -0.13    0.74
  -1   9   9   -0.31    0.65
  -1  -9   9   -0.86    0.49
   0   9   9    0.33    1.01
   0   9  -9   -1.01    0.90
   0  -9   9   -0.10    0.63
   1   9   9   -0.50    0.86
  -1   9  -9   -1.24    1.44
   2   9   9   -0.49    0.90
   3   9   9   -0.26    0.32
   4   9   9   -0.70    0.81
   5   9   9   -1.03    1.24
   6   9   9    2.28    1.15
   7  -9   9   -0.99    0.73
  14 -10  -9    0.07    0.52
 -13 -10   9    0.27    0.49
  13 -10  -9   -0.30    0.42
 -12 -10   9    0.16    0.40
  12 -10  -9   -0.68    0.77
  11  10  -9   -0.81    0.88
 -11 -10   9   -0.31    0.64
  11 -10  -9   -1.07    1.14
  10  10  -9   -0.22    0.64
  10 -10  -9    0.14    0.57
   9  10  -9    0.52    0.20
   9 -10  -9   -0.38    0.64
   8  10  -9    0.22    0.69
  -8 -10   9    0.26    0.46
   8 -10  -9   -0.61    0.82
  -7 -10   9    0.88    0.97
   7 -10  -9    0.25    0.82
  -6 -10   9   -1.03    1.06
   6 -10  -9   -0.49    0.86
  -5 -10   9   -0.37    0.95
   4  10  -9   -1.74    1.55
  -4 -10   9   -0.79    1.21
  -3  10   9   -0.18    0.32
  -3 -10   9    0.04    0.39
  -2  10   9   -0.72    0.62
   2  10  -9   -1.19    1.26
  -2 -10   9   -1.08    0.94
  -1  10   9   -0.84    0.60
   1  10  -9   -0.01    0.56
  -1 -10   9    0.04    0.66
   0  10  -9   -0.01    0.74
   0  10   9   -0.41    0.17
   0 -10   9   -0.12    0.41
   1  10   9   -0.94    0.82
   1 -10   9    0.25    0.54
   2  10   9   -0.44    0.92
   3  10   9    0.51    0.73
   4  10   9    0.65    0.71
   5  10   9   -0.71    0.97
   6  10   9    1.05    0.85
   6 -10   9   -1.12    1.03
  14 -11  -9   -0.45    0.14
 -13 -11   9   -1.02    0.68
  13 -11  -9   -0.90    0.76
 -12 -11   9    0.08    0.19
  12 -11  -9   -0.48    0.36
 -11 -11   9    0.84    0.75
  11 -11  -9   -1.10    0.84
 -10 -11   9   -0.47    0.89
  10 -11  -9    0.60    0.59
  10  11  -9    0.15    0.60
  -9 -11   9    0.05    0.36
   9 -11  -9   -0.51    1.01
  -8 -11   9    0.05    0.25
   8 -11  -9   -0.16    0.11
  -7 -11   9    0.64    1.31
   7 -11  -9    0.54    0.42
  -6 -11   9   -0.45    0.68
   6 -11  -9   -0.42    0.66
  -5 -11   9   -0.29    0.57
  -4 -11   9   -0.66    0.83
  -3  11   9   -0.63    0.17
  -3 -11   9    0.59    0.98
  -2  11   9   -0.48    0.56
   2  11  -9   -2.20    1.50
  -2 -11   9   -0.44    0.63
  -1  11   9    0.64    0.70
   1  11  -9   -1.00    0.62
  -1 -11   9   -0.03    0.77
   0  11   9   -1.18    0.39
   0 -11   9    0.52    0.69
   1  11   9   -0.54    0.57
   1 -11   9    0.83    0.83
   2  11   9   -0.58    0.69
   2 -11   9    1.53    0.70
   3  11   9   -0.55    0.70
   4  11   9    0.69    0.76
   5  11   9   -0.03    0.55
   6  11   9   -0.47    0.35
   6 -11   9   -1.74    0.94
  13 -12  -9    0.11    0.21
 -12 -12   9   -0.40    0.42
  12 -12  -9   -0.25    0.17
 -11 -12   9    0.12    0.27
  11 -12  -9   -0.95    0.68
 -10 -12   9   -0.41    0.90
  10 -12  -9    0.80    0.65
  10  12  -9    0.43    0.42
  -9 -12   9   -0.04    0.24
   9 -12  -9    0.00    0.82
  -8 -12   9    1.13    1.28
   8 -12  -9    0.33    0.50
  -7 -12   9    0.37    0.59
   7 -12  -9    0.51    0.53
  -6 -12   9   -0.04    0.49
   6 -12  -9   -0.60    0.77
  -5 -12   9   -0.47    1.06
  -4  12   9    1.23    0.88
  -4 -12   9   -0.01    0.27
  -3  12   9    0.47    0.05
  -3 -12   9   -0.36    0.43
  -2  12   9    0.32    0.40
  -2 -12   9    0.12    0.84
  -1  12   9    0.47    0.77
  -1 -12   9    0.24    0.71
   0  12   9   -0.05    0.54
   0 -12   9   -0.13    0.94
   1  12   9   -1.03    1.14
   1 -12   9   -0.46    0.65
   2  12   9   -0.67    1.12
   2 -12   9    0.18    0.59
   3  12   9    0.61    0.45
   4  12   9    0.24    0.66
   5  12   9   -0.42    0.60
   6  12   9    0.19    0.65
  13 -13  -9    0.16    0.48
  12 -13  -9    0.50    0.38
 -12 -13   9    1.02    0.78
 -11 -13   9    0.28    0.81
  11 -13  -9   -0.66    0.64
 -10 -13   9   -0.05    0.65
  10 -13  -9   -0.85    0.80
  10  13  -9   -0.06    0.57
  -9 -13   9    0.59    0.70
   9 -13  -9   -0.17    0.57
   9  13  -9    0.66    1.01
  -8 -13   9    0.88    1.06
   8 -13  -9    0.97    0.57
  -7 -13   9    0.17    0.91
   7 -13  -9    0.88    0.68
  -6 -13   9    0.41    0.63
  -5 -13   9   -0.30    0.64
  -4  13   9    1.36    0.84
  -4 -13   9    0.05    0.74
  -3  13   9   -0.66    0.76
  -3 -13   9    0.23    0.64
  -2  13   9   -0.37    0.62
  -2 -13   9   -1.00    1.38
  -1  13   9   -0.82    0.88
  -1 -13   9   -0.20    0.71
   0  13   9    0.30    0.61
   0 -13   9    0.15    0.29
   1  13   9    0.36    0.24
   1 -13   9   -0.60    0.47
   2  13   9   -0.59    0.84
   2 -13   9   -0.37    0.78
   3  13   9   -0.93    0.88
   3 -13   9    0.53    0.50
   4  13   9    0.37    0.31
   5  13   9   -0.46    0.33
   5 -13   9   -0.37    0.40
  13 -14  -9   -0.11    0.27
  12 -14  -9   -0.10    0.25
  11 -14  -9    0.05    0.43
 -11 -14   9   -0.53    0.49
  10 -14  -9   -0.87    1.00
 -10 -14   9    0.49    0.32
  10  14  -9   -0.42    0.66
   9 -14  -9   -0.67    1.02
  -9 -14   9    0.30    1.02
   9  14  -9    0.29    0.42
   8 -14  -9    0.02    0.17
  -8 -14   9    0.00    0.18
   7 -14  -9   -0.26    0.69
  -7 -14   9    0.51    1.05
  -6 -14   9   -0.63    1.38
  -5  14   9    0.32    0.53
  -5 -14   9   -0.30    0.66
  -4  14   9    0.64    0.91
  -4 -14   9   -0.30    0.94
  -3  14   9   -0.23    0.34
  -3 -14   9   -0.89    1.08
  -2  14   9   -0.53    0.89
  -2 -14   9   -0.21    0.91
  -1  14   9    0.83    0.34
  -1 -14   9    0.18    0.39
   0  14   9   -0.37    0.62
   0 -14   9    0.31    0.84
   1  14   9    0.58    0.57
   1 -14   9    0.24    0.71
   2  14   9    0.25    0.27
   2 -14   9    0.58    0.34
   3  14   9   -0.13    0.20
   3 -14   9   -0.02    0.56
   4  14   9    0.29    0.15
   5  14   9   -0.47    0.41
  12 -15  -9    0.18    0.18
  11 -15  -9   -0.50    0.93
 -11 -15   9   -0.96    0.69
  11  15  -9    0.42    0.37
  10 -15  -9    0.11    0.70
 -10 -15   9    0.20    0.43
  10  15  -9    0.27    0.08
   9 -15  -9   -0.18    0.68
  -9 -15   9    0.13    0.49
   9  15  -9    0.12    0.53
   8 -15  -9   -0.23    0.23
  -8 -15   9   -0.14    0.44
   8  15  -9    0.71    0.99
  -7 -15   9    0.26    0.48
  -6  15   9   -0.72    0.66
  -6 -15   9    0.75    0.96
  -5  15   9   -0.79    0.64
  -5 -15   9   -0.87    0.43
  -4  15   9    0.17    0.70
  -4 -15   9   -0.22    0.37
  -3  15   9   -0.71    0.95
  -3 -15   9   -0.78    1.11
  -2  15   9    0.28    0.30
  -2 -15   9   -0.89    0.70
  -1  15   9   -0.48    0.85
  -1 -15   9   -0.99    1.18
   0  15   9   -0.54    0.80
   0 -15   9    0.69    0.81
   1  15   9    0.23    0.21
   1 -15   9    0.51    0.78
   2  15   9    0.94    0.68
   2 -15   9   -0.20    0.26
   3  15   9    0.51    0.47
   3 -15   9   -0.85    0.86
   4  15   9    0.07    0.27
  12 -16  -9   -0.64    0.46
  11 -16  -9    0.05    0.34
  11  16  -9   -0.28    0.21
  10 -16  -9    0.21    0.44
 -10 -16   9    0.58    0.27
  10  16  -9    0.55    0.55
   9 -16  -9   -0.06    0.33
  -9 -16   9   -0.40    0.66
   9  16  -9    0.06    0.18
   8 -16  -9   -0.95    0.93
  -8 -16   9   -0.25    0.58
   8  16  -9    0.69    1.04
  -7  16   9   -0.24    0.50
  -7 -16   9   -0.14    0.33
   7  16  -9   -0.27    0.52
  -6  16   9    0.81    1.05
  -6 -16   9   -0.42    0.82
  -5  16   9    0.51    0.08
  -5 -16   9   -0.31    0.29
  -4  16   9    0.72    0.63
  -4 -16   9   -0.03    0.35
  -3  16   9    0.20    0.33
  -3 -16   9    0.30    0.81
  -2  16   9    0.60    0.19
  -2 -16   9   -0.75    1.13
  -1  16   9   -0.82    1.03
  -1 -16   9    0.01    0.76
   0  16   9    0.44    0.82
   0 -16   9   -0.25    0.38
   1  16   9   -0.01    0.47
   1 -16   9    0.06    0.28
   2  16   9    0.39    0.18
   2 -16   9   -0.35    0.28
   3  16   9   -1.19    0.92
   3 -16   9    0.63    0.63
  11 -17  -9   -0.36    0.47
  10 -17  -9    0.06    0.39
 -10 -17   9    0.35    0.33
  10  17  -9   -0.06    0.53
   9 -17  -9   -0.22    0.16
   9  17  -9    0.56    0.19
  -8 -17   9   -0.53    0.72
   8  17  -9    0.64    0.73
  -7 -17   9   -0.12    0.26
   7  17  -9    0.82    0.98
  -6 -17   9    0.30    0.48
   6  17  -9    0.35    0.88
   5  17  -9   -0.22    0.50
  -5 -17   9    0.43    0.70
  -4 -17   9    0.36    0.89
  -3 -17   9   -0.81    0.75
  -2 -17   9   -0.99    1.06
  -1 -17   9    0.88    0.41
   0 -17   9   -0.21    0.75
   1 -17   9   -0.20    0.49
   2 -17   9    0.19    0.12
   3 -17   9   -0.16    0.22
  10 -18  -9   -0.34    0.21
  10  18  -9   -0.61    0.54
   9 -18  -9    0.09    0.22
  -9 -18   9    0.55    0.47
   9  18  -9    0.08    0.16
  -8 -18   9    0.78    0.76
   8  18  -9    0.08    0.33
  -7 -18   9   -0.47    0.48
   7  18  -9   -0.53    0.69
   6  18  -9   -0.14    0.18
  -6 -18   9    0.01    0.21
   6  18  -9   -0.05    0.37
   5  18  -9   -0.47    0.59
  -5 -18   9    0.05    0.48
   5  18  -9   -0.22    0.37
  -4 -18   9    0.51    0.78
   4  18  -9    0.09    0.42
  -3 -18   9   -0.86    0.66
   3  18  -9   -0.50    0.49
  -2 -18   9   -0.32    0.77
   2  18  -9    0.43    0.45
  -1 -18   9   -0.66    0.79
   0 -18   9   -0.38    0.83
   1 -18   9   -0.85    0.89
   2 -18   9   -0.36    0.22
  10  19  -9    0.47    0.59
  10  19  -9   -0.15    0.30
   9  19  -9   -0.70    0.68
   9  19  -9    0.10    0.18
   8  19  -9   -0.15    0.52
  -8 -19   9    0.03    0.33
   8  19  -9   -0.54    0.07
   7  19  -9    0.72    0.30
  -7 -19   9    0.47    0.51
   6  19  -9   -0.52    0.45
  -6 -19   9   -0.13    0.48
   6  19  -9    0.24    0.60
   5  19  -9    0.48    0.49
  -5 -19   9   -0.34    0.44
   5  19  -9   -0.11    0.26
  -4 -19   9   -0.13    0.63
   4  19  -9   -0.03    0.67
  -3 -19   9   -0.40    0.56
   3  19  -9   -0.17    0.52
  -2 -19   9   -0.68    0.78
   2  19  -9   -0.53    0.74
  -1 -19   9   -0.32    0.68
   0 -19   9    0.34    0.45
   1 -19   9   -0.17    0.02
   2 -19   9    0.18    0.51
   9  20  -9   -0.19    0.55
   9  20  -9   -0.02    0.25
   8  20  -9    0.13    0.36
  -8 -20   9    0.47    0.30
   8  20  -9    0.42    0.19
   7  20  -9    0.76    0.53
  -7 -20   9   -0.34    0.38
   7  20  -9   -0.50    0.59
   6  20  -9    0.90    0.75
  -6 -20   9   -0.09    0.50
   6  20  -9    0.24    0.22
  -5 -20   9    0.67    0.60
   5  20  -9   -0.29    0.52
  -4 -20   9    0.36    0.56
   4  20  -9   -0.56    0.71
  -3 -20   9   -1.54    1.11
   3  20  -9   -0.14    0.21
  -2 -20   9    0.52    0.11
   2  20  -9   -0.67    0.55
  -1 -20   9   -0.81    0.84
   0 -20   9   -0.43    0.76
   1 -20   9    0.20    0.52
   8  21  -9    0.72    0.44
   8  21  -9    0.20    0.26
   7  21  -9   -0.59    0.56
  -7 -21   9   -0.26    0.17
   7  21  -9   -0.26    0.20
   6  21  -9    0.45    0.34
  -6 -21   9    0.40    0.52
   6  21  -9    0.76    0.61
  -5 -21   9    0.62    0.57
   5  21  -9   -0.25    0.39
  -4 -21   9   -0.78    0.75
   4  21  -9   -0.09    0.35
  -3 -21   9    0.45    0.18
   3  21  -9   -0.33    0.14
  -2 -21   9   -0.22    0.41
  -1 -21   9   -0.32    0.24
   0 -21   9   -0.21    0.41
   7  22  -9    0.36    0.33
   6  22  -9    0.04    0.04
  -5 -22   9   -0.41    0.51
   5  22  -9   -0.29    0.46
  -4 -22   9    0.42    0.49
   4  22  -9    0.44    0.20
  -3 -22   9    1.28    0.77
  -2 -22   9    0.21    0.14
  -1 -22   9    0.43    0.60
  14   0 -10   -0.06    0.75
  13   0 -10   30.39    3.89
  12   0 -10    0.22    0.99
  11   0 -10   -0.09    0.82
  10   0 -10    0.81    0.67
   9   0 -10   16.00    3.07
   8   0 -10   -0.81    1.14
   7   0 -10  301.91   14.91
   6   0 -10    0.33    1.39
   5   0 -10   36.49    5.43
  -4   0  10    1.34    0.79
  -3   0  10   38.06    4.97
  -2   0  10   -0.70    0.68
  -1   0  10    1.30    0.90
   0   0  10    0.50    0.87
   1   0  10   23.10    3.77
   2   0  10    0.53    0.60
   3   0  10    6.02    1.67
  -3   0 -10    3.35    1.39
   4   0  10   -0.77    0.91
   5   0  10   11.52    2.14
  14   1 -10    0.11    0.57
  14  -1 -10    0.54    0.22
  13   1 -10   -0.16    0.34
  13  -1 -10    0.15    0.80
  12  -1 -10   44.63    5.04
  12   1 -10   44.46    4.97
  11   1 -10    4.59    1.54
  11  -1 -10    6.15    1.73
  10   1 -10    0.15    1.06
  10  -1 -10   -0.59    0.54
   9   1 -10   34.38    4.60
   9  -1 -10   28.18    4.39
   8   1 -10    2.38    0.64
   8   1 -10    4.86    1.68
   7   1 -10   28.48    4.49
   7  -1 -10   29.70    4.55
   6   1 -10   37.52    5.30
   6  -1 -10   32.35    5.47
   5   1 -10  186.14   12.29
   5  -1 -10  184.83   12.36
  -4  -1  10  110.24    8.66
  -4   1  10   97.84    8.24
   4   1 -10  108.52    9.78
  -3  -1  10  299.80   14.09
  -3   1  10  306.12   14.30
  -2  -1  10  180.53   10.79
  -2   1  10  166.91   10.50
  -1  -1  10  156.45   10.08
  -1   1  10  145.49    9.95
   0  -1  10    8.38    2.39
   0   1  10    7.23    2.09
   1  -1  10   30.55    4.34
   1   1  10   29.89    4.25
   2  -1  10    3.92    1.59
   2   1  10    1.05    0.35
  -2   1 -10    2.11    1.39
   3  -1  10   23.21    3.60
   3   1  10   19.48    3.23
   4   1  10   45.02    4.78
   4  -1  10   42.84    4.51
   5   1  10    1.61    0.70
   6  -1  10   15.18    2.31
  14   2 -10    8.69    1.93
  14  -2 -10    9.85    2.05
  13   2 -10    9.94    2.15
  13  -2 -10    9.27    1.95
  12  -2 -10   14.35    2.92
  12   2 -10   16.79    3.00
  12  -2 -10   15.76    2.94
  11   2 -10   -0.91    0.95
  11  -2 -10   -0.37    0.19
  10   2 -10   48.36    5.46
  10  -2 -10   45.76    5.45
   9   2 -10    4.91    1.77
   9  -2 -10    2.96    1.26
   8   2 -10   26.46    3.97
   8   2 -10   25.76    4.06
   8  -2 -10   25.83    4.15
   7   2 -10   92.86    8.19
   7  -2 -10  101.71    8.70
   6   2 -10    0.91    1.11
   6  -2 -10    1.74    1.33
   5   2 -10   41.14    5.71
  -5  -2  10   37.67    5.22
  -4  -2  10   17.20    3.29
   4   2 -10    9.18    3.69
  -3  -2  10    1.34    1.14
  -3   2  10    1.34    1.32
   3   2 -10    2.73    1.90
  -2  -2  10    1.33    1.06
  -2   2  10    1.22    0.79
   2   2 -10    1.84    1.51
   1   2 -10    2.89    1.61
  -1   2  10    6.99    2.14
  -1  -2  10    9.42    2.36
   0  -2  10    0.90    0.85
   0   2  10   -0.25    1.21
   0   2 -10   -1.26    0.76
   1  -2  10   13.35    2.78
   1   2  10   15.66    3.13
  -1   2 -10   15.87    3.28
   2  -2  10   66.06    6.02
   2   2  10   65.15    6.25
   3   2  10    4.02    1.52
   4   2  10   23.79    3.55
   5   2  10   13.61    2.37
   6  -2  10   -1.16    0.84
  14  -3 -10   21.30    2.91
  14   3 -10   23.45    3.09
  13  -3 -10   22.91    3.36
  13   3 -10   21.97    3.27
  12  -3 -10   62.83    5.93
  12   3 -10   57.97    5.72
  11   3 -10   56.20    5.84
  11  -3 -10   60.93    6.06
  10   3 -10   19.01    3.38
  10  -3 -10   18.80    3.41
   9   3 -10   -0.66    1.26
   9  -3 -10   -0.69    0.93
   8   3 -10   10.79    2.50
   8   3 -10    7.63    2.16
   8  -3 -10    9.51    2.50
   7   3 -10   43.70    5.73
   7  -3 -10   61.30    6.81
   7  -3 -10   43.72    5.38
   6   3 -10   97.97    8.52
   6  -3 -10  109.71    9.42
   5   3 -10    5.00    1.50
  -5  -3  10    3.50    1.66
   4   3 -10  151.26   10.97
  -4  -3  10  159.30   10.26
  -3   3  10  249.87   13.12
   3   3 -10  275.81   15.14
  -2   3  10  437.25   17.25
   2   3 -10  460.71   19.42
  -1   3  10  204.18   11.83
   1   3 -10  224.45   13.30
   0   3  10  138.60    9.55
   0   3 -10   90.40    9.16
   1   3  10   52.37    5.83
  -1   3 -10   54.00    6.10
   2   3  10   45.96    5.29
  -2   3 -10   48.52    5.41
   3   3  10   72.38    6.51
   4   3  10    2.43    1.17
   5   3  10    2.56    1.21
   6  -3  10    0.42    0.32
  14   4 -10    8.97    1.85
  14  -4 -10    8.51    1.82
  13  -4 -10   54.71    5.15
  13  -4 -10   56.00    5.11
  13   4 -10   54.09    5.15
  12  -4 -10   53.74    5.32
  12   4 -10   58.92    5.70
  11   4 -10   -0.71    0.92
  11  -4 -10    0.89    0.55
  10   4 -10    2.88    0.94
  10  -4 -10    3.43    1.58
   9   4 -10    4.81    1.58
   9  -4 -10    4.72    1.62
   8   4 -10   25.41    4.22
   8  -4 -10   21.70    3.81
   8   4 -10   26.46    3.93
   7   4 -10   13.36    3.17
   7  -4 -10   12.48    2.93
   6   4 -10  276.35   14.43
   5   4 -10    5.36    2.06
  -5  -4  10    6.46    2.11
   4   4 -10  124.68    9.89
  -4  -4  10  126.06    9.23
  -3   4  10  173.57   10.96
   3   4 -10  187.33   12.31
  -2   4  10  512.63   18.81
   2   4 -10  409.99   18.29
  -1   4  10   89.98    7.95
   1   4 -10   98.23    8.67
   0   4 -10   15.36    3.54
   0   4  10   14.07    3.08
   1   4  10  101.67    8.05
  -1   4 -10   97.54    8.07
   2   4  10   70.95    6.61
  -2   4 -10   70.03    6.28
   3   4  10   32.67    4.34
   4   4  10   23.82    3.58
   5   4  10   37.17    4.07
   6   4  10   11.58    1.92
   6  -4  10    8.20    1.72
  14   5 -10    1.26    0.70
  14  -5 -10    1.01    0.62
  13   5 -10    0.79    0.69
  13  -5 -10    0.24    0.37
  12   5 -10   -0.26    0.83
  12  -5 -10   -0.43    0.53
  11   5 -10    3.65    1.45
  11  -5 -10    3.39    1.21
  10  -5 -10  146.42    9.63
  10   5 -10  141.09    9.34
   9  -5 -10   40.94    5.05
   9   5 -10   48.19    5.45
   8   5 -10    0.13    0.38
   8  -5 -10    0.86    0.50
   7   5 -10   95.50    8.31
   7  -5 -10   93.31    7.69
   6   5 -10  335.63   15.87
  -6  -5  10  332.48   15.82
   6  -5 -10  345.20   14.70
   5   5 -10    4.07    1.79
  -5  -5  10    4.74    1.99
  -4   5  10   54.68    6.32
   4   5 -10   60.61    6.80
  -4  -5  10   58.34    6.33
   3   5 -10   55.53    6.45
  -3   5  10   55.87    6.22
  -3  -5  10   55.74    6.07
  -2   5  10   86.95    7.79
   2   5 -10   91.33    8.26
  -1   5  10  126.99    9.40
   1   5 -10  138.50   10.09
   0   5  10   39.22    5.12
   0   5 -10   48.19    5.84
   1   5  10  151.00    9.85
  -1   5 -10  150.83    9.82
   2   5  10   13.55    3.05
   3   5  10  119.48    8.23
   4   5  10    9.06    2.27
   5   5  10    0.70    0.36
   6  -5  10    4.84    1.35
  14  -6 -10   52.66    4.26
 -14  -6  10   46.94    3.98
  13  -6 -10   35.69    3.97
  13   6 -10   34.31    4.03
  12  -6 -10   38.57    4.48
  12   6 -10   36.11    4.48
  11  -6 -10   46.45    5.23
  11   6 -10   46.38    5.26
  10  -6 -10  172.76   10.36
  10   6 -10  177.10   10.56
   9  -6 -10  100.91    8.04
   9   6 -10  110.22    8.26
   8  -6 -10   19.27    3.52
   8   6 -10   25.53    4.01
   7   6 -10   19.72    3.75
   7  -6 -10   15.25    3.05
   6   6 -10  149.77   10.58
  -6  -6  10  143.98   10.30
   6  -6 -10  148.40    9.56
   5   6 -10   35.78    5.15
  -5  -6  10   40.30    5.21
  -4   6  10   89.29    7.99
   4   6 -10   81.59    7.93
  -4  -6  10   96.05    8.08
  -3   6  10  158.71   10.59
   3   6 -10  158.35   11.01
  -3  -6  10  159.85   10.46
  -2   6  10   14.88    3.07
   2   6 -10   13.86    2.97
  -1   6  10    1.63    1.00
   1   6 -10   -0.91    1.33
   0   6 -10    0.51    0.74
   0   6  10    0.76    0.44
  -1   6 -10   10.75    2.50
   1   6  10   10.00    2.55
   2   6  10  181.26   10.56
   3   6  10   36.09    4.47
   4   6  10  145.51    8.64
   5   6  10    8.87    1.92
  14  -7 -10    0.13    0.27
 -14  -7  10    1.18    0.56
 -13  -7  10    1.19    0.74
  13  -7 -10    1.19    0.84
  12  -7 -10   67.87    5.81
  12   7 -10   67.38    5.92
  11   7 -10    0.18    0.16
  11  -7 -10    0.62    0.62
  10  -7 -10   23.44    3.73
  10   7 -10   23.18    3.78
   9   7 -10    6.08    1.91
   9  -7 -10    6.34    2.05
   8   7 -10    1.03    0.70
   8  -7 -10    0.55    0.47
  -7  -7  10   35.26    5.13
   7  -7 -10   35.94    4.67
   6   7 -10   23.91    4.27
  -6  -7  10   23.52    4.04
   6  -7 -10   25.29    3.89
   5   7 -10    2.07    1.28
  -5  -7  10    2.20    0.93
   4   7 -10   20.86    3.89
  -4   7  10   20.98    3.90
  -4  -7  10   16.07    3.27
  -3   7  10   75.93    7.27
   3   7 -10   74.50    7.38
  -3  -7  10   70.72    6.93
  -2   7  10   -0.30    0.67
   2   7 -10    0.04    0.48
  -2  -7  10    1.16    1.16
  -1   7  10   44.43    5.60
   1   7 -10   48.01    5.73
   0   7 -10    5.39    1.70
   0   7  10    4.34    1.54
  -1   7 -10    3.41    1.14
   1   7  10    4.57    1.74
   2   7  10   50.07    5.50
   3   7  10   43.95    5.02
   4   7  10   17.74    2.96
   5   7  10   34.94    3.80
  14  -8 -10   14.55    2.12
 -13  -8  10  177.38    8.46
  13  -8 -10  190.38    8.71
 -12  -8  10  111.01    7.55
  12  -8 -10  116.15    7.55
  11   8 -10    4.04    1.30
 -11  -8  10    1.13    0.36
  11  -8 -10    2.84    1.19
  10  -8 -10   20.55    3.56
  10   8 -10   18.25    3.37
   9   8 -10   12.35    2.73
  -9  -8  10   11.02    2.53
   9  -8 -10   12.59    2.74
  -8  -8  10   27.26    4.42
   8  -8 -10   28.05    4.04
   8   8 -10   32.13    4.41
  -7  -8  10   61.83    6.71
   7  -8 -10   70.94    6.52
  -6  -8  10  101.62    8.48
   6  -8 -10  106.85    7.90
   5   8 -10    1.07    0.63
  -5  -8  10    1.72    0.80
  -4   8  10  174.34   11.10
   4   8 -10  179.26   11.52
  -4  -8  10  183.87   11.21
  -3   8  10  229.96   12.64
   3   8 -10  260.68   13.80
  -3  -8  10  253.85   13.19
   2   8 -10   16.98    3.26
  -2   8  10   15.48    3.16
  -2  -8  10   18.58    3.45
   1   8 -10    8.41    2.43
  -1   8  10    6.56    2.04
  -1  -8  10    8.23    2.23
   0   8  10  103.21    8.31
   0   8 -10  125.15    8.90
   1   8  10   12.04    2.67
  -1   8 -10   12.75    2.56
   2   8  10   53.68    5.63
   3   8  10   12.48    2.71
   4   8  10   71.65    5.90
   5   8  10   69.91    5.24
 -13  -9  10   36.18    3.59
  13  -9 -10   35.03    3.65
 -12  -9  10    5.80    1.54
  12  -9 -10    8.25    1.92
 -11  -9  10   42.54    4.92
  11  -9 -10   47.28    5.04
 -10  -9  10  236.16   12.01
  10  -9 -10  214.52   11.04
  -9  -9  10    0.13    0.98
   9  -9 -10    0.54    0.78
  -8  -9  10    7.14    2.24
   8  -9 -10    6.97    2.01
  -7  -9  10   73.19    7.01
   7  -9 -10   69.97    6.46
  -6  -9  10  110.23    8.72
   6  -9 -10  115.05    8.22
  -5  -9  10    1.71    1.15
  -4   9  10    3.16    1.69
   4   9 -10    5.47    2.15
  -4  -9  10    3.51    1.39
  -3   9  10    0.08    0.31
   3   9 -10    1.22    1.14
  -3  -9  10    0.47    0.43
  -2   9  10    2.47    1.14
   2   9 -10    1.01    0.41
  -2  -9  10    2.98    1.46
  -1   9  10    1.73    0.44
   1   9 -10    4.70    1.65
  -1  -9  10    5.22    1.84
   0   9 -10    3.78    1.34
   0   9  10    4.53    1.55
   1   9  10    0.12    0.58
   2   9  10   54.21    5.53
   3   9  10    8.06    1.99
   4   9  10    1.36    0.58
   5   9  10   11.59    2.06
 -13 -10  10   17.22    2.32
  13 -10 -10   20.96    2.72
 -12 -10  10   27.73    3.40
  12 -10 -10   29.52    3.57
 -11 -10  10    3.94    1.28
  11 -10 -10    4.21    1.52
 -10 -10  10   58.66    5.86
  10 -10 -10   57.53    5.55
  10  10 -10   62.47    5.66
  -9 -10  10    0.55    0.43
   9 -10 -10    2.30    1.35
  -8 -10  10   17.30    3.35
   8 -10 -10   16.54    3.09
  -7 -10  10  246.03   12.97
   7 -10 -10  260.86   12.24
  -6 -10  10  224.14   12.27
   6 -10 -10  246.58   11.65
  -5  10  10   24.71    4.27
  -5 -10  10   25.71    4.18
  -4  10  10  105.58    8.49
  -4 -10  10  106.21    8.51
  -3  10  10    8.49    2.36
  -3 -10  10    9.00    2.44
  -2  10  10   24.49    3.98
   2  10 -10   26.95    4.30
  -2 -10  10   27.48    4.23
  -1  10  10   34.17    4.74
  -1 -10  10   36.85    4.71
   0  10  10    2.55    0.91
   0 -10  10    3.24    1.22
   1  10  10    6.77    2.16
   2  10  10    0.28    0.82
   3  10  10    4.35    1.41
   4  10  10    6.46    1.67
   5  10  10   21.93    2.68
  13 -11 -10   58.25    4.36
 -12 -11  10   29.76    3.39
  12 -11 -10   32.11    3.65
 -11 -11  10    0.77    0.10
  11 -11 -10    1.37    0.71
 -10 -11  10   17.07    3.04
  10 -11 -10   20.90    3.31
  10  11 -10   21.98    3.31
  -9 -11  10   11.68    2.46
   9 -11 -10   14.14    2.85
  -8 -11  10   41.01    5.10
   8 -11 -10   42.97    4.82
  -7 -11  10   10.37    2.60
   7 -11 -10    8.23    2.06
  -6 -11  10    0.46    0.29
  -5  11  10    0.63    0.80
  -5 -11  10    0.77    0.48
  -4  11  10   40.94    5.25
  -4 -11  10   39.01    5.16
  -3  11  10   52.78    5.87
  -3 -11  10   57.63    6.12
  -2  11  10    2.86    1.15
  -2 -11  10    2.68    1.12
  -1  11  10   39.32    4.99
  -1 -11  10   43.77    5.10
   0  11  10    2.07    0.86
   0 -11  10    2.60    1.23
   1  11  10    1.88    0.86
   2  11  10    5.91    1.74
   3  11  10    3.82    1.42
   4  11  10   12.78    2.21
  13 -12 -10   -0.32    0.49
  12 -12 -10    1.97    0.89
 -12 -12  10    3.08    0.95
  11 -12 -10    6.18    1.69
 -11 -12  10    6.37    1.61
 -10 -12  10   71.84    6.06
  10 -12 -10   71.14    5.85
  10  12 -10   79.20    5.99
  -9 -12  10  191.87   10.41
   9 -12 -10  197.17    9.99
  -8 -12  10  148.71    9.53
   8 -12 -10  142.04    8.58
  -7 -12  10   39.23    4.97
   7 -12 -10   35.24    4.17
  -6  12  10    5.32    1.96
  -6 -12  10    2.11    0.91
  -5  12  10    2.22    1.03
  -5 -12  10    2.18    1.07
  -4  12  10   14.89    3.10
  -4 -12  10   11.44    2.78
  -3  12  10   16.54    3.19
  -3 -12  10   17.92    3.38
  -2  12  10    8.92    2.31
  -2 -12  10    7.98    2.15
  -1  12  10   13.29    2.93
  -1 -12  10   12.75    2.77
   0  12  10   12.00    2.61
   0 -12  10   12.93    2.63
   1  12  10   62.12    5.84
   1 -12  10   61.37    5.53
   2  12  10    7.08    1.77
   3  12  10    1.12    1.07
   4  12  10    5.40    1.35
  12 -13 -10   70.41    4.92
  11 -13 -10    3.89    1.27
 -11 -13  10    4.79    1.22
 -10 -13  10  109.67    7.18
  10 -13 -10  112.94    7.04
  10  13 -10  129.85    7.35
  -9 -13  10   97.72    7.13
   9 -13 -10   97.91    6.73
   9  13 -10  104.78    7.36
   8 -13 -10    2.44    1.13
  -8 -13  10    0.54    0.63
  -7 -13  10    8.20    2.11
  -6  13  10  181.67   10.56
  -6 -13  10  166.57   10.34
  -5  13  10   17.81    3.24
  -5 -13  10   15.46    3.06
  -4  13  10    2.97    1.26
  -4 -13  10    4.74    1.82
  -3  13  10    2.15    1.21
  -3 -13  10    2.21    1.09
  -2  13  10   16.16    3.06
  -2 -13  10   18.43    3.23
  -1  13  10   11.97    2.66
  -1 -13  10   13.91    2.83
   0  13  10    0.14    0.27
   0 -13  10    1.97    1.31
   1  13  10    1.57    1.01
   1 -13  10    1.24    0.75
   2  13  10   34.42    3.95
   3  13  10   69.40    5.26
  12 -14 -10   12.09    1.85
 -11 -14  10   12.73    2.08
  11 -14 -10   11.14    2.02
  10 -14 -10    1.69    0.99
 -10 -14  10    0.83    0.48
  10  14 -10    1.07    0.76
   9 -14 -10    3.87    1.26
  -9 -14  10    2.97    1.12
   9  14 -10    3.55    1.31
  -8  14  10  139.35    8.63
  -8 -14  10  141.74    8.72
   8 -14 -10  128.68    7.48
   8  14 -10  130.02    8.47
  -7  14  10  155.70    9.22
  -7 -14  10  157.64    9.66
  -6  14  10   32.59    4.29
  -6 -14  10   35.44    4.64
  -5  14  10  105.23    7.86
  -5 -14  10  108.18    8.17
  -4  14  10   -0.12    0.78
  -4 -14  10    1.24    0.57
  -3  14  10   11.18    2.47
  -3 -14  10   12.91    2.85
  -2  14  10    0.70    0.50
  -2 -14  10    0.97    0.17
  -1  14  10    3.56    1.49
  -1 -14  10    4.48    1.51
   0  14  10   -0.03    0.50
   0 -14  10    1.05    0.97
   1  14  10   13.77    2.51
   1 -14  10   14.79    2.59
   2  14  10   31.30    3.64
   3  14  10   11.34    2.00
  11 -15 -10  126.16    6.19
 -10  15  10   25.96    3.00
 -10 -15  10   25.59    3.13
  10 -15 -10   21.01    2.70
  10  15 -10   27.52    3.10
  -9  15  10   28.43    3.47
  -9 -15  10   30.39    3.66
   9 -15 -10   26.70    3.16
   9  15 -10   31.70    3.73
  -8  15  10    6.34    1.72
  -8 -15  10    5.48    1.63
   8  15 -10    8.08    2.05
  -7  15  10  106.85    7.29
  -7 -15  10  101.63    7.48
  -6  15  10    8.81    2.07
  -6 -15  10    7.53    2.15
  -5  15  10    0.98    0.60
  -5 -15  10    1.63    1.21
  -4  15  10    0.26    0.96
  -4 -15  10    1.85    1.06
  -3  15  10    2.43    1.21
  -3 -15  10    3.27    1.23
  -2  15  10    8.02    1.95
  -2 -15  10    8.38    2.29
  -1  15  10  103.69    7.32
  -1 -15  10  119.71    7.88
   0  15  10   47.68    4.73
   0 -15  10   44.78    4.59
   1  15  10   44.29    4.27
   1 -15  10   46.06    4.36
   2  15  10   94.83    5.85
  10 -16 -10    6.10    1.33
 -10 -16  10    8.69    1.69
  10  16 -10    7.38    1.50
   9 -16 -10    0.24    0.40
   9  16 -10    0.69    0.59
  -8  16  10    0.27    0.05
   8  16 -10   -0.49    0.66
  -7  16  10   20.31    2.95
  -7 -16  10   16.41    2.88
   7  16 -10   19.40    3.16
  -6  16  10   16.02    2.67
  -6 -16  10   14.59    2.83
   6  16 -10   14.66    2.83
  -5  16  10   72.07    5.85
  -5 -16  10   71.67    6.23
  -4  16  10   33.81    4.03
  -4 -16  10   35.70    4.32
  -3  16  10    6.86    1.67
  -3 -16  10    6.33    1.87
  -2  16  10    0.52    0.18
  -2 -16  10    1.59    0.75
  -1  16  10    0.66    0.28
  -1 -16  10    0.54    0.68
   0  16  10    5.65    1.54
   0 -16  10    8.08    1.90
   1  16  10   59.56    4.56
   1 -16  10   57.83    4.60
  -9 -17  10    1.53    0.61
   9  17 -10    1.84    0.71
   8  17 -10    1.10    0.60
  -8 -17  10    1.18    0.75
   8  17 -10    0.46    0.55
   7  17 -10    8.09    1.70
  -7 -17  10   11.65    2.33
   7  17 -10   13.13    2.50
  -6 -17  10   76.11    6.03
   6  17 -10   78.50    6.17
  -5 -17  10   22.52    3.34
   5  17 -10   23.47    3.35
  -4 -17  10    7.48    1.92
   4  17 -10    8.64    1.97
  -3 -17  10    1.24    0.66
   3  17 -10    1.49    0.78
  -2  17  10   -0.15    0.22
  -2 -17  10    0.69    0.59
   2  17 -10   -0.21    0.36
  -1 -17  10    1.27    0.84
   0 -17  10   53.34    4.58
   1 -17  10    9.28    1.73
   9  18 -10   34.78    3.23
  -8 -18  10   93.68    5.67
[truncated: 36,022 more chars]
