# Supplementary material for: Synthesis, crystal structure, DFT calculations and Hirshfeld surface analysis of 3-butyl-2,6-bis­(4-fluoro­phen­yl)piperidin-4-one
Source: Acta Crystallogr E Crystallogr Commun. 2020 Apr 9;76(Pt 5):651–5. doi: 10.1107/S2056989020004636 (PMC7199252; doi:10.1107/S2056989020004636)
Supplement: Supplementary file 2 [file e-76-00651-Isup2.hkl]

data_I                                                                          
_shelx_title ' ssk-hepfb P 1 21 1 R = 0.04 New:P21/c'                           
_shelx_refln_list_code          4                                               
_shelx_F_calc_maximum      139.73                                               
_exptl_crystal_F_000       728.00                                               
_reflns_d_resolution_high  0.8137                                               
                                                                                
loop_                                                                           
 _space_group_symop_operation_xyz                                               
 'x, y, z'                                                                      
 '-x, y+1/2, -z+1/2'                                                            
 '-x, -y, -z'                                                                   
 'x, -y-1/2, z-1/2'                                                             
                                                                                
_cell_length_a     5.4945                                                       
_cell_length_b    25.0707                                                       
_cell_length_c    12.9811                                                       
_cell_angle_alpha  90.000                                                       
_cell_angle_beta   93.497                                                       
_cell_angle_gamma  90.000                                                       
                                                                                
_shelx_F_squared_multiplier     1.000                                           
                                                                                
loop_                                                                           
 _refln_index_h                                                                 
 _refln_index_k                                                                 
 _refln_index_l                                                                 
 _refln_F_squared_calc                                                          
 _refln_F_squared_meas                                                          
 _refln_F_squared_sigma                                                         
 _refln_observed_status                                                         
   1   0   0      19525.11      18732.90        43.56 o                         
   2   0   0       1579.14       1542.95        21.36 o                         
   3   0   0        117.23        139.09        10.17 o                         
   4   0   0         12.33         12.95         3.77 o                         
   5   0   0         42.19         49.63         7.39 o                         
   6   0   0          2.31          1.23         0.69 o                         
   1   1   0       5010.00       4916.64        20.78 o                         
   2   1   0       2367.14       2476.48        25.57 o                         
   3   1   0          0.39          1.46         0.84 o                         
   4   1   0         11.90          4.48         3.69 o                         
   5   1   0        253.03        252.63        11.87 o                         
   6   1   0         35.12         32.62         2.38 o                         
   0   2   0        916.94        871.93         7.55 o                         
   1   2   0       2298.87       2322.35        28.93 o                         
   2   2   0        726.70        765.36        33.35 o                         
   3   2   0         58.11         63.31         4.17 o                         
   4   2   0        161.28        138.05         8.63 o                         
   5   2   0         45.90         53.49         5.24 o                         
   6   2   0        228.10        242.55         7.82 o                         
   1   3   0       6719.24       6990.19        21.21 o                         
   2   3   0       1227.45       1221.99        26.11 o                         
   3   3   0         11.82         14.81         1.86 o                         
   4   3   0         95.52         69.39         8.76 o                         
   5   3   0          6.88          5.88         1.51 o                         
   6   3   0          1.36          2.56         0.85 o                         
   0   4   0       3476.46       3128.80        25.52 o                         
   1   4   0         87.75         96.21         2.49 o                         
   2   4   0         53.35         56.29         2.20 o                         
   3   4   0        152.67        157.49         7.93 o                         
   5   4   0         11.14          8.04         2.00 o                         
   6   4   0         94.51        102.04         4.30 o                         
   1   5   0       2747.07       2931.11        17.81 o                         
   2   5   0         35.97         24.56         1.70 o                         
   3   5   0         53.63         53.21         3.63 o                         
   4   5   0        152.67        132.33         8.54 o                         
   5   5   0          4.61          5.97         1.81 o                         
   6   5   0         54.92         56.68         3.64 o                         
   0   6   0       2938.85       2380.22        26.12 o                         
   1   6   0       1228.72       1276.04         9.53 o                         
   2   6   0         93.26         99.92         3.44 o                         
   3   6   0        868.09        868.78        64.22 o                         
   4   6   0        382.89        390.97        19.63 o                         
   5   6   0         51.45         51.89         4.98 o                         
   6   6   0         92.90         97.45         4.74 o                         
   1   7   0       2338.19       2577.60        14.92 o                         
   2   7   0       1124.94       1190.72        17.98 o                         
   3   7   0        149.39        141.88         7.52 o                         
   4   7   0        291.99        274.64        11.68 o                         
   5   7   0          1.57          2.92         1.02 o                         
   6   7   0         26.70         24.57         2.28 o                         
   0   8   0        807.93        767.00        18.01 o                         
   1   8   0        600.31        665.96         8.18 o                         
   2   8   0       3057.31       3445.32        32.13 o                         
   3   8   0         18.98         17.89         2.65 o                         
   4   8   0          3.64          5.98         2.85 o                         
   5   8   0          2.18          1.84         0.67 o                         
   6   8   0          2.31          1.33         0.50 o                         
   1   9   0        709.72        825.66        15.45 o                         
   2   9   0        182.30        188.22         6.34 o                         
   3   9   0        171.31        173.80         7.23 o                         
   4   9   0        428.57        392.68        17.77 o                         
   5   9   0          0.40          2.33         1.56 o                         
   6   9   0         12.82         14.52         2.10 o                         
   0  10   0        499.84        416.76        31.10 o                         
   1  10   0          0.81          1.11         0.52 o                         
   2  10   0       3212.16       3405.67       129.91 o                         
   3  10   0         69.41         48.74         4.92 o                         
   4  10   0        168.92        158.53         8.87 o                         
   5  10   0         35.41         34.32         4.06 o                         
   6  10   0         45.17         58.38         4.19 o                         
   1  11   0         14.77         25.85         2.20 o                         
   2  11   0        306.50        375.85        12.60 o                         
   3  11   0         17.56         13.74         4.30 o                         
   4  11   0         81.49         67.15         8.05 o                         
   5  11   0          0.55          0.98         0.56 o                         
   6  11   0         13.42         15.94         2.11 o                         
   0  12   0        512.30        497.78        42.85 o                         
   1  12   0       1607.82       1726.90        37.17 o                         
   2  12   0        753.31        832.21        27.07 o                         
   3  12   0         66.15         64.46         5.98 o                         
   4  12   0        289.49        288.89        16.52 o                         
   5  12   0          2.23          2.99         1.01 o                         
   6  12   0          0.46          0.14         0.39 o                         
   1  13   0        656.75        758.25        18.81 o                         
   2  13   0          0.39          3.42         2.96 o                         
   3  13   0          0.35          4.42         1.38 o                         
   4  13   0        356.58        357.50        18.69 o                         
   5  13   0         22.75         22.64         3.03 o                         
   6  13   0          5.46          7.65         1.27 o                         
   0  14   0         70.63         55.56         4.76 o                         
   1  14   0        410.93        423.89        16.95 o                         
   2  14   0        416.17        361.90        13.74 o                         
   3  14   0        109.38        105.08         9.66 o                         
   4  14   0        109.77        102.12         7.02 o                         
   5  14   0        145.32        145.19         7.71 o                         
   6  14   0          6.18         10.04         1.94 o                         
   1  15   0         51.07         48.13         3.89 o                         
   2  15   0        422.85        382.45        12.12 o                         
   3  15   0        386.63        364.90        18.53 o                         
   4  15   0          0.63          1.87         0.97 o                         
   5  15   0          0.04          1.63         0.73 o                         
   0  16   0          0.15          1.53         0.67 o                         
   1  16   0        580.94        517.80        16.50 o                         
   2  16   0        234.04        240.99        13.41 o                         
   3  16   0         10.70          8.70         2.87 o                         
   4  16   0         64.21         63.23         7.85 o                         
   5  16   0         93.04         97.81         5.80 o                         
   1  17   0        139.65        114.65         6.61 o                         
   2  17   0         21.39         30.89         2.95 o                         
   3  17   0         17.64         17.43         4.11 o                         
   4  17   0          4.08          3.54         1.78 o                         
   5  17   0         31.93         31.29         3.22 o                         
   0  18   0        192.20        167.97        14.20 o                         
   1  18   0        109.59         89.87         6.01 o                         
   2  18   0        738.64        735.62        14.97 o                         
   3  18   0        242.60        203.93         9.99 o                         
   4  18   0          7.25          8.28         1.65 o                         
   5  18   0         20.32         23.85         2.62 o                         
   1  19   0       1002.30       1057.90        17.75 o                         
   2  19   0          8.30          7.42         1.71 o                         
   3  19   0          8.91         10.81         1.82 o                         
   4  19   0          4.81          3.32         0.89 o                         
   5  19   0         63.70         63.20         4.04 o                         
   0  20   0         27.05         33.03         5.56 o                         
   1  20   0         46.86         51.49         3.97 o                         
   2  20   0         54.90         59.15         3.72 o                         
   3  20   0         76.74         76.13         4.78 o                         
   4  20   0        140.41        147.90         5.95 o                         
   5  20   0         35.11         30.73         2.54 o                         
   1  21   0         24.28         29.26         3.02 o                         
   2  21   0         74.02         75.87         4.84 o                         
   3  21   0         47.62         45.49         3.58 o                         
   4  21   0         24.51         25.17         2.32 o                         
   0  22   0        435.10        468.95        22.39 o                         
   1  22   0        230.08        213.16        10.25 o                         
   2  22   0         50.89         49.25         3.83 o                         
   3  22   0          0.09          0.12         0.47 o                         
   4  22   0         21.61         17.21         1.76 o                         
   1  23   0        168.56        155.57        11.82 o                         
   2  23   0          5.42          6.90         1.67 o                         
   3  23   0        129.81        121.43         5.46 o                         
   4  23   0          0.12          0.11         0.35 o                         
   0  24   0       2246.65       2283.97        48.75 o                         
   1  24   0        216.89        211.74         8.33 o                         
   2  24   0          5.62          4.81         1.47 o                         
   3  24   0         60.18         56.42         4.32 o                         
   1  25   0          0.31         -0.19         0.82 o                         
   2  25   0          2.05          2.75         0.93 o                         
   3  25   0         12.54          8.69         1.57 o                         
   0  26   0        330.12        365.93        18.26 o                         
   1  26   0         93.33         99.93         6.63 o                         
   2  26   0          0.21          0.19         1.54 o                         
   3  26   0          0.31          1.56         1.13 o                         
   1  27   0         21.41         21.33         2.93 o                         
   2  27   0         48.21         41.57         3.49 o                         
   3  27   0         20.14         34.01         3.88 o                         
   0  28   0         89.36         82.84         7.81 o                         
   1  28   0        153.38        145.33         8.67 o                         
   2  28   0         15.39         20.68         3.36 o                         
   1  29   0          4.85          3.75         1.04 o                         
   2  29   0          4.95          6.60         1.73 o                         
   0  30   0        771.02        710.09        18.53 o                         
   1  30   0         63.96         61.87         5.35 o                         
  -6   1   1         93.84         90.96         4.09 o                         
  -5   1   1        149.88        143.38         6.94 o                         
  -4   1   1        355.88        333.03        13.99 o                         
  -3   1   1        127.30         96.16         6.02 o                         
  -2   1   1        787.63        846.22        18.97 o                         
  -1   1   1       4543.86       4320.21       112.94 o                         
   0   1   1        624.73        635.70        16.87 o                         
   1   1   1       1439.42       1601.80        14.22 o                         
   2   1   1        229.97        236.95        11.58 o                         
   3   1   1         65.67         36.50         3.04 o                         
   4   1   1         44.63         37.81         6.30 o                         
   5   1   1         43.97         47.89         5.18 o                         
   6   1   1          7.37          7.37         1.00 o                         
  -6   2   1          2.01          2.09         0.19 o                         
  -5   2   1         26.16         19.70         5.45 o                         
  -4   2   1          2.09          5.56         2.14 o                         
  -3   2   1         56.78         54.48         4.61 o                         
  -2   2   1         59.32         63.69         4.53 o                         
  -1   2   1       8398.89       8671.55        36.06 o                         
   0   2   1          0.43          6.45         0.86 o                         
   1   2   1       1754.96       1950.06       116.02 o                         
   2   2   1       1022.34       1089.77        19.86 o                         
   3   2   1       1223.13       1335.62        47.89 o                         
   4   2   1          3.41         10.33         3.28 o                         
   5   2   1          2.01          1.75         1.16 o                         
   6   2   1         12.39         13.36         1.75 o                         
  -6   3   1          2.97          1.19         0.56 o                         
  -5   3   1        198.45        211.92        10.20 o                         
  -4   3   1          1.18          1.15         1.31 o                         
  -3   3   1        561.73        559.26        14.81 o                         
  -2   3   1       3682.84       3725.71        24.54 o                         
  -1   3   1      13979.39      13714.23        74.42 o                         
   0   3   1        249.16        258.70         5.74 o                         
   1   3   1       8577.17       8576.29        33.68 o                         
   2   3   1       1115.75       1195.04        11.96 o                         
   3   3   1        268.97        292.00        36.38 o                         
   4   3   1        204.45        172.54        14.00 o                         
   5   3   1        139.81        140.97         8.60 o                         
   6   3   1         74.16         81.94         4.34 o                         
  -6   4   1         77.57         79.39         4.50 o                         
  -5   4   1        181.15        170.74         9.19 o                         
  -4   4   1        134.27        121.91         8.57 o                         
  -3   4   1       1378.34       1382.23        23.40 o                         
  -2   4   1       1373.01       1320.26        10.91 o                         
  -1   4   1       5649.09       6021.84        27.46 o                         
   0   4   1          9.78          8.77         0.84 o                         
   1   4   1        684.21        678.04         9.05 o                         
   2   4   1        442.16        464.65        10.95 o                         
   3   4   1          5.42          3.35         2.13 o                         
   4   4   1        648.80        628.72        30.98 o                         
   5   4   1        385.86        376.70        19.67 o                         
   6   4   1          7.74          9.25         1.38 o                         
  -6   5   1         23.20         21.19         2.21 o                         
  -5   5   1         82.32         78.70         5.08 o                         
  -4   5   1          8.00          9.49         2.41 o                         
  -3   5   1        714.71        691.78        18.96 o                         
  -2   5   1        149.07        172.57         3.73 o                         
  -1   5   1       1620.11       1596.86        11.88 o                         
   0   5   1       3130.40       2694.75       133.62 o                         
   1   5   1        400.49        354.51         6.62 o                         
   2   5   1          3.65          4.00         0.88 o                         
   3   5   1          0.72         -2.86         2.86 o                         
   4   5   1         14.68         20.71         4.03 o                         
   5   5   1        483.16        461.35        12.15 o                         
   6   5   1         17.68         17.33         1.93 o                         
  -6   6   1          0.92          1.05         0.51 o                         
  -5   6   1        122.28        121.49         6.28 o                         
  -4   6   1         72.82         61.06         7.69 o                         
  -3   6   1        115.29        148.08         6.36 o                         
  -2   6   1       2869.81       2903.37        24.19 o                         
  -1   6   1        964.56        955.49         9.45 o                         
   0   6   1       4329.03       3096.46       665.36 o                         
   1   6   1       2435.49       2594.17        25.81 o                         
   2   6   1       1009.15       1045.61        15.88 o                         
   3   6   1        119.18         93.27        23.10 o                         
   4   6   1        674.11        702.40        17.40 o                         
   5   6   1        199.11        200.73         7.95 o                         
   6   6   1         20.97         23.48         2.82 o                         
  -6   7   1         33.10         37.00         2.93 o                         
  -5   7   1         24.62         26.12         2.86 o                         
  -4   7   1        539.09        495.66        15.29 o                         
  -3   7   1       1160.63       1288.56        22.92 o                         
  -2   7   1        294.78        246.23         5.67 o                         
  -1   7   1         39.71         44.60         4.42 o                         
   0   7   1        967.31        899.63        12.36 o                         
   1   7   1       1317.15       1318.73        88.16 o                         
   2   7   1        373.47        440.10        14.20 o                         
   3   7   1        270.69        310.95        27.32 o                         
   4   7   1         18.70         22.88         5.00 o                         
   5   7   1         31.18         33.05         3.19 o                         
   6   7   1         13.36         15.74         2.29 o                         
  -6   8   1         34.72         33.26         2.67 o                         
  -5   8   1        236.48        244.05         8.86 o                         
  -4   8   1          7.56         12.74         2.45 o                         
  -3   8   1          0.02          0.99         1.08 o                         
  -2   8   1       2585.39       2653.81        27.02 o                         
  -1   8   1       3072.46       3039.46        37.50 o                         
   0   8   1        101.28        101.64         4.31 o                         
   1   8   1          7.02          5.81         1.75 o                         
   2   8   1       1264.88       1391.36        53.23 o                         
   3   8   1        479.73        490.15        24.45 o                         
   4   8   1         51.53         48.86         3.72 o                         
   5   8   1        133.71        142.20         7.87 o                         
   6   8   1          1.70          1.73         0.59 o                         
  -6   9   1          5.17          4.26         0.84 o                         
  -5   9   1          2.29          5.31         1.31 o                         
  -4   9   1        117.67        104.07         6.98 o                         
  -3   9   1        125.82        152.44         8.36 o                         
  -2   9   1          1.83          4.99         1.63 o                         
  -1   9   1         14.91          7.37         0.89 o                         
   0   9   1        968.87       1071.43        36.94 o                         
   1   9   1         39.84         40.64         4.16 o                         
   2   9   1        951.41        974.91        17.58 o                         
   3   9   1        100.70        120.17        10.06 o                         
   4   9   1        370.06        354.38         8.90 o                         
   5   9   1        167.92        153.59         8.14 o                         
   6   9   1        149.79        164.07         7.13 o                         
  -6  10   1          0.65          0.89         0.42 o                         
  -5  10   1        146.59        144.13         8.18 o                         
  -4  10   1          3.10          2.85         1.08 o                         
  -3  10   1        391.35        378.69        17.56 o                         
  -2  10   1        966.57       1190.10        23.25 o                         
  -1  10   1       1249.56       1461.65        13.98 o                         
   0  10   1          2.95          4.46         0.83 o                         
   1  10   1       1063.09       1307.52       100.66 o                         
   2  10   1        281.74        292.76        10.85 o                         
   3  10   1         25.19         38.49         4.56 o                         
   4  10   1          8.98          6.97         1.67 o                         
   5  10   1        327.16        322.24        15.29 o                         
   6  10   1          3.68          3.59         1.09 o                         
  -6  11   1         10.25         11.33         1.43 o                         
  -5  11   1         51.29         54.38         5.01 o                         
  -4  11   1        414.27        394.67        16.89 o                         
  -3  11   1          0.13          2.12         8.45 o                         
  -2  11   1        759.60        827.20        18.41 o                         
  -1  11   1       2367.01       2803.63        51.43 o                         
   0  11   1        254.93        270.31         9.21 o                         
   1  11   1         12.50          8.42         2.50 o                         
   2  11   1          0.30          7.84         6.17 o                         
   3  11   1        345.13        325.79        13.70 o                         
   4  11   1         61.18         66.33         5.40 o                         
   5  11   1          0.68          0.63         0.39 o                         
   6  11   1          5.30          5.91         1.29 o                         
  -6  12   1          1.33          3.11         0.80 o                         
  -5  12   1         20.77         17.96         2.81 o                         
  -4  12   1         40.77         37.23         4.22 o                         
  -3  12   1         79.03         82.20         6.62 o                         
  -2  12   1        202.60        191.07         8.18 o                         
  -1  12   1         71.11         65.63         3.94 o                         
   0  12   1         30.66         46.31         3.20 o                         
   1  12   1        165.51        172.63         8.05 o                         
   2  12   1          4.71          5.88         1.79 o                         
   3  12   1         18.82         15.78         5.26 o                         
   4  12   1          5.74         12.36         3.28 o                         
   5  12   1          6.12          4.25         2.18 o                         
   6  12   1          0.01          0.74         0.46 o                         
  -6  13   1         21.66         31.81         2.65 o                         
  -5  13   1          6.46          5.02         1.41 o                         
  -4  13   1        134.81        134.09         8.05 o                         
  -3  13   1          0.20          1.56         1.62 o                         
  -2  13   1        155.32        152.19         8.34 o                         
  -1  13   1        142.86        128.25         5.83 o                         
   0  13   1        198.60        185.37         6.76 o                         
   1  13   1         21.84         26.87         3.54 o                         
   2  13   1         28.59         41.16         4.52 o                         
   3  13   1         11.90         13.47         2.58 o                         
   4  13   1          1.86          0.73         1.13 o                         
   5  13   1        235.04        237.37        10.28 o                         
   6  13   1         27.08         34.14         2.22 o                         
  -5  14   1          0.59          0.91         0.92 o                         
  -4  14   1        207.90        170.77         9.06 o                         
  -3  14   1         81.72         77.29         8.45 o                         
  -2  14   1         46.71         38.05         4.30 o                         
   0  14   1        425.63        458.64        11.38 o                         
   1  14   1        785.57        906.66        60.14 o                         
   2  14   1        439.44        421.80        15.17 o                         
   3  14   1        467.17        424.18        15.12 o                         
   4  14   1         26.15         28.18         5.03 o                         
   5  14   1         39.69         46.19         4.28 o                         
  -5  15   1          0.42          1.38         1.08 o                         
  -4  15   1          0.87          0.83         0.68 o                         
  -3  15   1        123.62        101.66         9.80 o                         
  -2  15   1          1.12          6.18         1.65 o                         
  -1  15   1         61.29         43.98         3.65 o                         
   0  15   1        172.82        184.94         6.42 o                         
   1  15   1         60.55         81.17         5.09 o                         
   2  15   1         40.17         39.60         4.07 o                         
   3  15   1        198.47        200.82         9.43 o                         
   4  15   1         41.54         35.47         5.69 o                         
   5  15   1         10.17         11.21         2.03 o                         
  -5  16   1         40.29         47.22         4.01 o                         
  -4  16   1        556.04        550.87        23.25 o                         
  -3  16   1          1.30          2.53         1.69 o                         
  -2  16   1        435.35        431.52        17.08 o                         
  -1  16   1        288.67        263.84         9.45 o                         
   0  16   1        146.34        159.06         8.23 o                         
   1  16   1         84.46         92.80         5.74 o                         
   2  16   1        143.45        146.90        10.04 o                         
   3  16   1          1.80          0.71         0.64 o                         
   4  16   1          0.62          1.75         0.99 o                         
   5  16   1         21.07         20.61         2.18 o                         
  -5  17   1          8.25         11.00         1.87 o                         
  -4  17   1        158.55        141.55        11.57 o                         
  -3  17   1        170.19        148.24        12.09 o                         
  -2  17   1        533.91        519.39        12.37 o                         
  -1  17   1         29.91         34.08         3.50 o                         
   0  17   1         39.31         33.39         2.92 o                         
   1  17   1          0.10          1.38         1.18 o                         
   2  17   1        980.98       1040.78        17.58 o                         
   3  17   1         17.05         14.18         2.48 o                         
   4  17   1        403.59        412.13        19.39 o                         
   5  17   1         90.54        105.18         5.87 o                         
  -5  18   1         14.25         14.31         2.01 o                         
  -4  18   1        191.65        180.15        12.74 o                         
  -3  18   1          3.02          3.96         1.27 o                         
  -2  18   1        207.97        214.08         7.93 o                         
  -1  18   1        235.32        209.12        14.54 o                         
   0  18   1        131.93        122.71         8.66 o                         
   1  18   1       1005.53        905.90        20.30 o                         
   2  18   1        118.57        123.66         7.63 o                         
   3  18   1          7.18          5.02         1.10 o                         
   4  18   1         90.01         91.53         6.41 o                         
   5  18   1         36.81         41.24         3.46 o                         
  -5  19   1         53.62         63.99         3.99 o                         
  -4  19   1          1.54          2.51         3.05 o                         
  -3  19   1        214.12        212.59         8.06 o                         
  -2  19   1         77.50         76.66         4.78 o                         
  -1  19   1          2.70          1.40         0.27 o                         
   0  19   1        353.34        325.78        13.91 o                         
   1  19   1       1080.39       1092.92        22.93 o                         
   2  19   1        133.94        136.16         8.06 o                         
   3  19   1         25.10         25.76         2.79 o                         
   4  19   1         27.00         22.91         2.47 o                         
   5  19   1          0.01          0.42         0.78 o                         
  -5  20   1          0.33          0.09         0.69 o                         
  -4  20   1         33.22         37.28         3.78 o                         
  -3  20   1          0.76          0.68         0.84 o                         
  -2  20   1         87.66         95.98         5.36 o                         
  -1  20   1        817.74        810.73        22.23 o                         
   0  20   1          1.09          1.21         1.84 o                         
   1  20   1        248.94        254.71         9.03 o                         
   2  20   1         58.57         47.47         3.92 o                         
   3  20   1         22.80         20.97         2.16 o                         
   4  20   1          7.59          6.31         1.28 o                         
   5  20   1          9.85         10.06         1.43 o                         
  -4  21   1         64.54         56.15         4.34 o                         
  -3  21   1         95.13         94.33         5.12 o                         
  -2  21   1         17.06         16.40         1.86 o                         
  -1  21   1        700.29        674.05        18.12 o                         
   0  21   1         44.24         39.91         4.46 o                         
   1  21   1         12.76         16.16         2.21 o                         
   2  21   1        318.54        315.51        10.03 o                         
   3  21   1         14.55         15.73         1.81 o                         
   4  21   1         96.17        105.17         4.75 o                         
  -4  22   1          2.78          7.58         1.47 o                         
  -3  22   1          3.24          2.54         0.91 o                         
  -2  22   1         16.93         17.42         1.94 o                         
  -1  22   1        336.35        340.72        12.95 o                         
   0  22   1        315.66        320.63        12.11 o                         
   1  22   1         20.33         21.77         3.24 o                         
   2  22   1        140.30        143.29         6.68 o                         
   3  22   1        181.58        168.25         5.75 o                         
   4  22   1        149.63        171.65         5.80 o                         
  -4  23   1         29.45         30.20         2.71 o                         
  -3  23   1         32.86         40.13         3.07 o                         
  -2  23   1         88.71         82.97         5.18 o                         
  -1  23   1         13.93         14.30         1.96 o                         
   0  23   1        432.63        454.35        19.29 o                         
   1  23   1          5.20          5.72         1.56 o                         
   2  23   1         57.40         60.18         4.23 o                         
   3  23   1         12.43         10.45         1.60 o                         
   4  23   1          3.92          4.73         0.85 o                         
  -4  24   1          6.11          5.21         1.44 o                         
  -3  24   1          2.50          1.29         0.43 o                         
  -2  24   1          5.91          8.15         2.47 o                         
  -1  24   1          3.37          4.31         1.40 o                         
   0  24   1       1312.27       1356.01        26.44 o                         
   1  24   1        174.23        173.97         9.09 o                         
   2  24   1        107.00        110.46        10.44 o                         
   3  24   1         27.49         25.66         2.86 o                         
  -3  25   1          0.91          1.56         0.74 o                         
  -2  25   1          0.32          1.25         1.43 o                         
  -1  25   1         72.92         74.70         5.89 o                         
   0  25   1         33.36         34.16         4.02 o                         
   1  25   1         31.61         30.88         3.14 o                         
   2  25   1        175.73        165.30         8.14 o                         
   3  25   1         44.32         52.36         5.48 o                         
  -3  26   1         15.30          6.55         1.90 o                         
  -2  26   1        154.15        165.07        11.27 o                         
  -1  26   1        214.24        206.07         9.42 o                         
   0  26   1         29.11         28.75         3.59 o                         
   1  26   1         38.39         39.18         4.13 o                         
   2  26   1         81.57         80.05         4.46 o                         
   3  26   1        148.76        148.77         9.29 o                         
  -3  27   1         68.14         84.45         5.88 o                         
  -2  27   1         66.22         69.31         6.83 o                         
  -1  27   1          0.03          0.69         0.62 o                         
   0  27   1         29.98         35.07         3.84 o                         
   1  27   1         57.93         55.58         4.63 o                         
   2  27   1          0.27          0.06         0.21 o                         
   3  27   1         89.10        108.73         7.01 o                         
  -2  28   1          0.11          0.24         0.42 o                         
  -1  28   1        247.83        224.73         9.49 o                         
   0  28   1         71.29         67.91         4.98 o                         
   1  28   1         96.95        103.98         5.90 o                         
   2  28   1         50.39         54.95         5.73 o                         
  -2  29   1         32.08         34.28         3.86 o                         
  -1  29   1         16.07         14.83         2.04 o                         
   0  29   1         15.55         15.03         2.06 o                         
   1  29   1         16.87         16.75         2.14 o                         
   2  29   1          0.96          1.31         0.45 o                         
  -1  30   1         14.58         20.79         3.02 o                         
   0  30   1        107.05        102.36         4.99 o                         
   1  30   1         20.64         20.54         2.02 o                         
  -6   0   2         28.28         29.86         3.36 o                         
  -5   0   2         52.42         51.77         6.76 o                         
  -4   0   2          2.74          3.10         1.52 o                         
  -3   0   2        133.89         73.49         7.35 o                         
  -2   0   2       2678.45       2558.12        35.26 o                         
  -1   0   2        718.62        575.10        15.66 o                         
   0   0   2        778.84        812.46         5.57 o                         
   1   0   2         44.61         33.60         2.11 o                         
   2   0   2       2437.19       2387.26        34.48 o                         
   3   0   2          0.77          1.88         0.14 o                         
   4   0   2        408.95        376.55        13.29 o                         
   5   0   2        411.14        411.61        20.33 o                         
   6   0   2         30.65         34.12         4.61 o                         
  -6   1   2        311.33        309.51         7.56 o                         
  -5   1   2        422.17        413.05        13.68 o                         
  -4   1   2         18.00         18.97         3.16 o                         
  -3   1   2        648.02        557.14        14.84 o                         
  -2   1   2        789.97        779.05        20.73 o                         
  -1   1   2        693.57        628.87        30.80 o                         
   0   1   2       2157.64       2199.93        20.07 o                         
   1   1   2      18346.28      16886.11       201.56 o                         
   2   1   2         22.51         22.47         3.16 o                         
   3   1   2        207.34        249.28         9.83 o                         
   4   1   2          4.41          3.60         1.06 o                         
   5   1   2         40.37         39.57         4.35 o                         
   6   1   2        245.43        267.08         6.54 o                         
  -6   2   2          4.36          4.16         0.89 o                         
  -5   2   2          0.07          2.28         1.07 o                         
  -4   2   2         21.22         10.94         2.26 o                         
  -3   2   2        794.66        725.13        16.98 o                         
  -2   2   2          3.62         10.42         2.28 o                         
  -1   2   2        851.37        823.03        20.28 o                         
   0   2   2       1357.42       1476.37        11.89 o                         
   1   2   2       1846.29       2088.11        25.62 o                         
   2   2   2       1741.24       1942.26        31.16 o                         
   3   2   2       1413.87       1331.72        22.66 o                         
   4   2   2        130.24        100.54         5.48 o                         
   5   2   2        136.32        132.31         8.12 o                         
   6   2   2         47.08         51.83         4.16 o                         
  -6   3   2         11.45         12.24         1.66 o                         
  -5   3   2        331.65        356.51        17.67 o                         
  -4   3   2         93.66         85.33         7.16 o                         
  -3   3   2         60.07         67.06         5.10 o                         
  -2   3   2       4152.94       4278.95        33.05 o                         
  -1   3   2       7197.98       7080.71        82.80 o                         
   0   3   2        446.99        415.44         4.63 o                         
   1   3   2       4762.09       4806.87        40.75 o                         
   2   3   2        586.82        725.56        13.69 o                         
   3   3   2       1871.91       1782.43       182.17 o                         
   4   3   2          3.86          5.74         1.15 o                         
   5   3   2         70.85         67.06         7.43 o                         
   6   3   2         86.47         88.15         5.45 o                         
  -6   4   2          0.29         -0.83         0.83 o                         
  -5   4   2        246.84        245.03        11.15 o                         
  -4   4   2        158.70        140.23         9.16 o                         
  -3   4   2       1436.74       1497.16        58.59 o                         
  -2   4   2       1821.87       1875.95        16.85 o                         
  -1   4   2       3529.85       3419.32       101.22 o                         
   0   4   2       2044.32       1879.32        28.88 o                         
   1   4   2       1792.26       1700.74        55.20 o                         
   2   4   2         56.51         79.75         4.63 o                         
   3   4   2         30.63         19.83         3.81 o                         
   4   4   2        150.15        163.55         6.77 o                         
   5   4   2         18.41         17.54         2.93 o                         
   6   4   2        182.54        184.61         7.93 o                         
  -6   5   2         21.32         18.77         2.07 o                         
  -5   5   2         85.27         75.81         4.90 o                         
  -4   5   2        162.23        140.54         8.72 o                         
  -3   5   2        793.99        821.31        18.24 o                         
  -2   5   2       1614.91       1668.82        20.56 o                         
  -1   5   2       2604.99       2766.20        72.71 o                         
   0   5   2       4758.71       4591.20       166.48 o                         
   1   5   2        658.60        736.71        20.26 o                         
   2   5   2        299.86        331.08         9.55 o                         
   3   5   2        155.74        192.76        12.03 o                         
   4   5   2         38.72         38.19         3.27 o                         
   5   5   2        135.76        128.38         7.68 o                         
   6   5   2         24.99         28.33         3.09 o                         
  -6   6   2          0.01          0.06         0.74 o                         
  -5   6   2        228.99        216.52         8.40 o                         
  -4   6   2        323.33        212.16        95.06 o                         
  -3   6   2         72.43         95.01         6.22 o                         
  -2   6   2       1000.18       1022.43        12.96 o                         
  -1   6   2       2648.80       2618.75        59.86 o                         
   0   6   2        111.88        123.33         5.13 o                         
   1   6   2         90.64        106.91         4.65 o                         
   2   6   2          0.01          2.57         0.73 o                         
   3   6   2        267.28        260.35        14.27 o                         
   4   6   2         33.90         36.78         3.23 o                         
   5   6   2         26.20         23.54         3.22 o                         
   6   6   2          1.06          0.72         0.49 o                         
  -6   7   2          1.43          1.60         0.77 o                         
  -5   7   2        122.96        100.27         5.65 o                         
  -4   7   2        931.05        930.30        20.95 o                         
  -3   7   2       1112.79       1171.64        39.36 o                         
  -2   7   2        861.76        857.72        19.27 o                         
  -1   7   2         50.55         43.81         1.83 o                         
   0   7   2        646.25        705.29         9.33 o                         
   1   7   2       1062.63       1050.99        23.25 o                         
   2   7   2         43.97         47.72         3.81 o                         
   3   7   2        396.38        362.51        12.85 o                         
   4   7   2        636.13        592.71        15.97 o                         
   5   7   2         43.19         48.47         4.70 o                         
   6   7   2          0.00          1.26         0.68 o                         
  -6   8   2         29.92         24.05         2.87 o                         
  -5   8   2        347.70        337.96        11.75 o                         
  -4   8   2        619.10        576.32        34.90 o                         
  -3   8   2        106.05        109.76         6.76 o                         
  -2   8   2       1229.40       1334.15        15.29 o                         
  -1   8   2        647.05        619.58         8.02 o                         
   0   8   2        100.83        134.64         4.65 o                         
   1   8   2        793.02        802.24        21.56 o                         
   2   8   2        933.56       1038.83        30.06 o                         
   3   8   2        254.43        242.05        10.79 o                         
   4   8   2         48.72         52.26         3.98 o                         
   5   8   2         91.12         90.92         6.36 o                         
   6   8   2         61.69         60.61         4.33 o                         
  -6   9   2          3.54          3.63         1.53 o                         
  -5   9   2          0.87          0.51         0.40 o                         
  -4   9   2          0.85          3.88         1.00 o                         
  -3   9   2        633.12        613.69        23.76 o                         
  -2   9   2         80.85         76.07         3.90 o                         
  -1   9   2       6482.81       6959.09        34.90 o                         
   0   9   2        196.93        215.75         5.95 o                         
   1   9   2        561.65        589.89        19.41 o                         
   2   9   2        132.53        135.31        10.35 o                         
   3   9   2        482.07        520.20        16.37 o                         
   4   9   2         10.03         10.77         2.08 o                         
   5   9   2         95.15         97.26         6.46 o                         
   6   9   2         27.53         29.13         2.95 o                         
  -6  10   2          1.98          1.93         0.64 o                         
  -5  10   2          8.79         11.89         2.31 o                         
  -4  10   2         29.58         25.79         2.84 o                         
  -3  10   2       1749.98       1798.21        49.94 o                         
  -2  10   2        226.42        265.20        10.48 o                         
  -1  10   2        120.25         94.69         4.15 o                         
   0  10   2        114.30        117.73         3.98 o                         
   1  10   2          6.85         15.41         3.35 o                         
   2  10   2        473.49        467.40        19.86 o                         
   3  10   2        760.48        768.82        37.25 o                         
   4  10   2        210.11        198.73         7.82 o                         
   5  10   2        338.23        346.27        12.13 o                         
   6  10   2         13.82         13.24         1.86 o                         
  -6  11   2         25.84         28.52         2.35 o                         
  -5  11   2         82.37         75.11         5.76 o                         
  -4  11   2         13.72         11.12         1.86 o                         
  -3  11   2        285.01        305.80        19.05 o                         
  -2  11   2        148.63        190.95         9.44 o                         
  -1  11   2        388.57        465.96         9.73 o                         
   0  11   2        217.51        271.99         9.17 o                         
   1  11   2        418.59        434.46        18.22 o                         
   2  11   2         12.78         20.48         4.23 o                         
   3  11   2         20.00         22.74         3.59 o                         
   4  11   2        132.45        132.07         7.77 o                         
   5  11   2          8.17         12.48         2.20 o                         
   6  11   2         30.19         29.46         2.76 o                         
  -6  12   2          8.32         13.95         1.55 o                         
  -5  12   2         22.15         23.42         3.16 o                         
  -4  12   2          9.42          9.86         2.14 o                         
  -3  12   2        868.49        846.31        85.64 o                         
  -2  12   2         25.68         20.91         2.34 o                         
  -1  12   2        463.58        512.07        12.55 o                         
   0  12   2        217.74        244.91         7.41 o                         
   1  12   2        763.45        814.00        23.91 o                         
   2  12   2         63.80         75.79         8.58 o                         
   3  12   2          8.37          7.32         2.96 o                         
   4  12   2          2.58          3.64         1.31 o                         
   5  12   2         55.72         50.32         4.35 o                         
   6  12   2          3.61          4.51         0.83 o                         
  -6  13   2          0.01         -0.48         0.48 o                         
  -5  13   2          4.01          2.97         1.10 o                         
  -4  13   2         26.37         19.48         2.99 o                         
  -3  13   2         83.16         91.17         9.18 o                         
  -2  13   2        513.41        575.24        16.69 o                         
  -1  13   2         17.70         13.08         1.74 o                         
   0  13   2        923.36       1049.68        16.41 o                         
   1  13   2         94.44         74.18         5.48 o                         
   2  13   2        135.23        158.22        12.81 o                         
   3  13   2        497.78        496.54        11.81 o                         
   4  13   2        248.52        229.48        10.05 o                         
   5  13   2         11.67         11.15         2.87 o                         
  -5  14   2         16.58         16.30         2.54 o                         
  -4  14   2         69.25         60.98         5.30 o                         
  -3  14   2          8.37         12.28         3.41 o                         
  -2  14   2         16.55         16.87         2.38 o                         
  -1  14   2          2.40          3.34         0.94 o                         
   0  14   2        626.98        770.89        14.96 o                         
   1  14   2       1205.62       1119.24       109.54 o                         
   2  14   2        335.91        323.92        19.03 o                         
   3  14   2        676.06        651.19        13.64 o                         
   4  14   2        273.10        271.97        14.21 o                         
   5  14   2        201.17        213.28         9.08 o                         
  -5  15   2          8.11          3.87         1.17 o                         
  -4  15   2        168.22        174.99         9.03 o                         
  -3  15   2        315.92        305.15        17.17 o                         
  -2  15   2        114.68        106.68         6.25 o                         
  -1  15   2        250.74        262.63        11.01 o                         
   0  15   2        229.57        256.11        11.31 o                         
   1  15   2        307.66        315.95        12.45 o                         
   2  15   2        633.34        602.20        15.38 o                         
   3  15   2        326.53        317.50        12.02 o                         
   4  15   2          6.29         12.70         3.39 o                         
   5  15   2        152.64        142.08         7.11 o                         
  -5  16   2          8.15          9.02         1.69 o                         
  -4  16   2         59.53         60.96         5.24 o                         
  -3  16   2         45.63         25.30         4.92 o                         
  -2  16   2         32.30         31.04         4.36 o                         
  -1  16   2          9.25          8.13         1.61 o                         
   0  16   2        267.34        301.75        12.49 o                         
   1  16   2        473.93        523.01        13.85 o                         
   2  16   2        266.35        261.85        11.81 o                         
   3  16   2        358.29        362.23        13.00 o                         
   4  16   2        226.74        212.50        14.00 o                         
   5  16   2         22.83         25.56         2.35 o                         
  -5  17   2          2.99          1.84         0.69 o                         
  -4  17   2          1.41          3.32         1.66 o                         
  -3  17   2          0.09          0.79         0.71 o                         
  -2  17   2          0.15          1.28         0.76 o                         
  -1  17   2        121.42        103.54         7.94 o                         
   0  17   2         50.20         56.46         4.50 o                         
   1  17   2        254.84        265.73        10.12 o                         
   2  17   2        900.55        897.70        22.80 o                         
   3  17   2         18.03         16.71         2.20 o                         
   4  17   2         34.09         35.05         4.05 o                         
   5  17   2         11.47         14.52         1.93 o                         
  -5  18   2         14.55         17.05         2.14 o                         
  -4  18   2        133.78        136.37        11.12 o                         
  -3  18   2        110.17        117.01         5.92 o                         
  -2  18   2          6.31         12.37         2.38 o                         
  -1  18   2          9.80         13.56         2.53 o                         
   0  18   2        206.78        236.05        21.69 o                         
   1  18   2        436.51        446.09        15.07 o                         
   2  18   2          1.34          1.20         0.92 o                         
   3  18   2         27.65         28.95         3.01 o                         
   4  18   2        111.97        112.80         6.94 o                         
   5  18   2        132.67        144.97         8.11 o                         
  -5  19   2         25.61         24.61         2.42 o                         
  -4  19   2         21.76         22.38         3.97 o                         
  -3  19   2        204.00        198.36         8.02 o                         
  -2  19   2          0.09          1.09         0.65 o                         
  -1  19   2         34.42         34.55         3.14 o                         
   0  19   2          3.30          7.22         1.92 o                         
   1  19   2          0.03          1.42         0.75 o                         
   2  19   2        104.69        100.57         6.89 o                         
   3  19   2        248.42        270.13         9.13 o                         
   4  19   2         19.10         27.89         3.33 o                         
   5  19   2         24.42         22.73         2.26 o                         
  -5  20   2          1.12          1.88         0.84 o                         
  -4  20   2         10.33         12.79         2.15 o                         
  -3  20   2        347.24        332.29         9.71 o                         
  -2  20   2         30.62         23.39         3.27 o                         
  -1  20   2        951.33        941.26        24.50 o                         
   0  20   2        176.89        177.38         9.17 o                         
   1  20   2        896.94        872.72        16.87 o                         
   2  20   2        183.40        176.69         9.23 o                         
   3  20   2         54.91         53.41         3.97 o                         
   4  20   2         76.86         80.51         4.39 o                         
   5  20   2         17.01         17.76         2.60 o                         
  -4  21   2         11.43         14.17         2.10 o                         
  -3  21   2          0.20          0.04         0.66 o                         
  -2  21   2        428.58        383.88        13.25 o                         
  -1  21   2        677.96        721.18        18.85 o                         
   0  21   2        176.32        166.95         9.05 o                         
   1  21   2       1049.23       1068.95        19.52 o                         
   2  21   2         48.51         42.87         3.68 o                         
   3  21   2         18.98         17.34         2.24 o                         
   4  21   2         17.06         18.02         1.92 o                         
  -4  22   2          0.17          0.08         0.30 o                         
  -3  22   2        186.25        192.47         9.18 o                         
  -2  22   2        479.60        438.62        14.13 o                         
  -1  22   2        357.15        372.37        13.72 o                         
   0  22   2         41.87         45.75         4.80 o                         
   1  22   2          1.62          3.23         1.29 o                         
   2  22   2        304.51        299.06         9.70 o                         
   3  22   2         12.94         15.59         2.06 o                         
   4  22   2         28.64         31.24         2.34 o                         
  -4  23   2          1.46          1.29         0.46 o                         
  -3  23   2          4.22          3.88         1.28 o                         
  -2  23   2        144.15        143.39         7.23 o                         
  -1  23   2         50.07         57.79         5.87 o                         
   0  23   2        263.80        255.74        11.55 o                         
   1  23   2        106.73        105.45         7.18 o                         
   2  23   2         13.57         12.49         1.94 o                         
   3  23   2          0.10          0.83         0.20 o                         
   4  23   2         41.45         50.34         3.44 o                         
  -4  24   2         10.12         14.03         2.57 o                         
  -3  24   2          0.08          0.50         0.25 o                         
  -2  24   2          1.27          2.08         1.37 o                         
  -1  24   2         15.27         13.98         2.56 o                         
   0  24   2         48.14         45.45         4.81 o                         
   1  24   2         28.85         29.72         3.82 o                         
   2  24   2          0.62          1.59         1.76 o                         
   3  24   2         22.08         15.87         1.83 o                         
  -3  25   2          0.84          1.25         0.55 o                         
  -2  25   2        165.78        161.41        11.56 o                         
  -1  25   2        317.61        331.39        12.17 o                         
   0  25   2        428.46        447.02        14.68 o                         
   1  25   2        744.80        766.26        18.52 o                         
   2  25   2         78.03         75.04         5.42 o                         
   3  25   2         18.78         20.69         2.39 o                         
  -3  26   2          0.10          1.42         0.73 o                         
  -2  26   2          0.64          0.97         0.92 o                         
  -1  26   2        168.49        173.20         8.34 o                         
   0  26   2         94.66         90.62         6.33 o                         
   1  26   2          3.82          4.76         1.58 o                         
   2  26   2        137.64        147.53         7.14 o                         
   3  26   2         91.96         93.79         5.01 o                         
  -2  27   2         19.88         18.29         3.37 o                         
  -1  27   2         18.98         20.08         2.60 o                         
   0  27   2          1.37          2.68         2.45 o                         
   1  27   2          0.95          1.98         0.98 o                         
   2  27   2         28.95         33.79         3.78 o                         
   3  27   2         79.65         85.23         6.10 o                         
  -2  28   2          8.59         15.24         2.83 o                         
  -1  28   2          7.39          6.19         1.37 o                         
   0  28   2         12.21         14.94         2.24 o                         
   1  28   2        117.59        118.45         6.19 o                         
   2  28   2        103.14         90.57         4.77 o                         
  -1  29   2        170.70        187.18        10.14 o                         
   0  29   2         25.33         22.71         2.54 o                         
   1  29   2        227.57        236.69         7.96 o                         
   2  29   2          7.84          7.22         1.82 o                         
  -1  30   2         44.64         37.19         3.90 o                         
   0  30   2         34.55         27.46         3.56 o                         
   1  30   2         30.49         25.22         3.17 o                         
  -6   1   3        200.08        211.51         7.30 o                         
  -5   1   3        240.43        236.69        10.25 o                         
  -4   1   3         47.62         37.51         5.35 o                         
  -3   1   3         91.18        101.92         6.44 o                         
  -2   1   3          0.01          0.31         0.52 o                         
  -1   1   3       2318.96       2200.71        23.71 o                         
   0   1   3       1854.30       1789.72         9.34 o                         
   1   1   3       7079.41       7020.97        44.59 o                         
   2   1   3       1784.29       1777.66        23.15 o                         
   3   1   3        324.89        338.86        12.08 o                         
   4   1   3         16.57         19.85         2.85 o                         
   5   1   3          4.48          4.03         1.69 o                         
   6   1   3         51.17         57.21         2.94 o                         
  -6   2   3         72.01         72.94         4.30 o                         
  -5   2   3          0.36          1.90         0.79 o                         
  -4   2   3          2.36          3.51         1.01 o                         
  -3   2   3          3.61          3.35         1.10 o                         
  -2   2   3       1123.27       1083.49        21.22 o                         
  -1   2   3       5937.26       5724.15        77.32 o                         
   0   2   3      17110.61      16252.35       112.08 o                         
   1   2   3       8433.62       8622.70        49.52 o                         
   2   2   3        333.29        344.94         9.97 o                         
   3   2   3          0.34          0.27         3.15 o                         
   4   2   3         13.80         16.63         2.15 o                         
   5   2   3         32.10         35.40         3.19 o                         
   6   2   3         21.97         20.06         2.56 o                         
  -6   3   3         56.87         52.19         3.58 o                         
  -5   3   3        598.43        611.38        17.60 o                         
  -4   3   3        185.80        169.20         9.23 o                         
  -3   3   3         30.32         49.11         4.47 o                         
  -2   3   3         15.47         21.96         2.21 o                         
  -1   3   3       5280.67       5144.35        25.84 o                         
   0   3   3          0.66          8.34         6.98 o                         
   1   3   3       1315.30       1413.57        16.77 o                         
   2   3   3         93.19         99.66         4.43 o                         
   3   3   3          1.97          5.32         3.98 o                         
   4   3   3        250.20        240.51         9.12 o                         
   5   3   3         12.32         12.69         1.86 o                         
   6   3   3          0.53          0.65         0.57 o                         
  -6   4   3          2.38          5.26         1.07 o                         
  -5   4   3        700.14        635.95        70.10 o                         
  -4   4   3        646.51        537.25        21.59 o                         
  -3   4   3        426.72        421.04        13.27 o                         
  -2   4   3         55.00         77.34         4.29 o                         
  -1   4   3        478.08        564.52        15.36 o                         
   0   4   3        113.57        148.96         5.57 o                         
   1   4   3        564.78        491.66        10.25 o                         
   2   4   3         21.94         31.92         3.12 o                         
   3   4   3        213.81        171.93         8.73 o                         
   4   4   3         16.78         19.39         2.30 o                         
   5   4   3         31.96         33.46         3.12 o                         
   6   4   3         38.47         36.39         3.42 o                         
  -6   5   3          0.97          0.50         0.65 o                         
  -5   5   3        134.81        121.21         7.71 o                         
  -4   5   3        170.74        147.05         8.13 o                         
  -3   5   3        232.47        268.30        10.68 o                         
  -2   5   3          5.23         12.16         1.73 o                         
  -1   5   3        812.56        861.87        11.55 o                         
   0   5   3       4439.59       4766.99        71.24 o                         
   1   5   3        311.53        296.22         6.87 o                         
   2   5   3          4.30          2.98         1.67 o                         
   3   5   3        563.85        534.91        35.03 o                         
   4   5   3         11.22          8.86         1.44 o                         
   5   5   3          0.88          0.61         0.50 o                         
   6   5   3          1.52          2.06         0.82 o                         
  -6   6   3         12.30         11.96         1.59 o                         
  -5   6   3         20.56         19.54         2.90 o                         
  -4   6   3         65.68         52.39         4.76 o                         
  -3   6   3         31.04         37.50         3.97 o                         
  -2   6   3         81.60         58.90         3.88 o                         
  -1   6   3       3360.04       3499.52        96.14 o                         
   0   6   3       1573.52       1724.43        24.38 o                         
   1   6   3        919.10        988.55        22.13 o                         
   2   6   3        123.40        117.01         6.08 o                         
   3   6   3          6.07          8.60         2.20 o                         
   4   6   3          1.43          1.61         0.64 o                         
   5   6   3         30.47         30.51         4.26 o                         
   6   6   3          0.16          0.73         0.32 o                         
  -6   7   3          7.17          8.21         1.79 o                         
  -5   7   3          0.87          0.19         0.50 o                         
  -4   7   3          0.06          1.44         0.75 o                         
  -3   7   3        253.09        250.45        10.37 o                         
  -2   7   3        721.73        806.65        19.84 o                         
  -1   7   3         15.64         14.84         1.63 o                         
   0   7   3         63.34         80.74         2.85 o                         
   1   7   3       3902.75       3904.22        49.94 o                         
   2   7   3       1844.55       1795.09        54.33 o                         
   3   7   3        438.22        383.94        19.00 o                         
   4   7   3          2.90          3.04         0.97 o                         
   5   7   3          0.38          1.01         0.53 o                         
   6   7   3         23.11         24.05         2.63 o                         
  -6   8   3         29.05         31.51        12.23 o                         
  -5   8   3         17.98         23.14         2.58 o                         
  -4   8   3        622.59        574.67        16.09 o                         
  -3   8   3        248.99        221.47        14.45 o                         
  -2   8   3       4791.14       4902.35        49.98 o                         
  -1   8   3       1790.96       1905.05        19.54 o                         
   0   8   3        150.91        145.71         5.29 o                         
   1   8   3        168.37        219.65        11.59 o                         
   2   8   3        127.58        135.30         6.95 o                         
   3   8   3       1427.89       1285.82        74.66 o                         
   4   8   3        566.02        579.87        21.54 o                         
   5   8   3         40.00         39.76         3.36 o                         
   6   8   3         68.89         66.58         4.35 o                         
  -6   9   3         15.99         14.27         2.88 o                         
  -5   9   3          3.94          2.27         0.89 o                         
  -4   9   3        201.46        219.80         8.32 o                         
  -3   9   3          1.32          7.95         2.84 o                         
  -2   9   3        194.46        244.57         7.27 o                         
  -1   9   3        991.21       1042.41        11.57 o                         
   0   9   3       5356.66       5550.18       105.22 o                         
   1   9   3          4.99          6.21         2.18 o                         
   2   9   3        369.41        376.40        15.40 o                         
   3   9   3        461.83        416.58        14.73 o                         
   4   9   3        133.93        125.69         7.57 o                         
   5   9   3          7.36          9.58         2.03 o                         
   6   9   3         17.72         18.14         2.18 o                         
  -6  10   3         15.47         15.73         2.92 o                         
  -5  10   3         41.70         35.76         3.27 o                         
  -4  10   3        127.22        130.69         6.44 o                         
  -3  10   3        215.08        190.11         9.89 o                         
  -2  10   3        180.38        170.02         6.23 o                         
  -1  10   3       5841.36       6428.66        95.09 o                         
   0  10   3       1180.96       1309.08        52.29 o                         
   1  10   3        825.27        943.60        26.70 o                         
   2  10   3        589.99        638.82        24.14 o                         
   3  10   3         12.89         17.12         2.44 o                         
   4  10   3          2.84          4.76         1.71 o                         
   5  10   3         20.00         22.98         3.09 o                         
   6  10   3          2.12          3.56         0.72 o                         
  -6  11   3          6.73          6.84         1.24 o                         
  -5  11   3          4.91          3.77         1.09 o                         
  -4  11   3         15.79         13.91         2.02 o                         
  -3  11   3        605.28        573.97        25.56 o                         
  -2  11   3        450.33        496.75        10.90 o                         
  -1  11   3        602.84        697.39        14.80 o                         
   1  11   3        296.31        333.39        10.98 o                         
   2  11   3       1827.71       1867.62        43.33 o                         
   3  11   3        402.30        384.26        21.83 o                         
   4  11   3        252.63        254.22         8.89 o                         
   5  11   3         57.82         57.22         4.77 o                         
   6  11   3          1.69          0.43         0.99 o                         
  -6  12   3          0.51         -0.22         0.41 o                         
  -5  12   3          8.67         11.48         2.14 o                         
  -4  12   3         36.98         41.75         4.39 o                         
  -3  12   3          8.56         13.58         4.49 o                         
  -2  12   3         51.26         58.61         7.39 o                         
  -1  12   3        199.04        246.47        11.81 o                         
   0  12   3          0.23          2.16         0.91 o                         
   1  12   3         29.74         34.75         3.57 o                         
   2  12   3         31.49         30.68         5.62 o                         
   3  12   3        210.50        205.58         7.63 o                         
   4  12   3         79.06         76.13         5.91 o                         
   5  12   3        192.58        197.57         8.68 o                         
  -6  13   3          3.24          3.06         1.16 o                         
  -5  13   3         21.88         23.54         3.02 o                         
  -4  13   3        113.49        100.80         6.91 o                         
  -3  13   3        129.62        127.03         7.46 o                         
  -2  13   3          0.47          2.46         1.74 o                         
  -1  13   3        309.39        425.57        69.76 o                         
   0  13   3        857.82        946.76        19.70 o                         
   1  13   3        355.25        355.69        31.16 o                         
   2  13   3        427.56        432.98        21.73 o                         
   3  13   3        737.76        707.94        14.46 o                         
   4  13   3        555.24        532.38        15.48 o                         
   5  13   3          1.18          1.66         1.29 o                         
  -5  14   3          0.45          1.26         0.22 o                         
  -4  14   3        278.92        277.95        11.57 o                         
  -3  14   3        354.47        317.65        17.65 o                         
  -2  14   3        278.16        281.14        12.27 o                         
  -1  14   3         70.06         79.00         9.03 o                         
   0  14   3        199.30        260.96        17.09 o                         
   1  14   3        781.26        700.14        28.11 o                         
   2  14   3        838.30        820.06        30.97 o                         
   3  14   3          0.04         -0.04         1.07 o                         
   4  14   3          1.66          2.35         1.03 o                         
   5  14   3        177.47        183.31         5.63 o                         
  -5  15   3         13.20         11.12         2.02 o                         
  -4  15   3         82.24         66.64         5.61 o                         
  -3  15   3        137.30        122.53        10.96 o                         
  -2  15   3         59.42         65.49         9.06 o                         
  -1  15   3        222.23        234.10        16.71 o                         
   0  15   3         71.16         71.19         8.84 o                         
   1  15   3        318.79        279.37        17.62 o                         
   2  15   3         31.70         32.27         6.26 o                         
   3  15   3          2.85          3.77         0.99 o                         
   4  15   3         79.75         72.18         5.53 o                         
   5  15   3          8.79          8.97         1.39 o                         
  -5  16   3          1.00          0.99         0.73 o                         
  -4  16   3          6.95          4.03         1.44 o                         
  -3  16   3        121.09        115.45        10.68 o                         
  -2  16   3         10.62         14.73         3.54 o                         
  -1  16   3          0.07         -0.16         1.31 o                         
   0  16   3        358.35        375.45        21.27 o                         
   1  16   3        622.69        611.54        26.89 o                         
   2  16   3         53.95         61.28         4.21 o                         
   3  16   3       1058.91       1021.95        29.67 o                         
   4  16   3        798.62        806.60        15.11 o                         
   5  16   3          0.10          0.33         0.52 o                         
  -5  17   3          1.09         -0.01         0.33 o                         
  -4  17   3        384.21        354.39        18.27 o                         
  -3  17   3         52.48         46.21         6.81 o                         
  -2  17   3         39.24         36.54         3.95 o                         
  -1  17   3        385.98        343.84        21.53 o                         
   0  17   3          2.79          2.61         1.29 o                         
   1  17   3         76.79         78.30         9.78 o                         
   2  17   3       1219.84       1203.04        19.13 o                         
   3  17   3        300.49        295.66         8.21 o                         
   4  17   3        207.81        204.52        10.29 o                         
   5  17   3          0.11          1.20         0.48 o                         
  -5  18   3         22.59         22.16         2.36 o                         
  -4  18   3         53.90         53.78         4.68 o                         
  -3  18   3         31.22         20.45         4.54 o                         
  -2  18   3        328.98        340.70        12.25 o                         
  -1  18   3         44.82         38.39         4.00 o                         
   0  18   3         29.46         29.94         3.92 o                         
   1  18   3         92.91         97.51         8.45 o                         
   2  18   3         89.12         86.15         5.12 o                         
   3  18   3         49.01         50.92         3.95 o                         
   4  18   3         23.68         29.41         3.46 o                         
   5  18   3        126.28        132.85         5.62 o                         
  -5  19   3          3.08          1.99         0.88 o                         
  -4  19   3          0.31          1.35         0.73 o                         
  -3  19   3         56.41         58.31         7.58 o                         
  -2  19   3         70.82         82.78         6.07 o                         
  -1  19   3         37.12         27.44         2.90 o                         
   0  19   3        410.30        405.84        14.23 o                         
   1  19   3        335.02        319.67         8.71 o                         
   2  19   3       1108.29       1128.76        23.55 o                         
   3  19   3         77.44         76.39         5.98 o                         
   4  19   3         32.62         34.84         3.54 o                         
   5  19   3         28.90         35.21         3.77 o                         
  -5  20   3         20.27         27.00         3.44 o                         
  -4  20   3         30.42         29.83         4.87 o                         
  -3  20   3        156.34        126.86        10.98 o                         
  -2  20   3         16.01         18.96         2.94 o                         
  -1  20   3         84.76         78.85         6.26 o                         
   0  20   3        307.27        305.96        13.29 o                         
   1  20   3        741.21        753.53        15.70 o                         
   2  20   3        184.41        180.44         9.35 o                         
   3  20   3         12.90         18.56         5.32 o                         
   4  20   3         66.36         73.28         4.06 o                         
  -4  21   3         73.71        107.52         8.73 o                         
  -3  21   3          2.45          2.41         0.86 o                         
  -2  21   3         15.74         11.21         1.82 o                         
  -1  21   3        279.03        250.16        15.90 o                         
   0  21   3        112.44        104.38         7.17 o                         
   1  21   3        103.76        110.88         7.48 o                         
   2  21   3         25.45         23.46         2.73 o                         
   3  21   3          5.48          7.16         1.47 o                         
   4  21   3          6.31          4.46         1.15 o                         
  -4  22   3         10.11          8.81         2.31 o                         
  -3  22   3         10.85         13.65         3.39 o                         
  -2  22   3          5.48         10.22         2.20 o                         
  -1  22   3        317.10        305.95        12.43 o                         
   0  22   3       1814.67       1799.50        29.91 o                         
   1  22   3         38.14         35.12         4.16 o                         
   2  22   3          7.70          8.42         1.50 o                         
   3  22   3         13.35         12.12         1.79 o                         
   4  22   3        115.31        126.53         5.79 o                         
  -4  23   3         12.03         13.04         2.71 o                         
  -3  23   3         12.36         18.14         3.81 o                         
  -2  23   3        108.85        100.40         6.72 o                         
  -1  23   3        848.74        886.10        67.32 o                         
   0  23   3        427.14        429.22        11.95 o                         
   1  23   3        588.15        585.48        16.67 o                         
   2  23   3        114.25        117.62         5.89 o                         
   3  23   3          0.99          1.39         0.44 o                         
   4  23   3         18.29         17.27         1.94 o                         
  -4  24   3         14.35         16.93         2.71 o                         
  -3  24   3         39.43         32.85         4.76 o                         
  -2  24   3        117.83        119.58         7.13 o                         
  -1  24   3          0.83          0.48         0.99 o                         
   0  24   3         63.98         60.41         5.43 o                         
   1  24   3         40.05         35.41         4.04 o                         
   2  24   3         11.60         10.48         2.19 o                         
   3  24   3          0.01          0.69         0.32 o                         
  -3  25   3         38.17         31.30         4.28 o                         
  -2  25   3         15.61         10.79         2.04 o                         
  -1  25   3         23.67         22.56         4.60 o                         
   0  25   3          2.05          1.98         0.63 o                         
   1  25   3        105.71        102.33         6.57 o                         
   2  25   3          2.32          1.14         0.42 o                         
   3  25   3         98.67        108.37         7.73 o                         
  -3  26   3          9.99          8.93         2.08 o                         
  -2  26   3          3.10          3.82         1.04 o                         
  -1  26   3         71.46         77.07         7.97 o                         
   0  26   3          0.40          0.73         0.78 o                         
   1  26   3        125.89        122.02         7.06 o                         
   2  26   3          0.05          0.56         0.62 o                         
   3  26   3         53.14         50.93         4.82 o                         
  -2  27   3          0.39          1.03         0.50 o                         
  -1  27   3          0.11          0.37         0.53 o                         
   0  27   3         41.24         39.51         3.79 o                         
   1  27   3        102.11        107.56         6.19 o                         
   2  27   3          0.62         -0.37         0.66 o                         
  -2  28   3          6.90          8.02         1.94 o                         
  -1  28   3         44.04         50.44         5.58 o                         
   0  28   3        249.43        239.97        10.64 o                         
   1  28   3         95.37         98.94         5.47 o                         
   2  28   3        130.31        131.95         7.94 o                         
  -1  29   3          3.26          2.11         1.01 o                         
   0  29   3          8.14          6.64         1.88 o                         
   1  29   3         63.20         60.76         3.84 o                         
   0  30   3          0.02          1.75         1.14 o                         
  -6   0   4        150.00        155.78         7.27 o                         
  -5   0   4          0.51          1.77         1.22 o                         
  -4   0   4        255.53        234.74        13.88 o                         
  -3   0   4       1918.88       1753.79        39.24 o                         
  -2   0   4        105.24         72.11         6.03 o                         
  -1   0   4       1799.39       1737.54        31.56 o                         
   0   0   4      15232.42      14385.61       189.76 o                         
   1   0   4       4263.11       4567.43        30.35 o                         
   2   0   4        869.60        957.88        25.31 o                         
   3   0   4          9.48         12.95         3.35 o                         
   4   0   4         53.38         63.65         7.47 o                         
   5   0   4         17.17         21.76         4.17 o                         
   6   0   4          0.42          0.67         0.58 o                         
  -6   1   4          0.71          2.74         1.07 o                         
  -5   1   4        202.24        205.73         9.64 o                         
  -4   1   4         96.55        109.46         6.70 o                         
  -3   1   4        558.17        536.82        15.24 o                         
  -1   1   4        144.14        112.41         3.15 o                         
   0   1   4         10.12          4.54         0.49 o                         
   1   1   4        154.95        161.32         4.72 o                         
   2   1   4        239.49        205.92         8.47 o                         
   3   1   4          0.02         -0.54         1.82 o                         
   4   1   4         39.84         40.39         4.19 o                         
   5   1   4         37.04         42.77         4.32 o                         
   6   1   4         63.77         71.99         3.64 o                         
  -6   2   4        314.56        308.28         8.60 o                         
  -5   2   4          8.11          8.56         2.32 o                         
  -4   2   4         19.24         24.18         3.12 o                         
  -3   2   4        342.93        319.89        11.73 o                         
  -2   2   4        281.75        246.49        11.29 o                         
  -1   2   4        278.65        246.09         6.81 o                         
   0   2   4        395.51        414.19         5.30 o                         
   1   2   4       1143.24       1141.62        14.26 o                         
   2   2   4        190.42        178.54         7.84 o                         
   3   2   4        113.30        113.49         7.40 o                         
   4   2   4         36.69         33.94         3.85 o                         
   5   2   4          4.05          5.13         1.40 o                         
   6   2   4          7.39         11.98         1.83 o                         
  -6   3   4        250.01        243.71         7.61 o                         
  -5   3   4        268.42        290.96        13.81 o                         
  -4   3   4         37.73         32.22         5.26 o                         
  -3   3   4         20.90         28.75         3.47 o                         
  -2   3   4         88.63         94.16         7.04 o                         
  -1   3   4         35.91         37.64         1.86 o                         
   0   3   4       1245.35       1214.68        22.71 o                         
   1   3   4       9505.04       9667.65       111.57 o                         
   2   3   4        697.03        746.01        14.71 o                         
   3   3   4         12.71         46.61        28.05 o                         
   4   3   4          4.09          4.95         1.56 o                         
   5   3   4          2.48         -0.92         1.02 o                         
   6   3   4         29.24         25.28         3.93 o                         
  -6   4   4          0.53          1.45         0.85 o                         
  -5   4   4        129.20        127.83         7.97 o                         
  -4   4   4        205.40        211.72        13.67 o                         
  -3   4   4        261.52        281.58        11.04 o                         
  -2   4   4          7.40          5.22         1.65 o                         
  -1   4   4        366.38        419.34         8.20 o                         
   0   4   4       2217.86       2343.16        28.86 o                         
   1   4   4       1565.40       1619.82        15.61 o                         
   2   4   4       1500.11       1726.18        20.88 o                         
   3   4   4        195.36        196.26         9.89 o                         
   4   4   4         99.89         97.43         5.38 o                         
   5   4   4          6.95          6.48         1.54 o                         
   6   4   4          0.35          1.29         0.94 o                         
  -6   5   4         97.33        102.96         4.93 o                         
  -5   5   4        161.62        180.48         9.36 o                         
  -4   5   4        267.67        275.12        11.58 o                         
  -3   5   4         91.95        103.02         6.67 o                         
  -2   5   4       2557.66       2552.55        30.02 o                         
  -1   5   4       1072.19       1088.04        20.65 o                         
   0   5   4        137.57        115.00         5.77 o                         
   1   5   4         77.45        107.11         4.23 o                         
   2   5   4       2187.89       2385.45        24.09 o                         
   3   5   4         97.96        113.01         7.58 o                         
   4   5   4        204.50        205.84         9.59 o                         
   5   5   4         58.72         60.65         5.04 o                         
   6   5   4         66.53         85.51         7.02 o                         
  -6   6   4        149.84        150.35         6.88 o                         
  -5   6   4          3.51          0.73         1.73 o                         
  -4   6   4        479.55        421.59        33.89 o                         
  -3   6   4         17.16         14.37         2.26 o                         
  -2   6   4        125.46        123.36         5.08 o                         
  -1   6   4         54.19         60.25         2.42 o                         
   0   6   4       1261.57       1413.91        36.87 o                         
   1   6   4       2272.38       2492.56        26.81 o                         
   2   6   4        181.96        183.94         6.64 o                         
   3   6   4        244.59        240.20        11.13 o                         
   4   6   4        141.26        142.11         7.99 o                         
   5   6   4        131.71        143.78         7.84 o                         
   6   6   4        186.07        221.66        11.21 o                         
  -6   7   4         62.12         58.23        19.98 o                         
  -5   7   4         52.08         62.91         5.45 o                         
  -4   7   4         36.89         33.91         3.21 o                         
  -3   7   4        648.59        601.51        50.69 o                         
  -2   7   4       1803.81       1831.97        28.13 o                         
  -1   7   4          1.68          2.98         0.88 o                         
   0   7   4        881.38        915.39        23.59 o                         
   1   7   4        554.02        556.74        12.65 o                         
   2   7   4         44.05         45.05         3.33 o                         
   3   7   4         34.38         37.86         6.37 o                         
   4   7   4         85.00         86.62         6.27 o                         
   5   7   4          7.99          8.44         1.90 o                         
   6   7   4        159.89        171.03         6.84 o                         
  -6   8   4         94.04         88.02         7.31 o                         
  -5   8   4         11.83         10.50         1.74 o                         
  -4   8   4         54.60         57.50         4.21 o                         
  -3   8   4          7.65          8.15         2.03 o                         
  -2   8   4        364.20        338.36        11.43 o                         
  -1   8   4        993.85        857.56        16.65 o                         
   0   8   4        688.50        694.28        12.38 o                         
   1   8   4        156.01        214.83         7.90 o                         
   2   8   4        577.86        578.48        12.42 o                         
   3   8   4         10.32          5.88         2.16 o                         
   4   8   4        231.19        232.26        10.36 o                         
   5   8   4         12.95         16.29         2.09 o                         
   6   8   4          6.92          8.68         1.52 o                         
  -6   9   4          1.87         -0.20         0.61 o                         
  -5   9   4          7.10          3.57         1.78 o                         
  -4   9   4        229.51        214.77         8.98 o                         
  -3   9   4        642.44        639.22        18.63 o                         
  -2   9   4        324.70        394.75        18.49 o                         
  -1   9   4       1376.65       1351.61        17.51 o                         
   0   9   4       7352.50       8622.73        82.65 o                         
   1   9   4       1472.12       1644.87        79.50 o                         
   2   9   4         14.50         16.36         2.09 o                         
   3   9   4        170.16        180.62        10.17 o                         
   4   9   4        175.82        175.91         8.99 o                         
   5   9   4          1.19          0.49         0.83 o                         
   6   9   4         17.00         17.73         2.07 o                         
  -6  10   4          2.26          2.35         1.14 o                         
  -5  10   4         43.21         48.38         4.54 o                         
  -4  10   4          1.30          1.13         0.32 o                         
  -3  10   4         28.86         30.69         5.02 o                         
  -2  10   4          2.90          6.62         2.67 o                         
  -1  10   4        524.42        612.47        34.29 o                         
   0  10   4        290.76        334.30        16.66 o                         
   1  10   4         94.49         89.54         5.45 o                         
   2  10   4       1112.53       1090.60        34.18 o                         
   3  10   4        213.04        205.27         7.67 o                         
   4  10   4         33.40         35.47         4.12 o                         
   5  10   4          1.40          1.32         1.19 o                         
   6  10   4         15.99         18.89         2.05 o                         
  -6  11   4          9.43          8.77         2.11 o                         
  -5  11   4         62.75         56.61         4.85 o                         
  -4  11   4        356.29        333.56        10.27 o                         
  -3  11   4          0.56          1.00         1.48 o                         
  -2  11   4        121.79        122.26        11.00 o                         
  -1  11   4        630.36        677.23        42.15 o                         
   0  11   4        927.95       1141.73        32.70 o                         
   1  11   4         23.21         20.27         2.66 o                         
   2  11   4         38.12         28.46         3.71 o                         
   3  11   4       1039.39        998.87        21.00 o                         
   4  11   4       1207.68       1211.94        23.80 o                         
   5  11   4         20.19         17.47         2.53 o                         
  -6  12   4         11.98         19.01         2.86 o                         
  -5  12   4         21.28         17.69         2.74 o                         
  -4  12   4        350.24        304.19        12.18 o                         
  -3  12   4          7.74          5.29         1.52 o                         
  -2  12   4          6.74          5.98         1.28 o                         
  -1  12   4        875.76        863.54        28.38 o                         
   0  12   4         21.18         17.88         4.18 o                         
   1  12   4         85.12        113.02        10.20 o                         
   2  12   4        956.06        936.56        21.75 o                         
   3  12   4         75.14         59.89         4.27 o                         
   4  12   4         89.38         94.26         6.60 o                         
   5  12   4        266.54        265.20         9.82 o                         
  -5  13   4         12.38         17.61         2.64 o                         
  -4  13   4        225.19        223.03        10.32 o                         
  -3  13   4        172.53        161.82         8.60 o                         
  -2  13   4         77.83         61.46         5.85 o                         
  -1  13   4        127.58        128.32        11.62 o                         
   0  13   4        280.93        350.34        19.06 o                         
   1  13   4         45.57         52.94         7.44 o                         
   2  13   4        284.65        244.21        11.34 o                         
   3  13   4        335.80        314.57         9.81 o                         
   4  13   4        157.83        159.66         8.45 o                         
   5  13   4        128.56        136.18         5.55 o                         
  -5  14   4          4.98          5.46         1.44 o                         
  -4  14   4        258.15        226.95        10.40 o                         
  -3  14   4        125.02        105.76         6.95 o                         
  -2  14   4         89.40         81.17         9.82 o                         
  -1  14   4        444.33        460.67        23.12 o                         
   0  14   4          2.50         10.23         3.30 o                         
   1  14   4          6.32         13.63         3.81 o                         
   2  14   4        151.92        144.65        13.27 o                         
   3  14   4        239.88        246.18         8.64 o                         
   4  14   4          4.68          2.09         1.41 o                         
   5  14   4          3.51          4.69         0.96 o                         
  -5  15   4        135.06        152.02        10.90 o                         
  -4  15   4        116.45        110.85         7.13 o                         
  -3  15   4        102.76         83.08         8.98 o                         
  -2  15   4         12.32         11.59         3.21 o                         
  -1  15   4         69.16         63.80         8.97 o                         
   0  15   4       1772.19       1719.88        45.32 o                         
   1  15   4        766.19        685.73        28.20 o                         
   2  15   4         15.60         15.22         2.11 o                         
   3  15   4        459.22        458.14        10.32 o                         
   4  15   4         70.67         77.41         4.68 o                         
   5  15   4         35.57         39.70         2.37 o                         
  -5  16   4          0.69          0.85         0.35 o                         
  -4  16   4        148.27        133.03         7.64 o                         
  -3  16   4          0.45          1.28         0.90 o                         
  -2  16   4         84.41         88.96         9.06 o                         
  -1  16   4        154.38        136.03        13.26 o                         
   0  16   4         65.81         51.25         7.97 o                         
   1  16   4          4.56          3.94         2.16 o                         
   2  16   4        114.03        113.60         5.85 o                         
   3  16   4        123.34        127.09         5.42 o                         
   4  16   4          1.76          3.00         0.98 o                         
   5  16   4          0.00          0.57         0.45 o                         
  -5  17   4          0.05          1.73         1.14 o                         
  -4  17   4          1.20          1.70         1.39 o                         
  -3  17   4         12.22         14.01         3.44 o                         
  -2  17   4         16.07         17.05         4.22 o                         
  -1  17   4         46.61         53.58         7.02 o                         
   0  17   4        635.88        648.23        29.46 o                         
   1  17   4        259.39        265.10         9.01 o                         
   2  17   4         37.53         41.89         3.60 o                         
   3  17   4         57.73         50.45         3.89 o                         
   4  17   4         53.31         52.80         3.64 o                         
   5  17   4          1.71          2.28         0.63 o                         
  -5  18   4          0.08         -0.10         0.75 o                         
  -4  18   4         32.24         45.09         6.12 o                         
  -3  18   4         54.74         37.37         5.96 o                         
  -2  18   4         76.35         69.63         8.34 o                         
  -1  18   4         17.51         13.82         2.43 o                         
   0  18   4        178.47        208.16         8.35 o                         
   1  18   4        108.13         96.05         5.49 o                         
   2  18   4        396.74        353.02        10.54 o                         
   3  18   4          0.56          1.30         0.35 o                         
   4  18   4         18.48         17.42         1.97 o                         
   5  18   4         46.22         47.31         4.39 o                         
  -5  19   4          4.94          2.52         0.72 o                         
  -4  19   4         23.94         22.47         4.34 o                         
  -3  19   4         54.35         55.58         7.37 o                         
  -2  19   4        204.12        186.90        10.86 o                         
  -1  19   4        312.10        296.52        12.14 o                         
   0  19   4        543.41        513.78        16.32 o                         
   1  19   4         18.77         22.32         2.62 o                         
   2  19   4        912.31        895.57        16.83 o                         
   3  19   4        129.80        131.46         6.18 o                         
   4  19   4        136.76        143.79         6.87 o                         
  -4  20   4          0.80          0.44         0.39 o                         
  -3  20   4         28.11         20.40         4.38 o                         
  -2  20   4         27.36         21.90         3.20 o                         
  -1  20   4         40.83         53.36         5.14 o                         
   0  20   4         65.62         65.40         4.57 o                         
   1  20   4        284.81        284.50         8.31 o                         
   2  20   4        153.75        148.73         6.78 o                         
   3  20   4          5.12          7.17         1.27 o                         
   4  20   4         57.81         67.55         4.73 o                         
  -4  21   4         30.42         34.41         4.67 o                         
  -3  21   4          4.35          3.96         1.59 o                         
  -2  21   4         56.83         43.99         4.52 o                         
  -1  21   4        299.60        289.33        12.11 o                         
   0  21   4        321.02        318.33        12.35 o                         
   1  21   4         61.68         61.21         4.36 o                         
   2  21   4         45.85         42.94         3.18 o                         
   3  21   4          7.53          5.17         1.37 o                         
   4  21   4          2.42          3.66         1.33 o                         
  -4  22   4          0.65         -0.16         0.37 o                         
  -3  22   4          0.40         -0.58         0.60 o                         
  -2  22   4         15.27         14.79         2.59 o                         
  -1  22   4        202.36        204.71        10.16 o                         
   0  22   4        824.81        810.21        16.20 o                         
   1  22   4        539.44        527.89        15.26 o                         
   2  22   4         10.64          9.17         1.61 o                         
   3  22   4          1.76          1.95         0.75 o                         
   4  22   4          1.76          2.45         0.94 o                         
  -4  23   4         52.13         63.20         5.69 o                         
  -3  23   4          6.35          6.36         2.15 o                         
  -2  23   4          2.82          4.68         1.36 o                         
  -1  23   4         24.98         23.77         3.41 o                         
   0  23   4        175.83        188.97         6.60 o                         
   1  23   4         48.37         48.18         4.69 o                         
   2  23   4        108.34        106.33         6.75 o                         
   3  23   4         38.77         38.50         2.95 o                         
   4  23   4         14.56         20.54         2.84 o                         
  -3  24   4        119.07        136.70         9.65 o                         
  -2  24   4         49.44         39.16         3.96 o                         
  -1  24   4          2.94          4.31         1.20 o                         
   0  24   4         88.36         89.37         5.14 o                         
   1  24   4         40.35         44.28         4.34 o                         
   2  24   4          4.17          2.80         0.98 o                         
   3  24   4         36.64         35.19         4.41 o                         
  -3  25   4         50.86         48.52         5.35 o                         
  -2  25   4         61.99         64.98         4.88 o                         
  -1  25   4         49.11         47.40         4.35 o                         
   0  25   4         46.01         43.80         4.27 o                         
   1  25   4         92.51         85.13         5.88 o                         
   2  25   4          3.00          5.08         1.31 o                         
   3  25   4         20.78         23.42         3.41 o                         
  -3  26   4         77.18         89.69         6.44 o                         
  -2  26   4         54.36         62.61         4.37 o                         
  -1  26   4         19.42         19.26         3.96 o                         
   0  26   4         15.52         13.28         2.16 o                         
   1  26   4         20.92         18.56         2.57 o                         
   2  26   4         13.68         17.20         2.22 o                         
   3  26   4          0.50          0.14         0.42 o                         
  -2  27   4          2.80          2.21         0.59 o                         
  -1  27   4         33.28         30.71         4.43 o                         
   0  27   4         12.65         11.90         1.99 o                         
   1  27   4         87.84         94.79         5.55 o                         
   2  27   4         11.40          8.47         1.47 o                         
  -1  28   4         18.13         15.22         2.83 o                         
   0  28   4          2.79          6.38         2.04 o                         
   1  28   4         24.43         25.10         2.55 o                         
   2  28   4         44.35         41.01         2.91 o                         
  -1  29   4          1.20          0.56         0.31 o                         
   0  29   4          0.23          1.56         0.86 o                         
   1  29   4         22.45         22.75         3.16 o                         
  -6   1   5          1.30          2.13         0.46 o                         
  -5   1   5         11.47         10.57         2.14 o                         
  -4   1   5        679.24        637.72        16.61 o                         
  -3   1   5        706.87        627.81        17.09 o                         
  -2   1   5         42.71         64.96         4.03 o                         
  -1   1   5       1959.73       1869.50        23.34 o                         
   0   1   5        143.60        156.27         4.30 o                         
   1   1   5       1948.36       2103.80        15.84 o                         
   2   1   5       1458.07       1565.38        25.46 o                         
   3   1   5        127.58        141.23        12.00 o                         
   4   1   5          4.51          8.36         4.49 o                         
   5   1   5          0.80         -0.46         0.65 o                         
   6   1   5          2.71          1.47         0.37 o                         
  -6   2   5         28.37         28.77         2.49 o                         
  -5   2   5          0.01         -0.33         0.70 o                         
  -4   2   5         16.18         16.26         2.94 o                         
  -3   2   5        222.40        254.67        10.83 o                         
  -2   2   5         89.13        106.94         4.84 o                         
  -1   2   5          6.43         18.11         1.89 o                         
   0   2   5         22.91         33.63         1.82 o                         
   1   2   5       1385.38       1461.10        15.12 o                         
   2   2   5        577.23        514.14        14.44 o                         
   3   2   5         61.88         49.27         5.16 o                         
   4   2   5         15.27         17.49         2.78 o                         
   5   2   5         67.73         64.06         5.25 o                         
   6   2   5         48.13         50.38         3.59 o                         
  -6   3   5         12.51         16.48         2.62 o                         
  -5   3   5        194.86        161.48        32.81 o                         
  -4   3   5          0.86          2.87         2.05 o                         
  -3   3   5         33.71         38.85         4.30 o                         
  -2   3   5        354.26        347.94         9.35 o                         
  -1   3   5        264.99        343.81         5.47 o                         
   0   3   5        461.90        509.47        11.08 o                         
   1   3   5        878.36        955.83        16.98 o                         
   2   3   5        378.91        413.07        12.88 o                         
   3   3   5        139.44        145.54         8.87 o                         
   4   3   5        114.30         99.39         6.63 o                         
   5   3   5         24.83         25.71         3.26 o                         
   6   3   5          2.22          0.74         1.00 o                         
  -6   4   5          3.32          5.02         1.02 o                         
  -5   4   5         24.07         19.93         3.16 o                         
  -4   4   5        816.53        742.93        26.45 o                         
  -3   4   5        181.95        159.39         7.23 o                         
  -2   4   5        945.90        996.75        18.19 o                         
  -1   4   5         10.12          6.08         1.61 o                         
   0   4   5        178.74        215.15         5.70 o                         
   1   4   5       1410.66       1416.63        14.05 o                         
   2   4   5          5.76          9.54         2.01 o                         
   3   4   5         15.22         19.96         3.36 o                         
   4   4   5          0.54          0.65         0.81 o                         
   5   4   5          4.59          4.19         1.10 o                         
   6   4   5          0.34          0.94         0.82 o                         
  -6   5   5         73.64         79.35         4.08 o                         
  -5   5   5         65.23         59.28         6.10 o                         
  -4   5   5        127.33        115.15         8.82 o                         
  -3   5   5        571.15        514.18        13.18 o                         
  -2   5   5       2154.53       2246.12        22.79 o                         
  -1   5   5        399.89        434.34        10.35 o                         
   0   5   5          1.06          5.10         0.92 o                         
   1   5   5         15.95         31.75         2.10 o                         
   2   5   5       1090.69       1086.13        29.22 o                         
   3   5   5         21.85         24.72         3.66 o                         
   4   5   5         75.68         71.84         5.69 o                         
   5   5   5        190.53        195.68         9.13 o                         
   6   5   5          3.43          4.20         1.47 o                         
  -6   6   5         12.50         11.13         1.94 o                         
  -5   6   5          0.68          0.91         0.51 o                         
  -4   6   5        613.57        626.90        52.31 o                         
  -3   6   5         66.96         71.67         5.02 o                         
  -2   6   5        399.54        382.39        12.39 o                         
  -1   6   5        120.03        112.33         5.84 o                         
   0   6   5       2908.71       3190.81        53.22 o                         
   1   6   5       3713.39       3939.20        49.98 o                         
   2   6   5       1483.49       1636.75        21.49 o                         
   3   6   5        185.99        172.76        15.19 o                         
   4   6   5        101.26         99.74         6.76 o                         
   5   6   5        237.10        238.22        10.07 o                         
   6   6   5        194.16        205.60        10.03 o                         
  -6   7   5          0.98          0.69         0.50 o                         
  -5   7   5          6.66          6.60         1.55 o                         
  -4   7   5        184.93        183.97        10.02 o                         
  -3   7   5        321.98        259.81        11.97 o                         
  -2   7   5         33.59         28.22         2.62 o                         
  -1   7   5        609.77        650.46        12.06 o                         
   0   7   5        716.09        910.71        42.52 o                         
   1   7   5       2994.51       3271.07        43.66 o                         
   2   7   5         33.02         31.68         3.01 o                         
   3   7   5         49.26         53.39         5.53 o                         
   4   7   5        117.12        114.65         7.27 o                         
   5   7   5         27.37         31.71         3.61 o                         
   6   7   5         25.80         32.85         2.76 o                         
  -6   8   5         16.67         18.21         3.11 o                         
  -5   8   5        154.98        155.83        14.93 o                         
  -4   8   5          7.55         10.93         1.83 o                         
  -3   8   5        182.53        168.09        15.86 o                         
  -2   8   5        650.30        622.20        28.57 o                         
  -1   8   5         21.22         17.52         6.75 o                         
   0   8   5        252.81        320.79        14.91 o                         
   1   8   5        463.32        541.76        33.05 o                         
   2   8   5       1207.34       1213.75        19.04 o                         
   3   8   5        374.89        348.24        16.16 o                         
   4   8   5          1.04          2.69         0.63 o                         
   5   8   5         29.83         26.39         3.33 o                         
   6   8   5         12.21         12.69         1.66 o                         
  -6   9   5          4.27          7.86         2.07 o                         
  -5   9   5          6.51          5.61         1.38 o                         
  -4   9   5          5.64          8.70         1.57 o                         
  -3   9   5         75.91         69.67         6.24 o                         
  -2   9   5          4.51          3.58         1.53 o                         
  -1   9   5       2150.51       2063.95        47.57 o                         
   0   9   5       1122.81       1389.42        32.70 o                         
   1   9   5        664.88        670.46        15.35 o                         
   2   9   5         94.92         90.19         6.48 o                         
   3   9   5          0.21          1.53         1.22 o                         
   4   9   5        564.75        543.03        16.05 o                         
   5   9   5        288.60        306.49        14.74 o                         
  -6  10   5          4.73          3.74         1.51 o                         
  -5  10   5          3.69          3.87         0.99 o                         
  -4  10   5         49.67         49.25         4.91 o                         
  -3  10   5        408.27        424.46        11.50 o                         
  -2  10   5         20.51         28.18         3.07 o                         
  -1  10   5         59.46         94.79         6.26 o                         
   0  10   5        627.83        740.18        24.90 o                         
   1  10   5         27.54         24.70         3.02 o                         
   2  10   5         98.49         92.00         6.67 o                         
   3  10   5       1113.49       1055.14        21.13 o                         
   4  10   5          7.11          9.16         2.19 o                         
   5  10   5         80.06         81.12         4.47 o                         
  -6  11   5          2.81          5.87         1.59 o                         
  -5  11   5          7.32          3.11         0.96 o                         
  -4  11   5         69.35         59.26         5.35 o                         
  -3  11   5         37.73         38.05         4.04 o                         
  -2  11   5       2253.21       2091.01        38.64 o                         
  -1  11   5       5544.06       5412.19       309.42 o                         
   0  11   5         70.72        107.51         9.80 o                         
   1  11   5         46.65         42.02         6.13 o                         
   2  11   5          1.44          2.19         1.88 o                         
   3  11   5        350.11        325.91        10.13 o                         
   4  11   5          0.37          2.91         1.49 o                         
   5  11   5         24.04         27.27         2.52 o                         
  -5  12   5         13.40         16.97         2.52 o                         
  -4  12   5         10.02         14.13         2.55 o                         
  -3  12   5         32.45         31.97         3.78 o                         
  -2  12   5       1511.74       1434.53        31.06 o                         
  -1  12   5        170.28        174.87        13.56 o                         
   0  12   5         10.09         12.70         3.45 o                         
   1  12   5        369.38        396.07        19.88 o                         
   2  12   5          6.35          8.67         2.19 o                         
   3  12   5         76.96         68.91         4.67 o                         
   4  12   5          0.19          1.18         0.75 o                         
   5  12   5        100.00        100.98         4.69 o                         
  -5  13   5          3.88          0.62         1.24 o                         
  -4  13   5          7.46          4.10         1.24 o                         
  -3  13   5        741.75        674.27        17.87 o                         
  -2  13   5          3.26         -1.33         1.33 o                         
  -1  13   5        798.69        758.97        29.58 o                         
   0  13   5         99.69         94.75        10.03 o                         
   1  13   5          0.33          1.54         0.82 o                         
   2  13   5         32.85         40.91         3.62 o                         
   3  13   5        323.02        301.89         8.47 o                         
   4  13   5        891.58        862.47        16.02 o                         
   5  13   5        139.73        160.47         8.06 o                         
  -5  14   5          0.90          0.46         0.73 o                         
  -4  14   5        140.76        130.92         7.78 o                         
  -3  14   5         46.11         46.63         4.61 o                         
  -2  14   5        302.38        269.36        11.91 o                         
  -1  14   5        291.08        339.43        20.22 o                         
   0  14   5          0.02          4.08         1.71 o                         
   1  14   5         27.43         17.14         4.32 o                         
   2  14   5         86.96         90.10         5.16 o                         
   3  14   5          8.16         11.79         1.64 o                         
   4  14   5          0.82          2.95         1.16 o                         
   5  14   5          0.65          1.49         0.51 o                         
  -5  15   5         46.24         62.89         4.48 o                         
  -4  15   5          1.96          0.64         0.36 o                         
  -3  15   5        262.38        252.49        15.92 o                         
  -2  15   5        105.63        108.64        10.26 o                         
  -1  15   5        576.88        489.78        24.93 o                         
   0  15   5        533.94        513.34        25.28 o                         
   1  15   5         40.80         45.85         7.33 o                         
   2  15   5          5.45          3.34         1.14 o                         
   3  15   5         28.98         30.60         3.10 o                         
   4  15   5          2.37          3.10         0.86 o                         
   5  15   5         31.05         34.01         2.02 o                         
  -5  16   5          7.93          9.28         1.65 o                         
  -4  16   5        123.46        120.52         7.13 o                         
  -3  16   5         48.04         38.06         6.09 o                         
  -2  16   5          6.55          5.32         2.45 o                         
  -1  16   5         20.55         24.29         4.65 o                         
   0  16   5         62.98         78.32        10.01 o                         
   1  16   5         37.31         31.55         3.11 o                         
   2  16   5          0.57          1.53         0.68 o                         
   3  16   5          8.55          8.49         1.98 o                         
   4  16   5          9.76          7.84         1.32 o                         
   5  16   5          6.70          9.98         1.17 o                         
  -5  17   5         71.09         72.57         6.23 o                         
  -4  17   5        104.53        106.65         9.74 o                         
  -3  17   5          2.14          2.01         1.26 o                         
  -2  17   5        509.27        509.33        22.58 o                         
  -1  17   5         63.67         65.78         5.57 o                         
   0  17   5         24.86         37.81         4.30 o                         
   1  17   5         18.86         21.09         2.61 o                         
   2  17   5        272.86        248.60         8.88 o                         
   3  17   5         89.19         91.58         5.27 o                         
   4  17   5         75.33         73.50         4.12 o                         
  -5  18   5          0.07         -0.34         0.48 o                         
  -4  18   5         18.18         24.89         4.35 o                         
  -3  18   5          3.04          0.52         0.83 o                         
  -2  18   5        193.05        190.17        13.81 o                         
  -1  18   5          4.19          1.59         0.60 o                         
   0  18   5        622.58        684.86        28.78 o                         
   1  18   5        379.23        352.34        10.59 o                         
   2  18   5        110.43        114.51         5.99 o                         
   3  18   5         53.65         56.50         4.03 o                         
   4  18   5         38.52         41.17         3.55 o                         
  -4  19   5          5.53          6.30         2.04 o                         
  -3  19   5         18.51         16.02         3.90 o                         
  -2  19   5       1354.62       1227.21        35.33 o                         
  -1  19   5       1826.69       1909.00        31.28 o                         
   0  19   5        171.76        184.28        13.10 o                         
   1  19   5        267.30        247.93        11.12 o                         
   2  19   5        139.53        156.12         6.97 o                         
   3  19   5         32.20         30.86         2.92 o                         
   4  19   5          4.17          3.79         0.78 o                         
  -4  20   5         28.89         27.57         4.52 o                         
  -3  20   5          0.65         -0.08         0.48 o                         
  -2  20   5        193.62        195.04        14.04 o                         
  -1  20   5        171.13        177.05         9.48 o                         
   0  20   5        377.63        373.76        18.83 o                         
   1  20   5          3.01          1.02         0.65 o                         
   2  20   5         50.10         45.92         3.76 o                         
   3  20   5         69.61         66.50         4.19 o                         
   4  20   5          0.24         -0.22         0.53 o                         
  -4  21   5          2.50          3.66         1.48 o                         
  -3  21   5          9.11         10.32         3.01 o                         
  -2  21   5         39.56         54.49         7.34 o                         
  -1  21   5          5.40          7.00         1.94 o                         
   0  21   5        190.30        186.74         9.66 o                         
   1  21   5         47.10         49.97         3.95 o                         
   2  21   5         16.98         17.11         2.00 o                         
   3  21   5         84.95         78.70         4.37 o                         
   4  21   5         11.46         11.22         1.66 o                         
  -4  22   5          0.21          0.31         0.82 o                         
  -3  22   5          4.03          5.02         1.90 o                         
  -2  22   5        108.59        110.30        10.23 o                         
  -1  22   5         55.84         57.06         5.37 o                         
   0  22   5        431.33        412.13        11.68 o                         
   1  22   5         70.26         69.62         4.55 o                         
   2  22   5        177.50        186.42         8.64 o                         
   3  22   5          2.54          2.07         1.12 o                         
   4  22   5          0.25          0.92         0.71 o                         
  -4  23   5          8.64         10.54         2.15 o                         
  -3  23   5         10.38         10.93         2.87 o                         
  -2  23   5         14.38         11.63         3.24 o                         
  -1  23   5        113.78         98.76         9.55 o                         
   0  23   5         18.31         17.73         2.83 o                         
   1  23   5        168.58        174.27         7.06 o                         
   2  23   5        215.66        201.95         8.66 o                         
   3  23   5         38.85         50.98         5.58 o                         
  -3  24   5         10.88          7.25         2.14 o                         
  -2  24   5         58.45         55.79         6.88 o                         
  -1  24   5         37.84         35.65         3.87 o                         
   0  24   5        100.50         92.76         6.28 o                         
   1  24   5          1.21          1.17         0.41 o                         
   2  24   5        142.99        155.87         7.50 o                         
   3  24   5         30.80         36.23         4.35 o                         
  -3  25   5        102.76        116.13         8.17 o                         
  -2  25   5         41.38         39.69         5.44 o                         
  -1  25   5         83.59         76.61         4.40 o                         
   0  25   5          0.19          0.33         0.82 o                         
   1  25   5         15.90         13.92         2.28 o                         
   2  25   5         15.89         16.01         2.32 o                         
   3  25   5         40.28         43.27         4.27 o                         
  -2  26   5         57.66         44.06         5.01 o                         
  -1  26   5          5.66          4.44         1.33 o                         
   0  26   5          0.01         -0.04         0.41 o                         
   1  26   5          4.85          3.45         0.88 o                         
   2  26   5          7.40          7.85         1.39 o                         
  -1  27   5          6.50          6.31         1.73 o                         
   0  27   5          0.20          0.23         0.35 o                         
   1  27   5          6.28          6.85         1.30 o                         
   2  27   5          0.73          0.35         0.51 o                         
  -1  28   5         23.09         23.49         3.13 o                         
   0  28   5          2.65          2.22         1.14 o                         
   1  28   5          2.34          2.18         0.95 o                         
   0  29   5          8.40          7.49         1.66 o                         
  -6   0   6          0.73          0.45         0.52 o                         
  -5   0   6         36.15         31.42         5.13 o                         
  -4   0   6         76.22         77.99         8.33 o                         
  -3   0   6        115.31        126.25         8.04 o                         
  -2   0   6        858.78       1125.99        43.35 o                         
  -1   0   6        300.62        284.66        12.85 o                         
   0   0   6          1.04          0.74         1.08 o                         
   1   0   6        620.73        636.16        16.90 o                         
   2   0   6         23.65         30.52         5.41 o                         
   3   0   6        540.85        520.84        25.24 o                         
   4   0   6         82.93         83.90         8.76 o                         
   5   0   6          0.45         -0.12         1.12 o                         
   6   0   6          0.02          0.04         1.33 o                         
  -6   1   6         48.81         49.27         3.00 o                         
  -5   1   6         45.75         41.10         4.13 o                         
  -4   1   6         50.06         43.53         4.37 o                         
  -3   1   6         55.70         50.20         3.57 o                         
  -2   1   6        130.28        108.77         5.35 o                         
  -1   1   6        641.64        715.01        12.32 o                         
   0   1   6        301.69        365.63         8.46 o                         
   1   1   6       1908.49       1884.32        29.58 o                         
   2   1   6       1075.08       1051.45        23.90 o                         
   3   1   6         16.70         15.00         3.19 o                         
   4   1   6         24.59         18.81         2.89 o                         
   5   1   6          9.33          7.33         1.56 o                         
   6   1   6          1.83          1.01         0.39 o                         
  -6   2   6          0.33          0.61         0.33 o                         
  -5   2   6         22.58         20.25         2.39 o                         
  -4   2   6         10.40          8.05         1.80 o                         
  -3   2   6         16.89          9.31         1.52 o                         
  -2   2   6        712.74        781.54        14.39 o                         
  -1   2   6        870.97        946.60        12.85 o                         
   0   2   6         82.38         81.68         4.84 o                         
   1   2   6         10.02         12.42         1.50 o                         
   2   2   6       1624.62       1595.19        33.19 o                         
   3   2   6          6.61          4.42         2.44 o                         
   4   2   6        137.53        135.71         7.83 o                         
   5   2   6          0.03         -0.37         0.37 o                         
   6   2   6         28.25         26.21         3.40 o                         
  -6   3   6          3.04          4.21         0.86 o                         
  -5   3   6         77.79         72.32         5.73 o                         
  -4   3   6         30.24         20.29         4.16 o                         
  -3   3   6         95.35         63.65         4.67 o                         
  -2   3   6        622.55        594.18        12.47 o                         
  -1   3   6        103.11         85.68         5.82 o                         
   0   3   6         59.79         78.29         4.76 o                         
   1   3   6        751.63        786.40        15.11 o                         
   2   3   6        383.94        362.55        15.62 o                         
   3   3   6          4.28          6.65         1.60 o                         
   4   3   6        215.43        195.01         9.34 o                         
   5   3   6         82.59         79.69         5.72 o                         
   6   3   6         83.62         81.80         5.97 o                         
  -6   4   6          3.41          2.84         0.69 o                         
  -5   4   6        147.07        135.64         7.76 o                         
  -4   4   6         41.03         39.55         6.00 o                         
  -3   4   6         25.56         30.28         4.70 o                         
  -2   4   6         64.96         72.59         5.49 o                         
  -1   4   6         12.99         24.95         3.55 o                         
   0   4   6        995.27       1084.72        46.26 o                         
   1   4   6       1124.08       1326.18        31.60 o                         
   2   4   6         36.25         37.49         4.16 o                         
   3   4   6         27.95         25.64         2.64 o                         
   4   4   6         37.79         39.85         3.48 o                         
   5   4   6          0.49          0.40         1.09 o                         
   6   4   6          0.34          0.53         0.65 o                         
  -6   5   6          1.98          3.02         0.93 o                         
  -5   5   6        224.19        205.51         9.47 o                         
  -4   5   6         16.08         20.12         4.09 o                         
  -3   5   6        329.72        318.44        12.95 o                         
  -2   5   6        447.21        431.14        13.70 o                         
  -1   5   6        657.28        590.78        29.35 o                         
   0   5   6        653.25        793.99        14.57 o                         
   1   5   6       1064.19       1012.59        15.70 o                         
   2   5   6       1003.52       1021.86        17.76 o                         
   3   5   6         99.14         94.25         4.57 o                         
   4   5   6        187.73        167.81         8.86 o                         
   5   5   6          4.86          4.77         1.26 o                         
  -6   6   6         66.70         75.40         4.64 o                         
  -5   6   6         11.15         14.14         2.43 o                         
  -4   6   6         23.24         22.44         4.57 o                         
  -3   6   6         66.11         59.05         7.53 o                         
  -2   6   6         82.89         92.34         6.44 o                         
  -1   6   6        160.30        157.72        12.89 o                         
   0   6   6        315.73        339.58         9.95 o                         
   1   6   6         38.92         59.25         3.66 o                         
   2   6   6          6.49         18.53         2.41 o                         
   3   6   6        155.56        147.73         5.56 o                         
   4   6   6         78.90         75.45         5.91 o                         
   5   6   6         65.15         63.14         5.05 o                         
  -6   7   6          0.21          0.21         0.41 o                         
  -5   7   6          7.32          5.26         1.30 o                         
  -4   7   6         65.81         68.60         7.96 o                         
  -3   7   6        537.98        431.33        22.41 o                         
  -2   7   6        231.73        212.50        10.19 o                         
  -1   7   6         95.63        140.43         6.56 o                         
   0   7   6         73.33         49.76         4.18 o                         
   1   7   6        142.78        145.52         5.88 o                         
   2   7   6        432.30        460.46        12.26 o                         
   3   7   6         27.72         31.66         2.99 o                         
   4   7   6         66.92         65.40         5.55 o                         
   5   7   6          1.13          0.37         0.30 o                         
  -6   8   6         76.92         77.23         4.47 o                         
  -5   8   6         20.14         16.89         2.51 o                         
  -4   8   6        398.40        380.48        19.00 o                         
  -3   8   6         91.04         71.69         7.86 o                         
  -2   8   6        281.59        232.57         8.73 o                         
  -1   8   6        115.04        100.94         9.28 o                         
   0   8   6        932.60       1097.61        55.80 o                         
   1   8   6        181.26        179.20         6.72 o                         
   2   8   6         28.85         27.53         3.02 o                         
   3   8   6         80.40         63.94         4.30 o                         
   4   8   6          2.23          4.25         1.58 o                         
   5   8   6          3.58          2.66         1.22 o                         
  -6   9   6          0.63         -0.03         0.48 o                         
  -5   9   6          0.02          0.16         0.79 o                         
  -4   9   6         50.33         46.06         4.61 o                         
  -3   9   6        444.40        459.91        26.73 o                         
  -2   9   6        522.25        535.66        13.49 o                         
  -1   9   6        156.92        124.15        10.07 o                         
   0   9   6          3.28          3.36         1.62 o                         
   1   9   6        239.52        263.97         8.33 o                         
   2   9   6         30.10         32.39         4.05 o                         
   3   9   6        667.88        663.97        14.07 o                         
   4   9   6         32.44         35.84         4.14 o                         
   5   9   6         53.51         61.18         4.79 o                         
  -6  10   6         49.62         22.46         3.54 o                         
  -5  10   6         10.42          9.21         2.94 o                         
  -4  10   6          0.35          0.67         1.24 o                         
  -3  10   6        196.20        188.96         9.26 o                         
  -2  10   6         77.68         76.14         6.35 o                         
  -1  10   6        586.23        546.32        22.48 o                         
   0  10   6        265.66        265.79        15.33 o                         
   1  10   6        838.25        835.75        27.15 o                         
   2  10   6         59.28         57.47         5.41 o                         
   3  10   6        101.98        101.52         4.60 o                         
   4  10   6         14.99         21.63         5.49 o                         
   5  10   6          3.62          5.52         1.33 o                         
  -5  11   6          2.98          2.56         1.17 o                         
  -4  11   6          5.85          4.81         1.23 o                         
  -3  11   6         35.47         35.07         3.97 o                         
  -2  11   6        615.32        555.96        35.45 o                         
  -1  11   6          0.05          0.84         3.58 o                         
   0  11   6        281.52        364.02        18.78 o                         
   1  11   6         29.01         10.00         2.90 o                         
   2  11   6        161.70        135.12         6.69 o                         
   3  11   6        803.24        799.18        13.49 o                         
   4  11   6        163.80        174.91         7.18 o                         
   5  11   6          0.43          1.09         0.41 o                         
  -5  12   6         69.86         83.98         5.46 o                         
  -4  12   6        102.39         94.92         6.69 o                         
  -3  12   6        294.61        262.04        11.13 o                         
  -2  12   6       2768.09       2505.63        49.46 o                         
  -1  12   6       2540.61       2791.59        55.60 o                         
   0  12   6         46.77         48.45         7.03 o                         
   1  12   6          3.55          2.43         1.18 o                         
   2  12   6         18.65         18.33         3.25 o                         
   3  12   6         39.41         39.80         3.41 o                         
   4  12   6         97.53        103.56         5.39 o                         
   5  12   6          8.16          8.54         1.59 o                         
  -5  13   6          1.01          1.88         0.82 o                         
  -4  13   6          1.42          3.97         1.34 o                         
  -3  13   6          3.56          4.30         1.51 o                         
  -2  13   6         13.90         18.39         4.26 o                         
  -1  13   6        176.33        176.36        14.51 o                         
   0  13   6        333.20        390.48        21.06 o                         
   1  13   6         11.64         18.07         4.23 o                         
   2  13   6         35.00         38.35         3.41 o                         
   3  13   6        424.12        418.74        13.89 o                         
   4  13   6         10.25         10.74         1.65 o                         
   5  13   6          5.47          5.99         1.20 o                         
  -5  14   6         18.15         19.42         2.45 o                         
  -4  14   6         19.12         20.67         3.02 o                         
  -3  14   6        559.61        549.33        16.26 o                         
  -2  14   6         89.63         78.08         8.72 o                         
  -1  14   6         17.06         14.42         4.32 o                         
   0  14   6         96.01        105.52        11.29 o                         
   1  14   6        245.35        249.14        11.51 o                         
   2  14   6         95.41         87.32         5.12 o                         
   3  14   6        538.84        521.60        15.44 o                         
   4  14   6         42.94         40.13         3.17 o                         
   5  14   6         12.48         16.27         1.97 o                         
  -5  15   6         63.15         61.46         4.15 o                         
  -4  15   6         42.66         36.64         4.01 o                         
  -3  15   6       1425.23       1277.18        35.86 o                         
  -2  15   6        204.12        199.31        14.05 o                         
  -1  15   6        367.39        293.49        17.08 o                         
   0  15   6        375.37        402.51        19.84 o                         
   1  15   6          2.79          1.34         0.71 o                         
   2  15   6        582.17        532.40        12.92 o                         
   3  15   6       1365.22       1287.43        24.26 o                         
   4  15   6         85.97         83.59         4.48 o                         
   5  15   6        166.14        171.82         8.43 o                         
  -5  16   6         59.50         79.88         4.41 o                         
  -4  16   6        147.05        139.27         7.46 o                         
  -3  16   6        294.07        253.16        16.06 o                         
  -2  16   6        496.30        483.51        22.26 o                         
  -1  16   6        439.33        452.99        21.52 o                         
   0  16   6        148.59        146.05         8.45 o                         
   1  16   6        103.27        105.36         5.71 o                         
   2  16   6        125.70        110.37         5.86 o                         
   3  16   6        156.50        156.10         6.93 o                         
   4  16   6          3.50          3.44         0.67 o                         
  -5  17   6          5.91         12.62         2.35 o                         
  -4  17   6          4.65          4.99         2.03 o                         
  -3  17   6         26.25         24.70         5.44 o                         
  -2  17   6         82.45         82.00         9.13 o                         
  -1  17   6         74.40         86.88         9.55 o                         
   0  17   6         55.01         73.27         6.03 o                         
   1  17   6         32.53         32.37         3.19 o                         
   2  17   6          9.06          8.95         1.58 o                         
   3  17   6        358.98        343.36        12.19 o                         
   4  17   6         20.85         26.25         2.82 o                         
  -4  18   6         69.55         71.70         7.39 o                         
  -3  18   6         66.04         52.09         7.07 o                         
  -2  18   6          1.08          5.25         2.49 o                         
  -1  18   6         49.75         59.74         7.88 o                         
   0  18   6         34.51         37.24         4.30 o                         
   1  18   6        267.87        238.21        10.82 o                         
   2  18   6        195.68        172.11         7.29 o                         
   3  18   6          4.47          7.50         1.73 o                         
   4  18   6         13.96         15.85         2.09 o                         
  -4  19   6          0.97         -0.53         0.53 o                         
  -3  19   6          1.55         -0.24         0.26 o                         
  -2  19   6        224.90        222.58        15.18 o                         
  -1  19   6         13.43         15.98         4.07 o                         
   0  19   6         98.07        103.20         7.18 o                         
   1  19   6         79.68         76.53         6.18 o                         
   2  19   6        204.97        203.28         7.87 o                         
   3  19   6         51.53         42.40         4.05 o                         
   4  19   6          7.38          4.22         1.08 o                         
  -4  20   6         11.18         13.42         2.84 o                         
  -3  20   6         73.97         67.29         7.77 o                         
  -2  20   6          7.96          7.53         2.71 o                         
  -1  20   6          0.36         -0.13         1.04 o                         
   0  20   6          0.35          0.32         0.75 o                         
   1  20   6        412.11        425.45        11.72 o                         
   2  20   6         30.34         27.88         3.50 o                         
   3  20   6        109.45        112.00         6.28 o                         
   4  20   6         13.03         13.09         1.75 o                         
  -4  21   6          1.75          6.54         2.04 o                         
  -3  21   6          4.64          4.27         1.65 o                         
  -2  21   6          5.09          7.44         2.65 o                         
  -1  21   6         96.16        106.43         7.29 o                         
   0  21   6         36.48         41.25         3.63 o                         
   1  21   6        453.80        441.04        11.56 o                         
   2  21   6         74.78         69.63         4.42 o                         
   3  21   6         50.58         55.99         4.32 o                         
   4  21   6         14.13         16.75         2.56 o                         
  -4  22   6          1.89          1.43         0.90 o                         
  -3  22   6         10.36         11.84         2.84 o                         
  -2  22   6          3.17          4.56         2.33 o                         
  -1  22   6        290.55        300.37        11.84 o                         
   0  22   6          0.07          0.69         1.43 o                         
   1  22   6        140.45        150.08         6.52 o                         
   2  22   6        272.85        273.66        13.34 o                         
   3  22   6         24.55         30.70         3.08 o                         
  -3  23   6         67.62         88.49         7.84 o                         
  -2  23   6          0.14         -0.14         1.20 o                         
  -1  23   6         13.36         10.01         2.03 o                         
   0  23   6         28.53         29.08         4.31 o                         
   1  23   6          3.13          4.25         1.11 o                         
   2  23   6          4.20          6.99         1.26 o                         
   3  23   6          2.30          3.62         1.32 o                         
  -3  24   6         18.22         25.35         4.00 o                         
  -2  24   6         17.31         16.46         3.59 o                         
  -1  24   6          8.78          9.53         1.54 o                         
   0  24   6          1.76          2.65         1.08 o                         
   1  24   6        246.84        257.98         7.82 o                         
   2  24   6          0.69          1.44         0.53 o                         
   3  24   6         12.33         16.35         2.62 o                         
  -3  25   6         87.61        105.08         6.89 o                         
  -2  25   6         19.26         19.50         3.55 o                         
  -1  25   6        104.69         94.14         5.70 o                         
   0  25   6         12.22         13.32         2.08 o                         
   1  25   6         69.00         59.00         3.00 o                         
   2  25   6         72.15         75.54         4.59 o                         
  -2  26   6         12.58         11.65         1.74 o                         
  -1  26   6          5.49          6.61         1.32 o                         
   0  26   6         12.94         11.36         1.81 o                         
   1  26   6          0.27          0.51         0.32 o                         
   2  26   6         81.96         88.06         9.58 o                         
  -1  27   6          8.32          5.44         1.10 o                         
   0  27   6          2.82          3.74         0.84 o                         
   1  27   6          0.76          0.86         0.53 o                         
   0  28   6         12.28         12.12         2.19 o                         
  -6   1   7          3.12          3.87         0.86 o                         
  -5   1   7          2.85          2.26         1.06 o                         
  -4   1   7        299.78        272.14        11.18 o                         
  -3   1   7          3.35          2.00         2.41 o                         
  -2   1   7         39.22         38.10         3.31 o                         
  -1   1   7          0.79          1.77         0.88 o                         
   0   1   7         56.23         55.99         5.78 o                         
   1   1   7        596.30        578.08        12.37 o                         
   2   1   7         18.62         19.34         3.20 o                         
   3   1   7         18.27         19.33         2.02 o                         
   4   1   7         86.67         79.78         5.97 o                         
   5   1   7         68.76         60.60         4.81 o                         
  -6   2   7          3.71          4.06         0.70 o                         
  -5   2   7         88.12         89.29         5.90 o                         
  -4   2   7         91.32         83.18         6.13 o                         
  -3   2   7         93.02         83.69         6.93 o                         
  -2   2   7         21.11         30.67         2.62 o                         
  -1   2   7        887.10        909.74        22.98 o                         
   0   2   7        391.58        361.53        18.29 o                         
   1   2   7       1962.19       2062.45        23.65 o                         
   2   2   7        769.78        817.71        38.63 o                         
   3   2   7         81.00         78.66         4.74 o                         
   4   2   7        110.60        116.17         7.17 o                         
   5   2   7         24.74         21.32         2.32 o                         
  -6   3   7         25.43         25.17         2.40 o                         
  -5   3   7         70.70         64.27         5.15 o                         
  -4   3   7         88.64        100.53         6.67 o                         
  -3   3   7         37.92         34.19         4.06 o                         
  -2   3   7        132.87        141.93         8.21 o                         
  -1   3   7         31.39         50.62         4.68 o                         
   0   3   7        263.38        310.11        18.99 o                         
   1   3   7         78.71        103.92         5.26 o                         
   2   3   7        774.05        805.26        30.64 o                         
   3   3   7         28.09         32.65         2.95 o                         
   4   3   7          9.51         14.10         2.36 o                         
   5   3   7         88.45         82.19         5.60 o                         
  -6   4   7         19.04         35.34         3.41 o                         
  -5   4   7        112.43         95.89         6.20 o                         
  -4   4   7          6.66          4.83         1.93 o                         
  -3   4   7        170.63        153.64         8.56 o                         
  -2   4   7         32.06         31.10         3.26 o                         
  -1   4   7        152.74        152.14         6.75 o                         
   0   4   7        586.06        720.63        48.75 o                         
   1   4   7        594.43        598.07        13.66 o                         
   2   4   7        378.59        341.68        13.83 o                         
   3   4   7          0.50          0.85         0.52 o                         
   4   4   7         28.36         23.25         3.22 o                         
   5   4   7         77.12         76.56         5.29 o                         
  -6   5   7         34.39         33.10         4.09 o                         
  -5   5   7         14.64         18.43         4.15 o                         
  -4   5   7        161.34        159.83        12.25 o                         
  -3   5   7        321.97        306.10        12.06 o                         
  -2   5   7          0.13          1.61         1.26 o                         
  -1   5   7          5.33          2.34         1.78 o                         
   0   5   7         62.89         61.36         4.70 o                         
   1   5   7         11.31         12.82         2.22 o                         
   2   5   7        450.89        415.86        15.29 o                         
   3   5   7         10.37          9.88         2.02 o                         
   4   5   7         47.75         43.32         4.41 o                         
   5   5   7          0.29         -0.49         0.61 o                         
  -6   6   7         79.96         77.16         5.85 o                         
  -5   6   7        242.70        246.88        14.38 o                         
  -4   6   7        326.54        330.12        17.73 o                         
  -3   6   7         47.02         43.20         6.23 o                         
  -2   6   7        196.20        182.49         9.67 o                         
  -1   6   7       1201.47       1173.56        23.72 o                         
   0   6   7       1366.09       1384.20        34.36 o                         
   1   6   7        391.34        423.24        17.69 o                         
   2   6   7         39.34         35.86         4.46 o                         
   3   6   7         40.76         45.24         3.01 o                         
   4   6   7          2.26          3.52         1.24 o                         
   5   6   7         44.43         50.85         4.31 o                         
  -6   7   7         25.82         23.39         3.25 o                         
  -5   7   7         67.41         68.11         7.48 o                         
  -4   7   7        212.70        190.71        13.49 o                         
  -3   7   7         23.62         17.75         4.04 o                         
  -2   7   7         65.10         62.06         5.71 o                         
  -1   7   7        443.63        422.55        23.08 o                         
   0   7   7          7.18         28.95         4.90 o                         
   1   7   7          0.34          3.86         1.26 o                         
   2   7   7          2.57          7.68         2.43 o                         
   3   7   7         83.83         85.22         5.09 o                         
   4   7   7          0.13          0.07         0.46 o                         
   5   7   7         82.24         92.02         5.64 o                         
  -5   8   7         76.05         73.03         7.66 o                         
  -4   8   7        184.80        149.53        11.99 o                         
  -3   8   7        121.64        109.93        10.10 o                         
  -2   8   7         34.23         25.77         4.96 o                         
  -1   8   7         26.42         35.05         4.15 o                         
   0   8   7         98.50        109.04         9.88 o                         
   1   8   7        317.19        295.50        11.50 o                         
   2   8   7        455.86        438.84        22.59 o                         
   3   8   7        224.42        222.17         7.93 o                         
   4   8   7          1.23          2.81         1.25 o                         
   5   8   7        137.46        154.68         7.27 o                         
  -5   9   7         71.09         73.75         7.52 o                         
  -4   9   7        237.32        220.74        14.48 o                         
  -3   9   7        393.50        391.65        15.26 o                         
  -2   9   7        369.14        340.05        19.64 o                         
  -1   9   7         38.18         43.30         6.09 o                         
   0   9   7         34.92         56.30         7.28 o                         
   1   9   7       2006.31       2024.80        43.57 o                         
   2   9   7        205.81        195.82         7.84 o                         
   3   9   7        590.03        533.85        12.85 o                         
   4   9   7        769.30        735.74        18.47 o                         
   5   9   7         10.01          9.48         1.67 o                         
  -5  10   7          0.01          0.38         1.12 o                         
  -4  10   7          1.48          1.45         1.21 o                         
  -3  10   7       1150.39       1023.43        23.06 o                         
  -2  10   7        256.41        230.86        16.44 o                         
  -1  10   7        253.32        224.65        11.10 o                         
   0  10   7       1173.61       1179.54        35.07 o                         
   1  10   7          1.35          8.51         3.10 o                         
   2  10   7         33.21         40.25         2.87 o                         
   3  10   7        309.04        287.43         9.11 o                         
   4  10   7          0.01          3.06         1.71 o                         
   5  10   7         36.72         38.91         3.35 o                         
  -5  11   7          9.61          8.04         2.37 o                         
  -4  11   7         35.20         37.35         4.09 o                         
  -3  11   7        493.35        444.44        14.64 o                         
  -2  11   7        363.84        356.66        12.61 o                         
  -1  11   7          2.29         10.71         2.61 o                         
   0  11   7         36.90         42.69         6.79 o                         
   1  11   7        135.08        144.49        12.26 o                         
   2  11   7        440.56        445.21         9.91 o                         
   3  11   7          9.49         11.23         1.89 o                         
   4  11   7        117.66        111.35         6.97 o                         
   5  11   7         38.18         42.02         3.38 o                         
  -5  12   7          9.23          9.63         2.41 o                         
  -4  12   7          4.63          3.01         1.00 o                         
  -3  12   7         90.98         67.27         5.76 o                         
  -2  12   7        698.70        705.81        18.05 o                         
  -1  12   7         56.77         63.73         8.52 o                         
   0  12   7        332.48        319.75        18.69 o                         
   1  12   7          7.08          9.75         2.30 o                         
   2  12   7        308.16        278.76         8.56 o                         
   3  12   7        410.40        370.53        10.30 o                         
   4  12   7         53.15         50.73         4.49 o                         
   5  12   7          1.74          3.44         0.88 o                         
  -5  13   7         46.39         46.82         5.37 o                         
  -4  13   7          1.97          1.43         0.31 o                         
  -3  13   7        245.16        239.32        10.73 o                         
  -2  13   7        284.49        284.57        16.73 o                         
  -1  13   7        137.41        145.13        11.88 o                         
   0  13   7       1192.76       1183.72        36.46 o                         
   1  13   7         18.86         17.65         1.90 o                         
   2  13   7        617.86        559.82        18.51 o                         
   3  13   7        220.01        237.62        10.23 o                         
   4  13   7         20.91         21.31         2.72 o                         
   5  13   7         76.24         95.81         6.69 o                         
  -5  14   7         39.22         42.57         4.95 o                         
  -4  14   7         36.24         45.06         4.36 o                         
  -3  14   7       1556.89       1566.77        50.31 o                         
  -2  14   7       1077.24        996.71        31.90 o                         
  -1  14   7       1058.85       1083.27        33.49 o                         
   0  14   7        239.86        250.79        25.35 o                         
   1  14   7        146.04        131.66         5.42 o                         
   2  14   7         41.25         40.94         3.41 o                         
   3  14   7         46.71         41.75         4.24 o                         
   4  14   7         46.11         45.37         3.95 o                         
   5  14   7         10.62         16.44         2.52 o                         
  -5  15   7         85.99        129.04         7.96 o                         
  -4  15   7          9.40         10.70         1.99 o                         
  -3  15   7        108.39         98.66         6.78 o                         
  -2  15   7        106.49         91.21         9.73 o                         
  -1  15   7        427.59        436.61        21.56 o                         
   0  15   7        120.29        108.83         5.74 o                         
   1  15   7         81.09         82.59         5.08 o                         
   2  15   7         32.25         25.92         2.63 o                         
   3  15   7         64.44         67.27         5.34 o                         
   4  15   7          8.64          7.90         1.54 o                         
  -4  16   7         46.63         54.18         4.45 o                         
  -3  16   7         49.93         39.79         6.24 o                         
  -2  16   7         79.12         72.59         8.69 o                         
  -1  16   7        171.17        172.57        13.90 o                         
   0  16   7        179.23        176.86         7.76 o                         
   1  16   7         62.08         49.31         3.86 o                         
   2  16   7         30.29         31.97         3.13 o                         
   3  16   7        480.62        497.08        14.39 o                         
   4  16   7          6.45          8.89         1.62 o                         
  -4  17   7         92.59        113.39         9.12 o                         
  -3  17   7          4.90          4.45         1.71 o                         
  -2  17   7        160.90        148.14        12.60 o                         
  -1  17   7         14.24         19.50         4.68 o                         
   0  17   7        208.77        224.23        10.50 o                         
   1  17   7         56.52         53.34         5.18 o                         
   2  17   7        110.14         89.42         5.21 o                         
   3  17   7        331.22        356.73        11.94 o                         
   4  17   7          0.07          0.50         0.42 o                         
  -4  18   7        124.13        145.14        10.06 o                         
  -3  18   7         60.02         59.98         7.40 o                         
  -2  18   7          3.98          2.39         1.62 o                         
  -1  18   7         95.15         91.84        10.61 o                         
   0  18   7         36.86         41.65         4.54 o                         
   1  18   7        410.02        381.40        13.68 o                         
   2  18   7         93.00         89.45         6.43 o                         
   3  18   7          1.16          0.67         0.40 o                         
   4  18   7          2.18          3.97         1.43 o                         
  -4  19   7         56.12         55.14         6.00 o                         
  -3  19   7        106.98        105.87         9.78 o                         
  -2  19   7         83.91         85.86         9.44 o                         
  -1  19   7        137.30        143.06        12.75 o                         
   0  19   7          3.94          5.35         1.31 o                         
   1  19   7        135.70        113.64         7.35 o                         
   2  19   7        500.08        463.13        14.42 o                         
   3  19   7         15.54         18.66         3.48 o                         
   4  19   7        103.03        115.83         6.87 o                         
  -4  20   7          5.98          5.04         1.97 o                         
  -3  20   7         69.11         73.83         7.89 o                         
  -2  20   7         57.85         72.09         8.54 o                         
  -1  20   7        197.91        207.96        14.95 o                         
   0  20   7          2.65          1.71         0.24 o                         
   1  20   7        188.31        173.67         8.96 o                         
   2  20   7         68.14         70.91         5.45 o                         
   3  20   7          1.76          2.20         1.24 o                         
  -4  21   7        160.65        212.19        10.69 o                         
  -3  21   7          3.71          6.05         2.04 o                         
  -2  21   7         31.26         36.11         5.93 o                         
  -1  21   7          3.87          5.15         2.41 o                         
   0  21   7         52.60         46.39         4.63 o                         
   1  21   7        179.57        168.14         8.56 o                         
   2  21   7         31.43         35.23         2.97 o                         
   3  21   7        216.91        224.72        13.91 o                         
  -3  22   7         69.11        109.59         9.13 o                         
  -2  22   7          0.01         -0.29         1.13 o                         
  -1  22   7         66.36         57.18         7.45 o                         
   0  22   7         17.45         18.65         2.89 o                         
   1  22   7        226.18        227.37         9.59 o                         
   2  22   7         26.48         25.72         2.50 o                         
   3  22   7        133.05        139.21         9.47 o                         
  -3  23   7          0.55          1.81         0.76 o                         
  -2  23   7         21.43         29.48         5.06 o                         
  -1  23   7         49.52         46.24         4.42 o                         
   0  23   7          5.03          4.19         1.49 o                         
   1  23   7         76.77         78.78         5.38 o                         
   2  23   7         36.76         43.50         2.95 o                         
   3  23   7         90.79        106.71         6.49 o                         
  -3  24   7          1.58          2.58         1.10 o                         
  -2  24   7         60.15         55.23         6.07 o                         
  -1  24   7         27.42         36.53         5.22 o                         
   0  24   7         43.89         40.29         3.73 o                         
   1  24   7          0.09          2.16         1.18 o                         
   2  24   7         60.10         67.86         3.41 o                         
  -2  25   7          2.25          4.32         1.08 o                         
  -1  25   7         18.93         17.22         3.28 o                         
   0  25   7         75.10         75.03         4.72 o                         
   1  25   7         47.20         37.77         3.25 o                         
  -2  26   7          0.92          2.43         0.99 o                         
  -1  26   7         22.00         19.88         3.17 o                         
   0  26   7         14.87         16.08         1.96 o                         
   1  26   7        121.94        126.61         5.32 o                         
  -5   0   8         10.07          6.37         1.82 o                         
  -4   0   8         24.90         27.58         5.06 o                         
  -3   0   8        161.89        144.70        11.46 o                         
  -2   0   8        206.64        164.75        13.56 o                         
  -1   0   8        115.06        147.61         8.43 o                         
   0   0   8       1596.32       1508.56        35.73 o                         
   1   0   8       1103.18       1148.26        34.42 o                         
   2   0   8       1297.14       1013.05        35.37 o                         
   3   0   8        475.22        427.48        22.13 o                         
   4   0   8        154.50        174.47        12.22 o                         
   5   0   8         47.74         41.34         5.29 o                         
  -5   1   8         29.47         28.98         3.27 o                         
  -4   1   8         10.65          7.51         1.99 o                         
  -3   1   8          2.59          2.60         1.03 o                         
  -2   1   8         57.27         44.97         4.88 o                         
  -1   1   8        737.49        699.90        22.65 o                         
   0   1   8          2.78          1.14         0.63 o                         
   1   1   8          0.16          1.00         1.57 o                         
   2   1   8        860.24        783.51        64.87 o                         
   3   1   8        570.03        524.08        17.04 o                         
   4   1   8        144.14        138.13         7.66 o                         
   5   1   8          2.00         -0.09         0.43 o                         
  -5   2   8          5.10          5.47         2.07 o                         
  -4   2   8          0.77          1.31         0.86 o                         
  -3   2   8        363.66        353.70        12.61 o                         
  -2   2   8        122.93         87.36        12.30 o                         
  -1   2   8        442.76        405.61        11.67 o                         
   0   2   8         23.36         31.43         5.18 o                         
   1   2   8        142.36        133.34         6.47 o                         
   2   2   8         24.39         33.07        10.22 o                         
   3   2   8        491.87        460.59        11.73 o                         
   4   2   8         49.58         43.09         3.65 o                         
   5   2   8         13.49         13.03         1.96 o                         
  -5   3   8         89.74         98.48         8.86 o                         
  -4   3   8        734.31        746.83        44.20 o                         
  -3   3   8        213.34        203.40         9.56 o                         
  -2   3   8         27.09         31.63         4.26 o                         
  -1   3   8         50.75         59.53         4.45 o                         
   0   3   8        381.32        373.05        18.15 o                         
   1   3   8         66.88         58.86         4.30 o                         
   2   3   8        284.93        283.54        13.20 o                         
   3   3   8         16.90         16.37         2.10 o                         
   4   3   8        136.91        125.87         7.51 o                         
   5   3   8         33.81         30.52         3.19 o                         
  -5   4   8         47.08         44.44         5.90 o                         
  -4   4   8          0.39          2.88         2.12 o                         
  -3   4   8         33.94         30.11         5.32 o                         
  -2   4   8          0.28          1.26         2.33 o                         
  -1   4   8        137.97        140.29         6.89 o                         
   0   4   8        105.58        135.85        10.97 o                         
   1   4   8         47.85         34.12         3.91 o                         
   2   4   8        275.48        260.22        13.46 o                         
   3   4   8         27.57         29.29         2.84 o                         
   4   4   8         75.60         70.61         5.59 o                         
   5   4   8         78.46         74.76         4.03 o                         
  -5   5   8        159.93        162.65        11.20 o                         
  -4   5   8        104.57         89.59         9.25 o                         
  -3   5   8        148.21        160.95        12.39 o                         
  -2   5   8         24.45         32.37         4.26 o                         
  -1   5   8        344.96        368.62        11.20 o                         
   0   5   8        951.56        925.44        29.30 o                         
   1   5   8        182.07        196.39         9.54 o                         
   2   5   8        756.62        735.49        41.19 o                         
   3   5   8         28.20         31.04         2.53 o                         
   4   5   8         39.16         32.95         3.73 o                         
   5   5   8          0.81          0.59         0.44 o                         
  -5   6   8         44.46         49.09         6.08 o                         
  -4   6   8        392.36        339.02        18.09 o                         
  -3   6   8          0.22          2.58         1.52 o                         
  -2   6   8          5.44         11.80         3.55 o                         
  -1   6   8         14.77         23.48         3.54 o                         
   0   6   8        177.96        158.80        12.24 o                         
   1   6   8        582.50        585.91        19.49 o                         
   2   6   8        553.98        531.60        12.18 o                         
   3   6   8        186.92        182.10         6.24 o                         
   4   6   8         84.66         80.26         5.95 o                         
   5   6   8         38.62         47.64         3.85 o                         
  -5   7   8         49.39         59.78         6.83 o                         
  -4   7   8          5.46          9.65         3.35 o                         
  -3   7   8         62.30         53.47         7.17 o                         
  -2   7   8          9.34          4.81         2.27 o                         
  -1   7   8         52.85         28.83         8.30 o                         
   0   7   8        297.11        242.19        15.64 o                         
   1   7   8         13.17         17.41         3.94 o                         
   2   7   8         59.52         52.69         3.91 o                         
   3   7   8        279.08        270.95         8.82 o                         
   4   7   8          2.03          1.45         0.51 o                         
   5   7   8          0.98          1.62         0.76 o                         
  -5   8   8         13.05         16.97         3.69 o                         
  -4   8   8         77.54         77.21         8.63 o                         
  -3   8   8         35.79         34.10         5.85 o                         
  -2   8   8          1.28          1.88         1.47 o                         
  -1   8   8         55.96         61.48         5.92 o                         
   0   8   8         94.40         96.15         9.97 o                         
   2   8   8         14.30         15.93         2.01 o                         
   3   8   8          4.59          3.68         1.06 o                         
   4   8   8         19.61         16.19         2.70 o                         
   5   8   8        231.68        250.58         8.86 o                         
  -5   9   8          8.88         10.96         2.71 o                         
  -4   9   8         23.96         24.37         4.83 o                         
  -3   9   8       1528.24       1373.73        36.80 o                         
  -2   9   8          6.26          7.24         1.75 o                         
  -1   9   8         76.24         70.64         9.83 o                         
   0   9   8        342.00        364.40        19.98 o                         
   2   9   8        135.96        123.08         6.32 o                         
   3   9   8         42.04         37.50         3.25 o                         
   4   9   8         89.03         93.66         6.30 o                         
   5   9   8         46.37         48.46         3.48 o                         
  -5  10   8          3.64          5.92         1.92 o                         
  -4  10   8         20.30         23.46         4.68 o                         
  -3  10   8         26.09         36.20         4.18 o                         
  -2  10   8        406.46        379.30        13.48 o                         
  -1  10   8        940.01        866.15        22.85 o                         
   0  10   8        180.77        146.82        12.96 o                         
   1  10   8         87.04         82.07         4.86 o                         
   2  10   8        389.63        367.29        10.13 o                         
   3  10   8        238.53        231.76         8.20 o                         
   4  10   8         33.04         34.62         3.81 o                         
   5  10   8         25.82         25.81         2.54 o                         
  -5  11   8          3.85          5.19         1.93 o                         
  -4  11   8         98.72         89.82         8.95 o                         
  -3  11   8        306.49        284.88        21.10 o                         
  -2  11   8        898.30        883.55        20.84 o                         
  -1  11   8        112.50        135.17         8.63 o                         
   0  11   8          0.24          0.88         0.97 o                         
   1  11   8         82.95         86.37         4.31 o                         
   2  11   8        150.47        132.84         6.08 o                         
   3  11   8         15.86         18.35         2.33 o                         
   4  11   8         89.47         90.25         5.86 o                         
   5  11   8         66.86         79.26         5.93 o                         
  -5  12   8          0.00          1.52         1.45 o                         
  -4  12   8          1.46          1.93         1.75 o                         
  -3  12   8         33.90         32.95         4.00 o                         
  -2  12   8        105.67        119.99         7.72 o                         
  -1  12   8        726.17        730.08        19.22 o                         
   0  12   8       2324.09       2307.93        26.74 o                         
   1  12   8        230.90        214.95         6.92 o                         
   2  12   8         61.68         60.72         4.12 o                         
   3  12   8         59.03         57.56         4.73 o                         
   4  12   8          8.48          7.74         1.60 o                         
   5  12   8          0.13         -0.44         0.67 o                         
  -5  13   8         71.12         94.43         7.16 o                         
  -4  13   8         38.89         33.29         3.70 o                         
  -3  13   8          2.18          1.38         1.18 o                         
  -2  13   8        906.59        942.91        38.63 o                         
  -1  13   8        137.43        140.79         8.38 o                         
   0  13   8        638.07        643.28        14.13 o                         
   1  13   8          3.40          6.17         1.10 o                         
   2  13   8          4.27          4.88         1.15 o                         
   3  13   8         10.52         11.80         2.23 o                         
   4  13   8         93.61        109.14         8.69 o                         
  -5  14   8         10.21         15.42         2.72 o                         
  -4  14   8          0.51          1.88         0.91 o                         
  -3  14   8          9.77         10.73         2.39 o                         
  -2  14   8       1656.19       1577.62        41.19 o                         
  -1  14   8        354.60        390.02        21.51 o                         
   0  14   8          6.76          6.19         1.63 o                         
   1  14   8        138.27        118.43         6.14 o                         
   2  14   8          9.93          7.40         1.68 o                         
   3  14   8         75.20         63.91         7.58 o                         
   4  14   8          0.39          1.96         1.16 o                         
  -4  15   8          8.99         13.39         2.15 o                         
  -3  15   8         50.57         57.07         5.14 o                         
  -2  15   8          2.02          4.54         2.57 o                         
  -1  15   8        104.85        108.64        11.36 o                         
   0  15   8          2.50          5.24         1.76 o                         
   1  15   8         21.85          9.96         1.71 o                         
   2  15   8          4.48          1.25         0.45 o                         
   3  15   8          8.75          6.89         2.65 o                         
   4  15   8        137.41        144.59         9.27 o                         
  -4  16   8         43.55         42.50         3.76 o                         
  -3  16   8         13.88          8.78         2.62 o                         
  -2  16   8        495.67        503.53        23.26 o                         
  -1  16   8          4.58          6.30         2.30 o                         
   0  16   8        229.03        260.85        15.95 o                         
   1  16   8         23.91         21.95         3.20 o                         
   2  16   8        104.27        121.96         7.59 o                         
   3  16   8          0.03         -0.04         0.04 o                         
   4  16   8         20.69         24.28         3.59 o                         
  -4  17   8          9.09          8.73         2.20 o                         
  -3  17   8         28.78         27.11         5.02 o                         
  -2  17   8         15.47         11.59         3.79 o                         
  -1  17   8         52.93         60.96         5.51 o                         
   0  17   8        437.58        422.51        17.97 o                         
   1  17   8        146.76        136.02        11.71 o                         
   2  17   8         15.73         17.85         2.89 o                         
   3  17   8         17.38         16.97         3.56 o                         
   4  17   8          0.33          1.50         0.91 o                         
  -4  18   8         13.63         13.37         2.87 o                         
  -3  18   8        116.16        104.92         9.59 o                         
  -2  18   8        164.79        152.04        12.80 o                         
  -1  18   8         23.29         19.95         3.12 o                         
   0  18   8        135.37        115.49         9.64 o                         
   1  18   8         81.57         65.62         5.48 o                         
   2  18   8         83.06         83.80         6.06 o                         
   3  18   8          0.01          0.64         0.84 o                         
   4  18   8         60.17         57.05         4.73 o                         
  -4  19   8         40.55         50.70         5.14 o                         
  -3  19   8         18.70         20.70         3.98 o                         
  -2  19   8         15.88         15.78         2.70 o                         
  -1  19   8          2.69          2.08         0.70 o                         
   0  19   8        201.54        194.22         9.39 o                         
   1  19   8          2.47          3.22         1.18 o                         
   2  19   8         32.72         36.53         3.94 o                         
   3  19   8         53.08         49.66         5.50 o                         
  -3  20   8         10.70          6.95         1.49 o                         
  -2  20   8          0.27          1.54         1.40 o                         
  -1  20   8          4.64          4.27         1.66 o                         
   0  20   8          3.55          8.44         1.90 o                         
   1  20   8        314.25        338.95        13.76 o                         
   2  20   8        516.70        528.05        14.24 o                         
   3  20   8          0.55          0.53         0.78 o                         
  -3  21   8         21.86         23.43         4.15 o                         
  -2  21   8         80.58         75.26         8.15 o                         
  -1  21   8          3.62          2.31         1.75 o                         
   0  21   8          7.56          7.83         1.58 o                         
   1  21   8          6.47          7.35         1.71 o                         
   2  21   8        168.31        174.95        10.35 o                         
   3  21   8          0.72          0.13         0.57 o                         
  -3  22   8          0.28          2.60         1.54 o                         
  -2  22   8          4.96          9.57         2.73 o                         
  -1  22   8        111.38        105.27         9.58 o                         
   0  22   8        100.07         90.67         5.80 o                         
   1  22   8        130.47        144.26         7.22 o                         
   2  22   8        183.21        175.22         8.67 o                         
  -3  23   8         20.51         20.39         3.21 o                         
  -2  23   8         10.57         13.48         2.96 o                         
  -1  23   8         18.54         22.52         4.11 o                         
   0  23   8        132.28        141.70         6.83 o                         
   1  23   8         57.85         56.81         4.20 o                         
   2  23   8         10.64         15.20         2.76 o                         
  -2  24   8          7.30          6.45         1.85 o                         
  -1  24   8          0.49          0.68         0.71 o                         
   0  24   8         49.94         45.73         3.59 o                         
   1  24   8          0.44          0.44         0.50 o                         
   2  24   8        175.18        179.24         8.35 o                         
  -2  25   8          0.20          0.95         0.80 o                         
  -1  25   8          0.80          0.39         0.39 o                         
   0  25   8         50.84         45.05         4.87 o                         
   1  25   8          5.85          6.47         1.20 o                         
  -1  26   8          1.76          2.81         1.16 o                         
   0  26   8          7.35          5.30         1.58 o                         
  -5   1   9         54.40         59.71         4.46 o                         
  -4   1   9         30.17         33.04         3.89 o                         
  -3   1   9          1.09          0.92         1.05 o                         
  -2   1   9         94.48         95.23         6.72 o                         
  -1   1   9        211.66        211.01        14.77 o                         
   0   1   9        472.69        486.82        22.03 o                         
   1   1   9         73.15         82.46         9.78 o                         
   2   1   9        424.74        404.22        32.51 o                         
   3   1   9        167.07        143.37         8.18 o                         
   4   1   9         25.83         18.59         2.71 o                         
   5   1   9          0.22          0.57         0.29 o                         
  -5   2   9         38.58         32.36         4.83 o                         
  -4   2   9          1.07          2.95         1.63 o                         
  -3   2   9        203.27        190.41        16.37 o                         
  -2   2   9        121.54        139.24        18.94 o                         
  -1   2   9        546.08        469.60        21.79 o                         
   0   2   9        472.59        443.21        21.35 o                         
   1   2   9         98.55         91.04        10.15 o                         
   2   2   9        507.35        434.74        20.07 o                         
   3   2   9         32.58         30.65         2.99 o                         
   4   2   9          3.13          3.59         1.03 o                         
   5   2   9         10.14         12.61         1.91 o                         
  -5   3   9          1.36          3.30         1.59 o                         
  -4   3   9        152.12        152.00         8.33 o                         
  -3   3   9        128.81        131.20         7.95 o                         
  -2   3   9          3.38          1.48         0.54 o                         
  -1   3   9          0.37          3.99         1.71 o                         
   0   3   9        113.54        106.00        10.56 o                         
   1   3   9        185.32        184.52        14.43 o                         
   2   3   9       1388.78       1236.93        23.02 o                         
   3   3   9          0.05          1.38         0.65 o                         
   4   3   9         18.03         15.72         2.59 o                         
   5   3   9         23.26         30.41         2.88 o                         
  -5   4   9         33.06         32.40         4.87 o                         
  -4   4   9        107.21        110.42        10.21 o                         
  -3   4   9          0.83          2.42         1.11 o                         
  -2   4   9         38.26         32.82         3.91 o                         
  -1   4   9       1069.33        752.47        21.13 o                         
   0   4   9         82.10         77.35         8.97 o                         
   1   4   9        285.45        298.11        18.42 o                         
   2   4   9        881.28        849.28        24.02 o                         
   3   4   9          1.77          3.59         0.69 o                         
   4   4   9         77.36         66.23         5.23 o                         
   5   4   9         13.15         11.89         1.76 o                         
  -5   5   9          3.66         12.32         3.09 o                         
  -4   5   9        254.91        252.02        15.51 o                         
  -3   5   9        303.14        287.47        16.77 o                         
  -2   5   9        448.10        449.00        21.06 o                         
  -1   5   9          1.35         -0.04         0.18 o                         
   0   5   9          0.47          1.79         0.26 o                         
   1   5   9          1.05          0.12         1.02 o                         
   2   5   9        152.09        144.29         6.28 o                         
   3   5   9        130.68        122.08         5.78 o                         
   4   5   9         89.09         89.35         5.96 o                         
   5   5   9          1.54          1.53         0.63 o                         
  -5   6   9        185.77        198.14        11.77 o                         
  -4   6   9        134.70        134.54        11.27 o                         
  -3   6   9         14.59         13.73         3.62 o                         
  -2   6   9         28.04         31.02         5.56 o                         
  -1   6   9          0.57          0.75         3.04 o                         
   0   6   9          3.47          7.34         2.95 o                         
   1   6   9          1.24          3.41         1.63 o                         
   2   6   9         16.99         17.28         2.17 o                         
   3   6   9          1.64          1.93         0.62 o                         
   4   6   9          1.85          3.26         1.13 o                         
   5   6   9         67.20         67.72         3.96 o                         
  -5   7   9         20.04         24.13         4.03 o                         
  -4   7   9          9.47         10.29         3.21 o                         
  -3   7   9        157.55        140.67        11.84 o                         
  -2   7   9         55.21         54.21         7.29 o                         
  -1   7   9         65.45         66.98         5.61 o                         
   0   7   9         40.70         40.76         6.73 o                         
   1   7   9       1329.63       1301.24        20.83 o                         
   2   7   9         42.70         49.99         3.68 o                         
   3   7   9          0.13          0.74         0.77 o                         
   4   7   9         62.52         60.30         4.89 o                         
   5   7   9          0.06          0.64         0.71 o                         
  -5   8   9        104.40         97.51         8.03 o                         
  -4   8   9        182.51        174.87        12.67 o                         
  -3   8   9        190.67        179.87        13.41 o                         
  -2   8   9         95.58        108.60        10.44 o                         
  -1   8   9        768.89        822.95        16.39 o                         
   0   8   9         39.40         45.42         4.47 o                         
   1   8   9          0.31          0.97         0.94 o                         
   2   8   9        400.55        399.04        11.65 o                         
   3   8   9        114.75        110.99         5.80 o                         
   4   8   9          0.58          0.42         0.36 o                         
   5   8   9         18.16         19.79         2.88 o                         
  -5   9   9          0.01          1.85         0.79 o                         
  -4   9   9          0.45          1.71         1.86 o                         
  -3   9   9        193.40        186.52        13.70 o                         
  -2   9   9        283.59        309.98        19.71 o                         
  -1   9   9        160.95        169.63         7.49 o                         
   0   9   9         25.54         23.43         2.62 o                         
   1   9   9        390.23        349.14        10.39 o                         
   2   9   9        109.54         95.76         5.15 o                         
   3   9   9         74.71         75.09         4.59 o                         
   4   9   9         12.39         14.91         2.35 o                         
  -5  10   9          8.36          8.78         2.27 o                         
  -4  10   9          3.93          2.61         2.01 o                         
  -3  10   9          0.37          1.25         1.45 o                         
  -2  10   9       1791.37       1938.43       114.17 o                         
  -1  10   9        251.00        273.59         9.55 o                         
   0  10   9         71.53         68.64         4.65 o                         
   1  10   9         48.99         54.25         4.07 o                         
   2  10   9          0.23          1.79         0.61 o                         
   3  10   9         10.58         13.13         1.81 o                         
   4  10   9        100.73        100.01         5.73 o                         
  -5  11   9         11.30         17.38         3.01 o                         
  -4  11   9        209.96        237.68        14.19 o                         
  -3  11   9        208.01        234.29        15.07 o                         
  -2  11   9       2272.55       2537.38       100.44 o                         
  -1  11   9        391.32        392.14        11.50 o                         
   0  11   9        175.27        157.54         7.14 o                         
   1  11   9         49.28         45.04         3.73 o                         
   2  11   9         38.66         35.15         3.89 o                         
   3  11   9         46.99         45.24         3.45 o                         
   4  11   9         89.90         94.50         7.95 o                         
  -5  12   9          4.85          7.34         1.84 o                         
  -4  12   9          0.60          0.75         0.90 o                         
  -3  12   9          2.15          1.67         0.81 o                         
  -2  12   9        148.58        181.49         9.95 o                         
  -1  12   9          0.61          2.10         0.73 o                         
   0  12   9        139.84        120.51         6.22 o                         
   1  12   9         37.08         39.58         3.44 o                         
   2  12   9         23.83         28.66         3.86 o                         
   3  12   9          6.84          9.76         1.96 o                         
   4  12   9         79.75         78.71         7.03 o                         
  -4  13   9          2.00          2.30         0.33 o                         
  -3  13   9        146.39        143.07         8.29 o                         
  -2  13   9        119.00        129.67         6.63 o                         
  -1  13   9        464.67        464.03        15.36 o                         
   0  13   9         34.88         34.74         3.33 o                         
   1  13   9         42.63         36.44         2.85 o                         
   2  13   9         16.21         15.44         2.42 o                         
   3  13   9          0.62          0.72         0.69 o                         
   4  13   9        242.52        282.28        12.83 o                         
  -4  14   9          2.20          5.44         1.63 o                         
  -3  14   9        116.68        128.70         7.72 o                         
  -2  14   9         15.03         16.06         2.87 o                         
  -1  14   9        444.41        475.44        15.21 o                         
   0  14   9        150.64        162.69         7.14 o                         
   1  14   9         55.75         44.78         3.16 o                         
   2  14   9          2.99          3.81         1.03 o                         
   3  14   9          3.79          3.63         1.51 o                         
   4  14   9          4.28          6.45         1.90 o                         
  -4  15   9         31.08         37.26         3.41 o                         
  -3  15   9         16.10         15.55         2.01 o                         
  -2  15   9         61.09         76.74         6.79 o                         
  -1  15   9         19.61         19.33         3.15 o                         
   0  15   9         86.51        101.12         7.06 o                         
   1  15   9         80.72         93.23         6.56 o                         
   2  15   9        152.99        124.99        26.97 o                         
   3  15   9         80.15         77.71         7.77 o                         
   4  15   9          0.45          0.79         0.65 o                         
  -4  16   9        103.81        122.70         5.70 o                         
  -3  16   9        367.66        445.17        20.50 o                         
  -2  16   9         23.88         21.23         4.84 o                         
  -1  16   9          0.27          0.40         0.65 o                         
   0  16   9        195.55        159.79         8.84 o                         
   1  16   9        226.96        182.71         9.11 o                         
   2  16   9         93.79         73.77        23.41 o                         
   3  16   9         27.45         32.74         4.80 o                         
   4  16   9          7.48         10.04         2.09 o                         
  -4  17   9         25.86         20.85         3.06 o                         
  -3  17   9         22.08         26.75         4.84 o                         
  -2  17   9        134.15        151.23        12.33 o                         
  -1  17   9         23.85         23.34         3.39 o                         
   0  17   9        197.71        188.15         9.44 o                         
   1  17   9          3.76          4.40         1.34 o                         
   2  17   9         67.17         49.23        17.48 o                         
   3  17   9         73.40         63.16         6.41 o                         
  -3  18   9          0.68          0.54         0.95 o                         
  -2  18   9         11.21         11.86         2.21 o                         
  -1  18   9        177.12        197.82         9.53 o                         
   0  18   9         12.38          8.90         2.00 o                         
   1  18   9        203.40        184.12         8.84 o                         
   2  18   9          0.02          1.50         1.37 o                         
   3  18   9        150.98        165.33         9.91 o                         
  -3  19   9        143.40        139.62        10.90 o                         
  -2  19   9        298.17        307.40        12.00 o                         
  -1  19   9         25.52         21.30         3.97 o                         
   0  19   9        150.38        119.54         7.02 o                         
   1  19   9         75.48         68.14         5.23 o                         
   2  19   9        108.93        107.95         8.87 o                         
   3  19   9        111.97        123.82         5.44 o                         
  -3  20   9        108.11        108.82         5.30 o                         
  -2  20   9         70.35         88.81         5.49 o                         
  -1  20   9          1.69          1.31         0.82 o                         
   0  20   9         66.01         69.19         7.67 o                         
   1  20   9          8.68         11.22         2.08 o                         
   2  20   9          5.12          3.05         1.44 o                         
   3  20   9          0.29          0.83         0.53 o                         
  -3  21   9          8.19         10.53         2.39 o                         
  -2  21   9         69.56         86.38         7.92 o                         
  -1  21   9          1.35          3.05         1.07 o                         
   0  21   9         37.98         30.33         4.92 o                         
   1  21   9         50.58         52.53         4.24 o                         
   2  21   9        156.65        164.56         9.75 o                         
  -3  22   9        153.10        171.56         8.47 o                         
  -2  22   9         35.59         54.13         5.85 o                         
  -1  22   9          4.87          8.13         2.30 o                         
   0  22   9         11.48         10.92         2.65 o                         
   1  22   9         11.46         12.57         2.88 o                         
   2  22   9         29.60         28.70         3.73 o                         
  -2  23   9         40.14         57.32         5.43 o                         
  -1  23   9         57.19         41.55         4.95 o                         
   0  23   9         10.03         10.24         2.54 o                         
   1  23   9        121.14        115.91         7.87 o                         
   2  23   9          6.01          5.34         1.41 o                         
  -2  24   9          0.22          1.67         0.75 o                         
  -1  24   9          0.03          0.10         0.42 o                         
   0  24   9          0.62          0.11         0.23 o                         
   1  24   9        187.10        194.35         9.24 o                         
  -1  25   9          5.50          5.77         1.50 o                         
   0  25   9         24.77         28.66         3.43 o                         
  -5   0  10         13.06         15.67         2.91 o                         
  -4   0  10         64.80         62.36         7.50 o                         
  -3   0  10        166.40        213.96        14.88 o                         
  -2   0  10        330.33        342.51        18.96 o                         
  -1   0  10        959.09       1068.66        32.27 o                         
   0   0  10        308.15        293.38        16.21 o                         
   1   0  10         63.80         47.19         6.38 o                         
   2   0  10        349.16        316.23        15.95 o                         
   3   0  10        641.16        625.83        23.99 o                         
   4   0  10        276.52        285.61        14.59 o                         
  -5   1  10          0.57          2.19         0.95 o                         
  -4   1  10         64.81         60.34         5.10 o                         
  -3   1  10          0.06          2.22         1.65 o                         
  -2   1  10         31.53         28.30         3.86 o                         
  -1   1  10        243.82        240.66         8.87 o                         
   0   1  10        102.37         92.46         5.18 o                         
   1   1  10        151.03        145.43         8.00 o                         
   2   1  10        295.21        260.38         9.69 o                         
   3   1  10        792.17        712.24        18.01 o                         
   4   1  10         12.54         13.52         2.33 o                         
  -5   2  10          8.45         18.51         3.22 o                         
  -4   2  10          9.40          9.32         1.87 o                         
  -3   2  10         79.34         81.55         6.51 o                         
  -2   2  10        262.11        237.63        11.20 o                         
  -1   2  10         81.55         79.16         5.08 o                         
   0   2  10         98.75         87.40         5.04 o                         
   1   2  10        565.36        526.60        12.48 o                         
   2   2  10        186.47        165.00         7.64 o                         
   3   2  10        327.09        335.80        10.02 o                         
   4   2  10         14.74          9.32         2.46 o                         
  -5   3  10          0.30          3.48         1.65 o                         
  -4   3  10         12.72         10.29         3.07 o                         
  -3   3  10          4.98          8.42         2.01 o                         
  -2   3  10          5.10          3.67         1.51 o                         
  -1   3  10         12.73         19.89         2.52 o                         
   0   3  10        407.68        393.03        10.73 o                         
   1   3  10        347.53        347.75        10.10 o                         
   2   3  10          1.85          2.43         1.25 o                         
   3   3  10          5.79          6.62         1.47 o                         
   4   3  10          0.01         -0.35         0.54 o                         
  -5   4  10         42.55         50.56         5.54 o                         
  -4   4  10         27.88         30.89         5.06 o                         
  -3   4  10         19.15         25.50         3.46 o                         
  -2   4  10         36.83         33.56         4.30 o                         
  -1   4  10        325.51        335.33        13.08 o                         
   0   4  10         63.06         71.74         5.77 o                         
   1   4  10        811.42        752.34        14.93 o                         
   2   4  10        141.61        133.31         7.15 o                         
   3   4  10         19.30         19.38         2.01 o                         
   4   4  10         16.35         15.21         2.55 o                         
  -5   5  10          1.33          0.95         0.49 o                         
  -4   5  10         19.49         16.88         3.74 o                         
  -3   5  10          2.83          3.62         2.15 o                         
  -2   5  10          4.66          6.20         2.77 o                         
  -1   5  10        181.55        188.41         9.84 o                         
   0   5  10        952.30        902.85        20.70 o                         
   1   5  10        614.69        547.97        16.13 o                         
   2   5  10         25.80         26.33         4.20 o                         
   3   5  10         47.37         48.65         3.21 o                         
   4   5  10          4.66          5.53         1.29 o                         
  -5   6  10         11.29         12.06         2.61 o                         
  -4   6  10          2.30          2.26         1.09 o                         
  -3   6  10        116.73        116.54        11.08 o                         
  -2   6  10          4.16          2.69         1.40 o                         
  -1   6  10        208.53        215.10        10.53 o                         
   0   6  10          7.98          7.24         1.89 o                         
   1   6  10          2.38          2.53         1.05 o                         
   2   6  10         76.07         79.33         8.52 o                         
   3   6  10        485.86        484.16        11.85 o                         
   4   6  10          0.34         -0.19         0.53 o                         
  -5   7  10         45.56         47.53         5.17 o                         
  -4   7  10          1.29          2.23         0.46 o                         
  -3   7  10        715.39        731.57        27.88 o                         
  -2   7  10          5.11          9.90         3.26 o                         
  -1   7  10         17.11         15.59         2.83 o                         
   0   7  10        116.12        119.99         7.60 o                         
   1   7  10         32.50         29.38         3.69 o                         
   2   7  10        388.19        387.88        23.32 o                         
   3   7  10         18.25         17.97         2.17 o                         
   4   7  10         24.30         32.01         3.21 o                         
  -5   8  10         81.26         95.13         7.13 o                         
  -4   8  10         24.30         23.65         4.30 o                         
  -3   8  10       1160.18       1205.66        35.66 o                         
  -2   8  10          9.94          9.85         3.21 o                         
  -1   8  10        241.80        248.93        11.38 o                         
   0   8  10        209.84        202.69         9.90 o                         
   1   8  10         14.07         16.54         2.22 o                         
   2   8  10         19.02         13.84         2.29 o                         
   3   8  10          4.21          2.36         0.87 o                         
   4   8  10          0.01          0.99         0.56 o                         
  -5   9  10         16.80         15.76         2.80 o                         
  -4   9  10          9.45          8.58         2.28 o                         
  -3   9  10        144.71        160.33        12.81 o                         
  -2   9  10         79.99         83.42         9.46 o                         
  -1   9  10         22.99         15.94         2.73 o                         
   0   9  10         79.46         66.84         4.60 o                         
   1   9  10         70.39         54.72         4.10 o                         
   2   9  10        123.59        133.98         7.68 o                         
   3   9  10         15.99         16.52         2.12 o                         
   4   9  10          6.57          7.45         2.03 o                         
  -5  10  10         20.89         29.83         3.64 o                         
  -4  10  10         73.65         83.66         8.34 o                         
  -3  10  10         28.00         37.88         6.24 o                         
  -2  10  10        420.65        453.21        12.46 o                         
  -1  10  10        274.55        280.49        16.69 o                         
   0  10  10         27.43         25.08         2.80 o                         
   1  10  10        145.48        131.44         6.38 o                         
   2  10  10         10.17         13.26         2.34 o                         
   3  10  10         64.64         78.81         5.56 o                         
   4  10  10         42.18         57.88         5.66 o                         
  -4  11  10          1.13          3.24         1.39 o                         
  -3  11  10        197.62        222.24        14.98 o                         
  -2  11  10        171.89        185.54         7.89 o                         
  -1  11  10         51.81         51.38         5.00 o                         
   0  11  10        250.59        262.84         9.21 o                         
   1  11  10        201.34        205.84         8.00 o                         
   2  11  10         33.90         39.58         4.07 o                         
   3  11  10          6.55          7.95         1.75 o                         
   4  11  10          4.90          5.98         1.77 o                         
  -4  12  10        122.45        143.66        10.07 o                         
  -3  12  10        298.57        299.11        16.79 o                         
  -2  12  10         96.03        102.34         5.78 o                         
  -1  12  10        214.89        227.92        10.55 o                         
   0  12  10          0.10          2.02         0.86 o                         
   1  12  10        243.46        250.70         8.77 o                         
   2  12  10          2.02          4.85         1.52 o                         
   3  12  10         97.89        113.95         6.42 o                         
   4  12  10          0.16          0.83         0.83 o                         
  -4  13  10         16.94         17.08         2.32 o                         
  -3  13  10          0.69         -0.39         0.86 o                         
  -2  13  10          6.11          9.56         1.81 o                         
  -1  13  10        313.62        321.17        12.33 o                         
   0  13  10        171.98        151.58         6.89 o                         
   1  13  10        347.85        311.59        11.68 o                         
   2  13  10         22.07         16.38         3.06 o                         
   3  13  10         18.34         12.86         2.02 o                         
   4  13  10         44.12         50.94         4.76 o                         
  -4  14  10          7.44          5.79         1.18 o                         
  -3  14  10          4.12          9.09         1.49 o                         
  -2  14  10          0.73          1.06         0.37 o                         
  -1  14  10         66.72         67.01         6.90 o                         
   0  14  10         16.96         15.46         2.06 o                         
   1  14  10         27.19         24.30         3.19 o                         
   2  14  10         16.15         16.46         3.32 o                         
   3  14  10          5.26          7.71         2.27 o                         
  -4  15  10         16.09         17.75         2.87 o                         
  -3  15  10         16.45         14.18         1.85 o                         
  -2  15  10          6.50          6.55         1.59 o                         
  -1  15  10          4.93          6.46         1.92 o                         
   0  15  10        122.73        109.98         5.67 o                         
   1  15  10         13.94         14.21         3.64 o                         
   2  15  10          3.58          0.67         0.68 o                         
   3  15  10          4.58          1.99         1.17 o                         
  -3  16  10         19.48         16.18         3.41 o                         
  -2  16  10          0.54          0.60         0.75 o                         
  -1  16  10          8.31          8.12         1.91 o                         
   0  16  10          9.65         19.21         2.93 o                         
   1  16  10          0.36         -0.40         1.33 o                         
   2  16  10          6.73          3.15         1.87 o                         
   3  16  10          2.77          2.07         0.86 o                         
  -3  17  10         75.90         65.40         4.60 o                         
  -2  17  10          6.36          5.43         1.52 o                         
  -1  17  10        115.96        132.55         7.62 o                         
   0  17  10        119.99        147.18         7.93 o                         
   1  17  10         11.55         12.75         4.03 o                         
   2  17  10         25.91         18.90         8.54 o                         
   3  17  10         40.55         43.27         4.67 o                         
  -3  18  10         49.60         46.13         3.55 o                         
  -2  18  10         12.19         12.37         2.20 o                         
  -1  18  10          0.89          4.15         1.94 o                         
   0  18  10          0.28          0.69         0.50 o                         
   1  18  10          0.83         -0.07         3.03 o                         
   2  18  10         13.14         13.04         7.86 o                         
   3  18  10         10.30         12.92         2.39 o                         
  -3  19  10         88.40         83.83         5.95 o                         
  -2  19  10        120.93        119.47         8.45 o                         
  -1  19  10          0.02          2.15         1.10 o                         
   0  19  10          3.98          1.84         0.92 o                         
   1  19  10         34.45         25.37        13.59 o                         
   2  19  10         23.95         22.07         3.59 o                         
  -3  20  10         12.80         15.88         2.61 o                         
  -2  20  10         99.27        114.62         5.66 o                         
  -1  20  10         19.61         16.14         2.25 o                         
   0  20  10         10.20          9.10         2.43 o                         
   1  20  10        328.70        324.14        14.75 o                         
   2  20  10          7.75         10.36         2.27 o                         
  -2  21  10          0.59          1.69         1.01 o                         
  -1  21  10          0.63          2.79         1.32 o                         
   0  21  10          9.94          5.81         1.92 o                         
   1  21  10          0.23          1.36         0.99 o                         
   2  21  10        122.06        130.08         7.57 o                         
  -2  22  10          0.61          1.07         0.72 o                         
  -1  22  10          0.32          0.14         0.20 o                         
   0  22  10        104.44        103.63         7.73 o                         
   1  22  10         11.21         15.76         2.80 o                         
  -1  23  10          4.04          4.09         1.40 o                         
   0  23  10         46.87         57.72         5.24 o                         
   1  23  10         21.39         34.63         3.70 o                         
  -5   1  11         27.53         20.65         3.14 o                         
  -4   1  11         83.20         80.43         5.61 o                         
  -3   1  11         60.78         66.27         5.89 o                         
  -2   1  11          4.36          3.90         1.00 o                         
  -1   1  11         85.32         78.53         4.98 o                         
   0   1  11          0.23          3.85         1.19 o                         
   1   1  11        185.03        182.08         9.06 o                         
   2   1  11         72.04         73.38         7.28 o                         
   3   1  11         34.50         34.45         3.03 o                         
   4   1  11          0.98          0.62         0.35 o                         
  -5   2  11          0.05         -1.14         1.14 o                         
  -4   2  11          3.40          3.28         1.21 o                         
  -3   2  11          0.69          3.65         1.64 o                         
  -2   2  11        119.12        121.15         6.47 o                         
  -1   2  11         13.31         14.48         2.03 o                         
   0   2  11          3.14          5.25         1.36 o                         
   1   2  11       1049.68        992.72        21.20 o                         
   2   2  11       1045.25        959.99        21.92 o                         
   3   2  11         60.16         45.36         3.46 o                         
   4   2  11         47.00         41.86         3.47 o                         
  -5   3  11          2.59          0.57         0.44 o                         
  -4   3  11         65.79         69.97         7.51 o                         
  -3   3  11        106.91        125.24         9.14 o                         
  -2   3  11        357.34        366.91        13.52 o                         
  -1   3  11        136.97        125.69         6.35 o                         
   0   3  11        831.26        805.58        15.85 o                         
   1   3  11        493.80        489.29        14.81 o                         
   2   3  11        158.25        151.07        12.26 o                         
   3   3  11        136.84        139.27         6.10 o                         
   4   3  11          1.14          1.05         0.52 o                         
  -5   4  11          8.09         13.59         2.30 o                         
  -4   4  11         52.01         56.17         6.86 o                         
  -3   4  11         73.33         85.45         9.50 o                         
  -2   4  11         99.56        104.66        11.12 o                         
  -1   4  11         44.06         43.24         4.57 o                         
   0   4  11          8.63          6.84         1.93 o                         
   1   4  11         33.23         33.87         3.90 o                         
   2   4  11        188.05        176.44        12.51 o                         
   3   4  11          0.07          0.19         0.24 o                         
   4   4  11          2.39          6.41         1.36 o                         
  -5   5  11          7.86          6.58         1.84 o                         
  -4   5  11         36.45         46.33         6.12 o                         
  -3   5  11         23.28         22.93         4.83 o                         
  -2   5  11        584.14        563.71        17.44 o                         
  -1   5  11        603.58        573.34        17.05 o                         
   0   5  11        305.89        275.65        11.68 o                         
   1   5  11        152.79        148.06        11.79 o                         
   2   5  11        126.73        101.45        16.11 o                         
   3   5  11          1.75          1.61         0.36 o                         
   4   5  11         97.72        106.32         5.44 o                         
  -4   6  11         90.93        113.48         9.48 o                         
  -3   6  11        138.23        135.36        11.77 o                         
  -2   6  11         35.06         34.66         4.14 o                         
  -1   6  11          7.94          5.64         1.62 o                         
   0   6  11         16.45         22.69         3.45 o                         
   1   6  11          4.04          9.49         2.94 o                         
   2   6  11        304.77        284.79        56.40 o                         
   3   6  11         38.98         43.08         3.25 o                         
   4   6  11        103.74        116.85         7.21 o                         
  -4   7  11         34.21         34.15         5.20 o                         
  -3   7  11        150.82        169.02        12.86 o                         
  -2   7  11          8.35         10.77         2.38 o                         
  -1   7  11         15.66         13.89         2.50 o                         
   0   7  11        427.41        441.41        14.70 o                         
   1   7  11         50.72         57.54         7.28 o                         
   2   7  11          1.02          2.97         1.13 o                         
   3   7  11        115.51        132.36         5.68 o                         
   4   7  11          6.35          7.94         1.77 o                         
  -4   8  11          8.13         15.92         3.44 o                         
  -3   8  11        112.94        122.81        11.05 o                         
  -2   8  11        263.88        279.21        12.08 o                         
  -1   8  11        115.03        115.65         7.55 o                         
   0   8  11          0.25          3.12         1.65 o                         
   1   8  11          2.60          3.70         2.71 o                         
   2   8  11         29.15         35.32         3.86 o                         
   3   8  11         22.52         26.57         2.50 o                         
   4   8  11          9.72          7.18         1.77 o                         
  -4   9  11         10.07          8.15         2.50 o                         
  -3   9  11         29.70         26.36         3.56 o                         
  -2   9  11        168.59        173.57         9.40 o                         
  -1   9  11         47.35         44.20         4.71 o                         
   0   9  11        118.34        130.06         7.89 o                         
   1   9  11         46.18         64.90         5.40 o                         
   2   9  11          0.76          0.50         0.67 o                         
   3   9  11         32.77         32.25         3.32 o                         
   4   9  11         71.43         71.52         5.33 o                         
  -4  10  11          0.61          1.37         0.58 o                         
  -3  10  11          8.10          6.35         1.46 o                         
  -2  10  11         27.19         29.63         3.87 o                         
  -1  10  11       1246.99       1236.01        37.90 o                         
   0  10  11        306.33        290.87         9.49 o                         
   1  10  11         10.46         12.52         2.33 o                         
   2  10  11         43.43         34.51         3.73 o                         
   3  10  11         50.13         60.44         4.48 o                         
  -4  11  11         98.56         97.62         6.72 o                         
  -3  11  11         48.68         42.45         4.42 o                         
  -2  11  11        581.44        615.42        17.10 o                         
  -1  11  11          5.47         10.31         2.47 o                         
   0  11  11          6.38          3.97         0.97 o                         
   1  11  11         11.23         10.52         2.09 o                         
   2  11  11          7.67          7.17         1.59 o                         
   3  11  11         27.35         33.92         3.24 o                         
  -4  12  11          7.59          6.81         1.33 o                         
  -3  12  11          0.37          0.20         1.91 o                         
  -2  12  11          4.43          5.89         1.75 o                         
  -1  12  11         42.40         50.92         3.95 o                         
   0  12  11          0.49         -0.51         0.67 o                         
   1  12  11         93.49         93.29         6.22 o                         
   2  12  11          3.64          1.01         0.51 o                         
   3  12  11          0.14          0.15         0.43 o                         
  -4  13  11          9.28          8.47         1.88 o                         
  -3  13  11         45.62         48.93         4.17 o                         
  -2  13  11         10.88          9.12         1.85 o                         
  -1  13  11         75.83         88.15         5.15 o                         
   0  13  11          3.18          2.07         0.69 o                         
   1  13  11        133.64        124.95         6.79 o                         
   2  13  11          0.31          0.86         0.79 o                         
   3  13  11          0.63          2.24         0.78 o                         
  -4  14  11        180.07        215.16         9.43 o                         
  -3  14  11         87.96         85.31         7.12 o                         
  -2  14  11         14.94         20.70         2.86 o                         
  -1  14  11        392.84        376.09        10.38 o                         
   0  14  11        215.98        210.63         7.70 o                         
   1  14  11         44.22         41.97         3.82 o                         
   2  14  11          3.66          4.65         1.22 o                         
   3  14  11          4.43          4.34         1.51 o                         
  -3  15  11          0.15          0.12         0.49 o                         
  -2  15  11          5.41          5.34         1.41 o                         
  -1  15  11         73.92         76.89         4.50 o                         
   0  15  11          1.79          1.00         0.25 o                         
   1  15  11         29.10         26.26         4.73 o                         
   2  15  11          1.09          0.23         0.62 o                         
   3  15  11          0.48         -0.80         0.80 o                         
  -3  16  11          5.02          3.29         0.91 o                         
  -2  16  11         30.47         25.59         3.00 o                         
  -1  16  11         78.97         74.42         5.43 o                         
   0  16  11         69.41         61.31         4.87 o                         
   1  16  11          0.34          1.19         1.51 o                         
   2  16  11         28.39         19.02        10.40 o                         
   3  16  11         24.76         31.74         3.58 o                         
  -3  17  11          9.08         10.17         1.49 o                         
  -2  17  11         18.72         20.31         2.55 o                         
  -1  17  11        263.12        261.90         9.80 o                         
   0  17  11        183.57        185.32         8.23 o                         
   1  17  11          4.82          3.69         1.79 o                         
   2  17  11          3.84          6.11         1.93 o                         
  -2  18  11          0.22          0.15         0.46 o                         
  -1  18  11          6.56          6.29         1.40 o                         
   0  18  11         36.68         39.76         5.18 o                         
   1  18  11         13.23          9.85         7.74 o                         
   2  18  11          0.13          1.58         0.82 o                         
  -2  19  11         48.24         55.24         3.67 o                         
  -1  19  11        115.90        130.27         6.89 o                         
   0  19  11         16.90         16.55         6.05 o                         
   1  19  11         98.58        105.83         7.92 o                         
   2  19  11         14.34         15.33         2.53 o                         
  -2  20  11         88.71        109.89         6.95 o                         
  -1  20  11        113.12        126.26         8.28 o                         
   0  20  11          7.45          6.12         4.97 o                         
   1  20  11         29.96         37.81         4.46 o                         
  -1  21  11         18.43         21.75         3.18 o                         
   0  21  11         41.95         58.93         5.39 o                         
   1  21  11        108.36        118.44         7.04 o                         
  -1  22  11          0.58         -0.15         0.56 o                         
   0  22  11          0.86          1.85         0.91 o                         
  -4   0  12        372.02        410.48        16.02 o                         
  -3   0  12       1156.57       1163.77        31.97 o                         
  -2   0  12         85.77         78.61         8.60 o                         
  -1   0  12          0.58         -0.33         0.63 o                         
   0   0  12        636.94        646.19        24.48 o                         
   1   0  12        514.48        471.28       173.15 o                         
   2   0  12         74.23         65.11        18.04 o                         
   3   0  12         27.92         17.07         2.32 o                         
  -4   1  12         24.03         22.93         2.61 o                         
  -3   1  12         57.36         66.89         5.32 o                         
  -2   1  12        189.06        185.66         9.39 o                         
  -1   1  12         39.82         30.28         3.79 o                         
   0   1  12          4.98          5.36         1.18 o                         
   1   1  12        350.63        330.58        12.00 o                         
   2   1  12         63.64         64.28         5.07 o                         
   3   1  12        112.05        111.48         4.99 o                         
  -4   2  12         62.02         59.70         4.21 o                         
  -3   2  12        439.19        438.47        11.40 o                         
  -2   2  12        212.82        209.81         7.97 o                         
  -1   2  12         70.66         73.88         4.75 o                         
   0   2  12          3.49          2.21         0.59 o                         
   1   2  12          0.02          1.28         1.01 o                         
   2   2  12         59.99         61.91         5.03 o                         
   3   2  12        103.98        122.19         5.19 o                         
  -4   3  12        427.04        429.50        16.73 o                         
  -3   3  12         67.75         72.21         4.53 o                         
  -2   3  12          0.15          0.29         1.07 o                         
  -1   3  12         26.10         24.13         2.68 o                         
   0   3  12          2.07          0.94         0.65 o                         
   1   3  12        419.01        436.14        23.73 o                         
   2   3  12        387.87        391.72        17.84 o                         
   3   3  12         47.09         48.85         3.99 o                         
  -4   4  12         38.30         44.27         3.82 o                         
  -3   4  12          9.41          9.67         2.10 o                         
  -2   4  12        147.29        146.37         8.27 o                         
  -1   4  12          2.85          0.61         1.18 o                         
   0   4  12          7.79          8.11         1.86 o                         
   1   4  12        238.98        217.76        34.28 o                         
   2   4  12         79.52         81.36         5.63 o                         
   3   4  12         13.14         14.10         3.17 o                         
  -4   5  12          3.77          3.06         2.96 o                         
  -3   5  12        252.71        251.57        10.66 o                         
  -2   5  12        812.06        775.22        19.18 o                         
  -1   5  12         66.65         54.52         5.09 o                         
   0   5  12        141.17        133.82         7.92 o                         
   1   5  12          2.07          1.55         0.88 o                         
   2   5  12          8.84          9.13         5.74 o                         
   3   5  12         21.62         25.70         4.24 o                         
  -4   6  12          0.43          0.71         0.79 o                         
  -3   6  12         23.73         24.80         3.17 o                         
  -2   6  12         20.97         24.45         3.43 o                         
  -1   6  12        366.93        354.22        13.00 o                         
   0   6  12        231.31        210.15         9.99 o                         
   1   6  12          0.70          1.24         1.43 o                         
   2   6  12         69.83         71.92         7.58 o                         
   3   6  12          4.21          3.47         1.06 o                         
  -4   7  12         21.56         21.72         3.45 o                         
  -3   7  12         17.64         17.57         3.00 o                         
  -2   7  12          6.32          5.57         1.35 o                         
  -1   7  12          9.23         11.99         2.40 o                         
   0   7  12        200.33        213.62        10.01 o                         
   1   7  12        156.15        136.21         9.93 o                         
   2   7  12          0.01          3.21         2.09 o                         
   3   7  12        152.54        148.09         9.71 o                         
  -4   8  12          1.37          1.76         0.78 o                         
  -3   8  12          7.04          6.36         2.47 o                         
  -2   8  12          0.20          0.63         1.27 o                         
  -1   8  12        559.69        527.68        15.82 o                         
   0   8  12        614.99        573.68        16.42 o                         
   1   8  12         33.95         27.22         4.49 o                         
   2   8  12         12.39          9.40         2.88 o                         
   3   8  12          0.03          1.02         0.68 o                         
  -4   9  12         21.17         22.48         2.32 o                         
  -3   9  12         17.58         16.75         3.40 o                         
  -2   9  12        220.18        220.02         9.86 o                         
  -1   9  12        268.14        261.49        11.04 o                         
   0   9  12         95.08        101.12         6.80 o                         
   1   9  12        151.34        129.39         9.44 o                         
   2   9  12         39.56         47.80         5.92 o                         
   3   9  12          3.02          2.89         0.66 o                         
  -4  10  12          0.57          0.10         0.59 o                         
  -3  10  12         64.09         72.14         5.03 o                         
  -2  10  12        155.72        163.31         8.35 o                         
  -1  10  12         75.02         82.52         6.06 o                         
   0  10  12        242.03        239.15        10.33 o                         
   1  10  12         10.34          9.50         2.50 o                         
   2  10  12         19.99         31.12         3.24 o                         
   3  10  12         47.69         64.78         3.93 o                         
  -4  11  12          0.30         -0.14         0.27 o                         
  -3  11  12         32.20         31.63         3.16 o                         
  -2  11  12        251.41        235.69         9.79 o                         
  -1  11  12         27.47         30.38         3.62 o                         
   0  11  12        101.94         96.27         6.42 o                         
   1  11  12          2.65          3.35         1.10 o                         
   2  11  12         55.98         50.91         4.03 o                         
   3  11  12         57.58         61.37         5.09 o                         
  -3  12  12          9.73         13.02         1.94 o                         
  -2  12  12          5.40          7.74         1.94 o                         
  -1  12  12         67.24         79.66         5.74 o                         
   0  12  12         71.43         71.01         4.31 o                         
   1  12  12          0.36          0.60         0.64 o                         
   2  12  12         16.91         21.07         2.51 o                         
   3  12  12          0.22          2.11         0.88 o                         
  -3  13  12         10.11          9.62         1.57 o                         
  -2  13  12        197.03        194.52         8.31 o                         
  -1  13  12        202.50        202.20         8.89 o                         
   0  13  12          4.56          1.70         1.70 o                         
   1  13  12         32.29         37.03         3.46 o                         
   2  13  12         15.12         12.03         1.83 o                         
  -3  14  12          0.44          1.00         0.87 o                         
  -2  14  12        137.45        138.87         6.69 o                         
  -1  14  12         34.48         33.21         2.77 o                         
   0  14  12          4.32          2.82         0.85 o                         
   1  14  12         30.62         34.99         3.30 o                         
   2  14  12         11.62         12.71         1.75 o                         
  -3  15  12          1.14          2.20         1.02 o                         
  -2  15  12          8.51          8.00         1.43 o                         
  -1  15  12         12.91         15.28         1.81 o                         
   0  15  12         17.09         21.73         2.58 o                         
   1  15  12         28.58         27.15         2.78 o                         
   2  15  12         21.90         24.10        17.40 o                         
  -2  16  12         56.12         54.72         3.73 o                         
  -1  16  12         78.80         79.32         4.94 o                         
   0  16  12         49.90         49.32         5.54 o                         
   1  16  12          3.72          1.24         1.22 o                         
   2  16  12          1.33          1.01         0.42 o                         
  -2  17  12          4.95          3.20         0.84 o                         
  -1  17  12         98.44        103.01         5.34 o                         
   0  17  12         83.79         81.84        21.21 o                         
   1  17  12          5.60          3.11         3.21 o                         
  -2  18  12          4.42          1.93         0.80 o                         
  -1  18  12         18.79         16.38         1.95 o                         
   0  18  12          2.66          2.58         1.10 o                         
   1  18  12          2.14          1.55         0.67 o                         
  -1  19  12          5.32          4.69         1.39 o                         
   0  19  12         25.73         18.43        10.62 o                         
   1  19  12         14.99         16.16         2.52 o                         
  -4   1  13         71.00         62.16         4.98 o                         
  -3   1  13        137.08        139.84         6.78 o                         
  -2   1  13         22.13         17.24         2.52 o                         
  -1   1  13         27.35         30.95         3.67 o                         
   0   1  13        438.37        454.53        13.91 o                         
   1   1  13        207.62        225.10         9.48 o                         
   2   1  13        192.50        198.28         8.31 o                         
  -4   2  13        300.02        277.85        10.75 o                         
  -3   2  13          5.22          6.73         2.15 o                         
  -2   2  13         43.47         49.97         5.43 o                         
  -1   2  13          5.92          5.23         1.53 o                         
   0   2  13        207.50        212.94         9.45 o                         
   1   2  13          1.18          3.27         1.19 o                         
   2   2  13          7.50          8.53         1.71 o                         
   3   2  13          6.51          8.65         2.01 o                         
  -4   3  13         36.86         31.64         3.66 o                         
  -3   3  13          2.69          1.85         0.41 o                         
  -2   3  13         66.39         68.34         5.09 o                         
  -1   3  13        270.28        284.90         8.84 o                         
   0   3  13          1.52          3.55         1.60 o                         
   1   3  13         45.27         44.64         4.14 o                         
   2   3  13         23.94         27.28         3.00 o                         
   3   3  13         69.74         68.23         6.00 o                         
  -4   4  13         15.68         14.25         2.38 o                         
  -3   4  13         15.92         17.68         2.30 o                         
  -2   4  13          3.10          3.41         1.18 o                         
  -1   4  13        232.21        234.93        10.06 o                         
   0   4  13         62.77         55.04         4.84 o                         
   1   4  13          0.01          0.38         0.36 o                         
   2   4  13          0.20          0.21         0.96 o                         
   3   4  13         64.21         58.37         5.59 o                         
  -4   5  13         13.10         12.50         2.23 o                         
  -3   5  13          7.12          5.82         1.13 o                         
  -2   5  13        128.44        135.60         7.33 o                         
  -1   5  13        136.84        130.92         7.50 o                         
   0   5  13        250.80        249.78        10.39 o                         
   1   5  13        150.61        146.45        56.21 o                         
   2   5  13          1.03          0.62         0.80 o                         
   3   5  13          7.23         10.02         2.23 o                         
  -3   6  13         48.88         49.50         3.91 o                         
  -2   6  13        111.97        116.01         6.75 o                         
  -1   6  13          3.59          2.79         1.70 o                         
   0   6  13        169.58        164.40         8.38 o                         
   1   6  13        210.73        196.45        76.57 o                         
   2   6  13          9.31          8.62         4.18 o                         
   3   6  13          0.11         -0.37         0.75 o                         
  -3   7  13         41.79         36.09         3.70 o                         
  -2   7  13         41.34         52.76         4.51 o                         
  -1   7  13          4.47          6.49         1.81 o                         
   0   7  13         87.34         85.76         6.01 o                         
   1   7  13         56.39         48.60        20.36 o                         
   2   7  13         13.74         10.10         5.01 o                         
  -3   8  13          4.43          1.58         0.70 o                         
  -2   8  13         47.70         50.10         4.35 o                         
  -1   8  13        281.05        276.28        10.70 o                         
   0   8  13         56.12         54.92         4.72 o                         
   1   8  13          1.28         -0.09         0.72 o                         
   2   8  13          3.73          3.25         1.58 o                         
  -3   9  13         11.48          9.97         1.61 o                         
  -2   9  13          0.36          2.95         1.30 o                         
  -1   9  13         11.31         10.73         1.99 o                         
   0   9  13         14.78         19.86         2.77 o                         
   1   9  13          4.50          2.58         0.86 o                         
   2   9  13          3.78          2.10         1.11 o                         
  -3  10  13          3.24          3.16         0.97 o                         
  -2  10  13        305.17        300.19        10.18 o                         
  -1  10  13         77.74         78.11         5.42 o                         
   0  10  13         12.19         10.77         1.89 o                         
   1  10  13         42.83         31.21        14.41 o                         
   2  10  13          4.50          2.31         2.30 o                         
  -3  11  13          0.88          0.10         0.27 o                         
  -2  11  13         26.71         32.57         3.26 o                         
  -1  11  13         33.99         42.39         4.00 o                         
   1  11  13          1.16          0.79         0.86 o                         
   2  11  13         32.22         17.46        10.88 o                         
  -3  12  13         14.97         17.10         1.89 o                         
  -2  12  13          0.10          1.16         0.73 o                         
  -1  12  13         49.84         45.31         3.92 o                         
   0  12  13         81.08         90.98         7.58 o                         
   1  12  13          0.70          2.95         3.94 o                         
   2  12  13          3.70          2.31         1.12 o                         
  -3  13  13         50.32         59.98         4.75 o                         
  -2  13  13         19.62         15.35         1.86 o                         
  -1  13  13          0.68          1.31         0.56 o                         
   0  13  13         25.44         24.75         3.79 o                         
   1  13  13         35.18         36.43        20.59 o                         
  -2  14  13          2.68          0.91         0.78 o                         
  -1  14  13        238.58        256.81         8.44 o                         
   0  14  13          8.19         12.02         3.90 o                         
   1  14  13         87.19         65.62        32.26 o                         
  -2  15  13          0.77          0.33         0.42 o                         
  -1  15  13         56.95         64.88         3.90 o                         
   0  15  13         29.32         19.30         9.38 o                         
   1  15  13         53.02         45.46        24.77 o                         
  -2  16  13          1.49          2.26         0.80 o                         
   0  16  13          0.53         -0.94         1.89 o                         
   1  16  13          2.68         -1.03         1.03 o                         
   0  17  13         10.21          1.59         3.07 o                         
  -3   0  14         21.61         25.70         3.32 o                         
  -2   0  14         78.37         97.16         7.77 o                         
  -1   0  14         46.98         46.90         5.66 o                         
   0   0  14          1.02          3.48         1.86 o                         
   1   0  14        779.99        790.07        22.15 o                         
   2   0  14        276.99        337.84        13.44 o                         
  -3   1  14        116.47        116.35         7.31 o                         
  -2   1  14         35.82         35.71         3.31 o                         
  -1   1  14         13.07          9.46         1.64 o                         
   0   1  14         70.88         67.21         4.83 o                         
   1   1  14        115.93        117.81         6.07 o                         
   2   1  14         81.18         97.22         5.06 o                         
  -3   2  14        189.90        188.40         9.51 o                         
  -2   2  14        150.45        158.43        10.16 o                         
  -1   2  14         24.40         26.83         2.97 o                         
   0   2  14        311.17        331.62        10.62 o                         
   1   2  14        270.88        279.90         9.84 o                         
   2   2  14        111.96        121.63         5.59 o                         
  -3   3  14          0.66          2.91         1.45 o                         
  -2   3  14         86.62         96.48         7.99 o                         
  -1   3  14         74.76         71.33         7.18 o                         
   0   3  14          2.07          2.67         3.18 o                         
   1   3  14         66.88         50.49        27.19 o                         
   2   3  14         13.22         19.61         3.28 o                         
  -3   4  14         82.67         86.03         6.41 o                         
  -2   4  14         30.79         37.42         5.06 o                         
  -1   4  14         41.63         43.41         3.77 o                         
   0   4  14         11.29          9.24         5.29 o                         
   1   4  14         14.97          9.49         3.37 o                         
   2   4  14         18.71         20.22         3.24 o                         
  -3   5  14         13.15         16.03         2.76 o                         
  -2   5  14        136.31        140.70         6.45 o                         
  -1   5  14        215.79        215.28         8.58 o                         
   0   5  14         36.07         29.91        10.36 o                         
   1   5  14          1.40          0.82         0.79 o                         
   2   5  14         17.19         17.94         2.98 o                         
  -3   6  14         26.70         28.63         3.66 o                         
  -2   6  14          1.62          2.05         0.77 o                         
  -1   6  14          0.15          0.22         0.88 o                         
   0   6  14          4.69          4.94         3.16 o                         
   1   6  14         11.92         12.77         6.04 o                         
   2   6  14          0.07         -0.05         0.78 o                         
  -3   7  14          3.63          6.83         1.85 o                         
  -2   7  14         93.90        100.59         5.40 o                         
  -1   7  14          6.61          6.20         1.62 o                         
   0   7  14         29.14         30.53         8.21 o                         
   1   7  14          8.85          6.49         4.92 o                         
   2   7  14         71.63         72.63         5.95 o                         
  -3   8  14        148.07        156.57         7.88 o                         
  -2   8  14         25.24         27.50         2.73 o                         
  -1   8  14         61.48         48.96         3.93 o                         
   0   8  14        161.12        154.22        37.66 o                         
   1   8  14         54.54         43.72        23.09 o                         
   2   8  14          0.78          2.35         0.92 o                         
  -2   9  14         11.36         18.50         2.11 o                         
  -1   9  14          0.23          0.98         0.62 o                         
   0   9  14          8.75          8.25         2.22 o                         
   1   9  14         45.52         43.95        21.93 o                         
   2   9  14          0.01          0.79         0.22 o                         
  -2  10  14         60.33         58.00         3.75 o                         
  -1  10  14         54.93         61.43         4.23 o                         
   0  10  14          0.19          1.53         0.92 o                         
   1  10  14         10.15          6.08         6.57 o                         
  -2  11  14         64.00         72.07         3.99 o                         
  -1  11  14          9.20          9.75         1.64 o                         
   0  11  14         22.85         20.30        10.69 o                         
   1  11  14        114.10        131.81         7.62 o                         
  -2  12  14         19.93         18.04         1.86 o                         
  -1  12  14        219.53        214.54         9.92 o                         
   0  12  14        186.88        171.41        78.41 o                         
   1  12  14         76.45         62.61        32.50 o                         
  -1  13  14         42.83         42.75         4.07 o                         
   0  13  14          2.56          2.00         0.76 o                         
   1  13  14          6.44         -0.68         1.22 o                         
  -2   1  15         20.31         22.83         3.06 o                         
  -1   1  15         42.26         43.79         3.19 o                         
   0   1  15         40.76         41.50         3.14 o                         
   1   1  15          5.99          6.03         1.11 o                         
  -2   2  15        124.20        133.04         7.54 o                         
  -1   2  15         82.51         90.02         6.86 o                         
   0   2  15          1.28          1.12         0.83 o                         
   1   2  15         84.27         83.44         6.14 o                         
  -2   3  15          8.21          8.40         1.94 o                         
  -1   3  15         14.32         16.18         2.92 o                         
   0   3  15        110.85        114.39         7.80 o                         
   1   3  15          0.43          1.28         1.09 o                         
  -2   4  15          1.42          2.53         0.92 o                         
  -1   4  15        121.61        138.81         8.45 o                         
   0   4  15        122.02        110.95        58.51 o                         
   1   4  15         20.08         23.91         3.35 o                         
  -2   5  15         35.65         33.83         3.73 o                         
  -1   5  15         27.80         21.86        14.18 o                         
   0   5  15        166.29        140.17        72.43 o                         
   1   5  15        242.99        210.84       114.43 o                         
  -2   6  15          5.39          8.78         1.79 o                         
  -1   6  15         52.45         50.64        27.19 o                         
   0   6  15          7.53          8.52         5.63 o                         
   1   6  15         47.82         42.26        28.25 o                         
  -2   7  15         17.39         18.52         2.60 o                         
  -1   7  15         60.32         43.74        22.65 o                         
   0   7  15         29.05         22.92        14.15 o                         
   1   7  15          0.22          1.01         0.99 o                         
  -1   8  15         89.86         78.91        36.89 o                         
   0   8  15        158.88        149.80        75.13 o                         
   1   8  15         92.38        116.33         6.60 o                         
  -1   9  15         44.98         31.06        18.28 o                         
   0   9  15          3.96          2.39         1.45 o                         
   0  10  15         22.64         20.80         2.76 o                         
                                                                                
